# Supplementary material for: Hepatocyte FBXW7-dependent activity of nutrient-sensing nuclear receptors controls systemic energy homeostasis and NASH progression in male mice
Source: Nat Commun. 2023 Nov 1;14:6982. doi: 10.1038/s41467-023-42785-3 (PMC10620240; doi:10.1038/s41467-023-42785-3)
Supplement: Supplementary file 4 — Supplementary Data 1 [file 41467_2023_42785_MOESM4_ESM.xlsx]

## Sheet: Supplementary Data 1
Supplementary Data 1. Hepatic FA compositions and metabolites of Flox and Fbxw7L-/- mice.
I: Hepatic FFA Composition			Fbxw7 f/f						Fbxw7L-/-
	FFA	Retention time (min)	1	2	3	4	5	6	1	2	3	4	5	6	Fbxw7L-/- / Flox	p-value	Replicates
Saturated fatty acids	C6:0	9.561	0.876792	1.16406	0.957932	0.721218	0.900095	1.3799	1.02383	2.12211	1.20813	0.944761	2.22608	1.10052	1.43757	0.117	n = 6			up in Fbxw7 LKO mice
	C7:0	10.679	0.824429	0.972062	0.795652	0.794598	0.925192	1.68807	6.41026	2.54054	1.06131	2.9186	0.825481	1.07158	2.4713	0.124	n = 6			down in Fbxw7 LKO mice
	C8:0	11.835	0.510374	1.82753	0.52008	0.740899	0.48352	1.9176	0.484228	2.65437	1.27429	2.82205	0.849064	0.487737	1.42862	0.423	n = 6
	C9:0	12.986	0.170487	2.57485	1.49239	0.482073	0.950387	0.329812	0.176814	3.36541	2.22635	3.16319	1.27741	0.227465	1.73944	0.304	n = 6
	C10.0	14.11	0.18673	1.78846	1.09815	0.593108	0.785146	1.54841	1.12948	2.29085	5.38496	2.6547	1.10946	1.59071	2.36003	0.081	n = 6
	C11:0	15.266	1.33969	1.00323	0.965899	0.691372	1.07962	0.920192	1.10773	0.852837	0.941247	0.89672	1.20421	0.799807	0.967092	0.766	n = 6
	C12:0	16.221	0.659459	1.86158	1.32457	0.754677	0.963249	0.436465	1.69341	2.87192	0.175281	2.84568	1.32873	1.61429	1.75489	0.135	n = 6
	C13:0	17.214	1.32973	1.58716	1.02111	0.659217	0.584066	0.81872	0.902312	3.05201	0.503517	2.79793	0.75329	2.07139	1.68008	0.187	n = 6
	C14:0	18.17	1.21903	1.41847	1.1018	0.768562	0.627866	0.864269	1.35387	3.03549	0.674421	3.74935	0.886679	2.69894	2.06646	0.072	n = 6
	C15:0	19.082	1.28981	1.38207	1.06383	0.734846	0.635436	0.894017	0.955524	2.727	0.724669	2.35709	0.668615	2.2014	1.60572	0.157	n = 6
	C16:0	19.972	0.848701	1.44464	2.59545	0.658858	0.250225	0.202129	3.44648	7.90591	0.303189	6.82547	0.412981	4.39144	3.88091	0.058	n = 6
	C17:0	20.813	1.05911	1.24546	0.8782	0.62049	0.563571	1.63317	1.53143	2.7007	0.640078	2.27257	0.534676	1.66574	1.55753	0.182	n = 6
	C18:0	21.649	1.011	1.23595	0.853046	0.480301	0.456473	1.96323	2.10574	4.57572	0.59325	2.47064	0.206567	1.66266	1.93576	0.197	n = 6
	C20:0	23.218	0.871542	0.930953	1.2757	0.598371	0.624484	1.69895	3.14365	5.13833	1.13243	3.71782	0.501156	3.48954	2.85382	0.029	n = 6
Unsaturated fatty acids	C16:1n7	19.773	1.32734	1.47752	1.39381	0.864799	0.52755	0.408983	9.69969	16.4952	1.95289	16.8317	3.39895	22.9238	11.8837	0.009	n = 6
	C16:1n7t	19.793	1.21776	1.33598	1.50364	0.787308	0.590879	0.564439	3.51587	6.22683	0.691695	8.71984	1.36614	5.68308	4.36724	0.024	n = 6
	C18:1n7	21.486	0.52405	1.03608	1.18413	0.528376	0.349441	2.37792	1.98289	4.03253	0.5607	4.73539	2.735		2.8093	0.039	n = 5-6
	C18:1n9	21.438	1.21082	1.4743	1.85313	0.884637	0.312864	0.264257	11.7235	32.3683	1.0803	23.363	1.22353	37.8475	17.9344	0.025	n = 6
	C18:2n6	21.394	1.09082	1.43158	2.21114	0.924682	0.218097	0.123681	12.2858	25.9399	0.822549	13.755	0.874564	22.8506	12.7547	0.022	n = 6
	C18:3n3	21.448	1.10773	1.16254	1.63027	0.682531	0.086996	1.32994	4.95959	10.4464	0.580858	6.08177	0.844769	9.44752	5.39349	0.028	n = 6
	C20:4n6	22.659	0.718305	1.75334	0.772015	0.120307	0.143269	2.49277	2.89656	8.61063	0.226232	3.86079	0.33391	2.61971	3.0913	0.142	n = 6
II: Hepatic Esterfied FA Composition			Fbxw7 f/f							Fbxw7L-/-
	Esterfied FA	Retention time (min)	1	2	3	4	5	6	7	1	2	3	4	5	6	7	Fbxw7L-/- / Flox	p-value	Replicates
Saturated FAs	C12:0	15.1947	0.295435	1.02459	0.670709	1.75421	1.19391	1.07248	0.988658	1.32114	3.0533	3.22874	4.18118	2.10136	4.46087	3.48436	3.11871	0.001	n = 7
	C14:0	18.338	0.503238	0.940908	0.106242	1.27191	1.22351	2.0684	0.885785	1.36502	2.29428	3.49305	3.51924	3.09412	3.70239	4.08121	3.07847	0	n = 7
	C15:0	20.4703	0.640707	1.40825	0.144245	1.41528	1.06766	1.44016	0.883696	1.40763	2.10093	2.97152	2.96788	1.80303	2.9392	2.7055	2.41367	0.001	n = 7
	C16:0	23.1678	0.53591	1.08213	0.0250334	1.35667	1.21754	1.80612	0.976597	1.21392	2.07182	0.195598	2.53671	1.94953	2.60289	3.30066	1.98159	0.047	n = 7
	C17:0	26.0506	0.61669	1.46939	0.184055	1.43646	1.14816	1.21732	0.927922	1.29782	1.68879	1.93796	2.39355	1.42914	2.09573	2.49274	1.9051	0.003	n = 7
	C18:0	29.6928	0.497408	1.17374	0.0224307	1.49086	1.2273	1.62232	0.965947	1.26946	1.66012	0.105405	1.82553	1.22055	1.81639	2.24166	1.44845	0.208	n = 7
	C20:0	37.4451	0.669703	0.994778	0.169479	1.14623	1.48646	1.78174	0.751609	4.88791	7.18405	8.22814	7.28571	3.78077	4.11972	7.67936	6.16652	0	n = 7
	C22:0	45.9656	0.0161822	1.35984	0.345244	1.39756	1.1206	1.58756	1.17301	1.03317	1.40476	1.54023	1.59042	1.40797	1.74408	1.99311	1.53054	0.055	n = 7
	C24:0	52.1198	0.397769	0.837978	0.463627	1.13961	1.5742	1.862	0.724812	2.45466	4.22081	5.03638	4.94632	4.11559	3.68711	5.46911	4.27571	0	n = 7
Unsaturated FAs	C16:1n7	24.3862	0.670475	0.537118	0.859293	0.898977	2.35756	0.676574		0.998277	1.87113	2.9409	3.50932	3.6743	4.69335		2.94788	0.01	n = 6
	C17:1n7	27.5031	0.826273	0.857346	0.146888	0.907528	1.32874	1.98279	0.950437	1.86825	2.76534	4.79351	3.54375	3.37728	4.41461	4.90538	3.66688	0	n = 7
	C18:1n9	31.2115	1.03981	0.925742	0.0200118	1.24997	1.03746	1.83326	0.89375	3.31638	4.92385	0.544281	6.5881	5.03376	5.98876	10.4232	5.25976	0.003	n = 7
	C18:1t	30.7832	0.575484	0.0135008	1.83854	1.34452	1.89056	0.337391		1.52321	1.86874	1.69762	2.15583	1.45512	2.11549	2.85318	1.95274	0.023	n = 6-7
	C20:1n9	39.2022	0.851615	1.1705	0.194602	1.13416	1.0133	1.58921	1.04662	8.40383	10.2857	15.2894	12.6906	7.13991	9.39531	15.4999	11.2435	0	n = 7
	C24:1n9	53.1308	0.488754	1.16388	0.598765	1.07931	1.25521	1.52978	0.88431	3.85039	4.9742	7.73614	7.48382	5.35517	6.91322	8.90498	6.4597	0	n = 7
	C18:2n6	33.8383	1.25028	1.15814	0.0455574	1.72598	0.750558	1.33559	0.733904	3.23758	4.44233	0.351369	6.27982	3.2177	5.076	8.07905	4.38341	0.004	n = 7
	C18:3n3	36.9462	1.48476	0.998414	0.173579	1.72283	0.746185	1.15351	0.72072	2.09718	3.25145	3.90879	5.17261	1.77635	3.4992	4.15602	3.4088	0	n = 7
	C18:3n6	35.4894	1.0644	1.06241	0.277233	1.66479	0.907614	1.31661	0.706945	2.33811	4.37838	4.06453	4.52123	3.08426	3.83688	8.7475	4.42441	0.001	n = 7
	C20:2n6	42.2881	1.03038	1.36354	0.165607	1.19122	0.89523	1.34914	1.00487	4.01497	5.16561	6.99821	6.79292	4.94343	6.95749	8.50479	6.19677	0	n = 7
	C20:4n6	45.9656	0.883091	1.19523	0.299624	1.21233	1.00062	1.38248	1.02662	0.889039	1.24745	1.34924	1.40477	1.21864	1.53247	1.74502	1.34095	0.063	n = 7
	C20:5n3	48.7911	0.863467	0.665626	0.266439	1.24089	1.33929	1.81005	0.814238	1.30289	1.84804	1.8009	2.18723	1.21121	1.37577	1.97294	1.67128	0.015	n = 7
	C22:2n6	50.1332	1.19829	1.03593	0.771846	1.08744	1.11906	0.787431		1.5497	2.45479	3.48028	3.90636	1.72055	1.5344	2.97513	2.51731	0.003	n = 6-7
	C22:6n3	54.8128	0.844703	1.26116	0.084443	1.38587	1.25339	1.31531	0.855122	1.61494	2.13022	0.113013	2.51724	1.39504	2.69356	3.50303	1.99529	0.046	n = 7
III: Hepatic polar Metabolite			Fbxw7 f/f						Fbxw7L-/-
	Polar Metabolite	Retention time (min)	1	2	3	4	5	6	1	2	3	4	5	6	Fbxw7L-/- / Flox	p-value	Replicates
Amino Acids & Derivatives	Alanine	12.3563	1.35528	1.00005	1.25545	0.632229	1.10281	0.654188	0.387991	0.703265	0.526941	1.05748	0.556168	0.548576	0.63007	0.0387724	n = 6
	Aminoadipic	20.6504	0.516205	0.748716	1.63228	0.846682	0.969311	1.28681	0.507756	0.603767	0.8012	0.485229	0.945997	1.81848	0.860406	0.60616	n = 6
	Asparagine	19.9719	0.95625	0.931398	1.49599	0.677042	1.0887	0.850617	1.66424	1.64574	1.42781	1.61437	1.03107	1.22121	1.43407	0.0190564	n = 6
	Aspartic acid	18.6746	1.37093	0.913412	1.92315	0.346195	0.645231	0.801084	0.88255	1.64064	1.16248	1.1584	0.716194	0.939173	1.08324	0.759991	n = 6
	Cysteine	19.1251	1.15921	0.903487	1.39336	0.664926	1.0946	0.784414	0.754282	1.80418	0.706637	1.11045	0.793951	0.458197	0.937949	0.785326	n = 6
	GABA	14.8586	1.384	0.869813	0.778594	0.691646	1.13205	1.1439	1.9006	0.770431	1.57963	2.46045	1.87659	1.30537	1.64884	0.0312531	n = 6
	Glutamic acid	19.7385	1.32985	1.4012	1.49502	0.510813	0.755852	0.507265	0.988748	0.660515	1.11101	0.590494	1.04247	0.892449	0.880947	0.577147	n = 6
	Glutamine	20.9978	0.458278	1.2546	3.12483	0.338425	0.389674	0.434189	1.2703	0.859467	1.05495	2.27865	1.63633	0.772933	1.31211	0.549228	n = 6
	Glycine	12.6602	0.831838	1.38228	0.995249	0.704754	1.18923	0.896647	0.708413	0.914198	0.799949	0.828435	0.546446	0.45471	0.708692	0.0411433	n = 6
	Isoleucine	14.4678	1.15084	0.804291	1.12301	0.691461	1.18945	1.04095	0.909995	0.913739	0.711772	0.825478	0.784891	0.450232	0.766018	0.0578641	n = 6
	Leucine	14.1204	0.975978	0.788403	1.21344	0.766116	1.3188	0.937262	1.13524	0.911043	0.733465	1.81438	0.9551	0.85047	1.06662	0.724036	n = 6
	Methionine	16.9267	1.36088	0.817064	1.29705	0.65866	1.0133	0.853041	1.14252	0.648669	0.691742	1.0122	0.549054	0.735027	0.796536	0.198347	n = 6
	N-Acetyl-L-Glutamic	19.4508	0.568625	0.926145	1.32451	0.975923	1.53204	0.672766	0.767444	0.432889	0.794695	0.520905	0.516789	0.465574	0.583049	0.0295666	n = 6
	Phenylalanine	18.0938	0.83705	1.47067	1.13448	0.650205	1.04394	0.863653	1.16869	0.786754	0.526697	0.968584	0.707893	0.659325	0.80299	0.218854	n = 6
	Proline	18.9732	1.19225	0.763814	1.31127	0.829931	1.28468	0.618051	0.67604	1.10394	0.719848	1.81857	0.677285	0.684722	0.946734	0.816303	n = 6
	Pyroglutamic acid	16.7748	0.939755	1.33978	1.53823	0.516847	0.809781	0.855606	1.81192	0.9179	0.898953	1.30616	0.92764	1.07445	1.15617	0.475903	n = 6
	Sarcosine	13.0457	0.516054	0.903404	0.9648	1.16672	1.5545	0.894521	0.425569	0.885366	0.343656	1.6722	0.488252	0.875977	0.781836	0.395127	n = 6
	Serine	17.1167	0.60341	1.08931	1.57145	0.677715	1.23528	0.822822	1.42479	0.980421	1.30825	2.00419	0.982385	0.942429	1.27375	0.251958	n = 6
	ß-alanine	13.5613	1.08648	0.921752	1.21463	0.918253	1.02876	0.830123	2.01684	3.04755	1.96151	2.25896	2.11308	1.34135	2.12322	0.000684631	n = 6
	Taurine	16.4165	1.15348	0.901451	1.01217	0.680193	1.10195	1.15076	1.02068	1.77677	1.40932	1.04563	0.436203	0.771602	1.0767	0.717826	n = 6
	Threonine	17.3936	0.703702	1.10528	1.29528	0.842981	1.16675	0.88601	1.04043	0.694807	0.864279	1.39141	0.928366	0.77129	0.948431	0.713587	n = 6
	Tyrosine	22.686	1.35949	0.874531	1.34695	0.678855	0.974463	0.76571	0.962866	1.68421	0.672575	1.26524	0.76165	0.77392	1.02008	0.921256	n = 6
	Valine	13.6753	1.18247	0.752099	1.14326	0.726851	1.20157	0.99375	1.19719	1.04839	2.54412	1.20335	1.37749	0.895238	1.37763	0.173833	n = 6
Nucleic Acids &Derivatives	Adenine	20.1239	1.00063	0.924061	1.4752	0.692632	1.08999	0.81749	1.19963	0.876688	0.970691	0.720429	0.461724	0.469813	0.783	0.211152	n = 6
	Cytosine	16.7313	1.12599	0.87432	1.51436	0.626675	0.926334	0.932321	1.41225	1.6448	1.61591	1.39659	0.868635	0.864301	1.3	0.141443	n = 6
	Hypoxanthine	19.402	1.32641	0.861831	1.08855	0.699942	1.19511	0.828148	1.95458	1.33217	1.76938	1.49896	1.01781	0.781847	1.392	0.0863443	n = 6
	Uracil	14.8532	1.11892	0.791752	1.14195	0.939127	1.15386	0.854389	1.9907	1.07962	1.24588	1.52195	1.42034	1.14796	1.401	0.0237661	n = 6
	Xanthine	22.4091	0.635454	0.679243	1.02196	1.02502	1.51864	1.11969	1.26027	1.76507	1.01515	1.05601	0.892948	0.474443	1.077	0.730457	n = 6
Glycolysis	3-phosphoglycerate	22.5177	0.969402	0.850152	1.64039	0.86077	0.737014	0.94227	0.975191	0.615495	1.02944	0.560123	0.425372	0.18867	0.632	0.0772779	n = 6
	DHAP	20.5636	0.890965	1.01103	1.78417	0.439933	0.647541	1.22636	1.5218	0.515697	1.04671	0.969289	2.72201	2.41325	1.531	0.217594	n = 6
	Glucose	22.9899	0.720805	0.804213	1.07	1.1557	1.29448	0.954804	0.198395	0.519877	0.648716	0.175759	0.505871	0.56585	0.436	0.000841574	n = 6
	Lactic acid	11.808	0.848566	1.07859	1.09883	0.737152	1.54431	0.692555	0.556213	0.927639	0.745339	1.12756	0.67527	0.589103	0.77	0.17397	n = 6
	Phosphoenolpyruvic acid	19.3042	1.1664	1.03832	2.02942	0.809121	0.428538	0.5282	0.454515	0.413593	0.763379	0.209022	0.0722774	0.0217906	0.322	0.0271627	n = 6
	Pyruvic acid	9.01257	1.37504	0.871188	1.2226	0.656344	1.10408	0.770745	1.06904	0.813555	0.883272	1.23919	0.771201	0.746095	0.92	0.578782	n = 6
TCA	Citric acid	22.4634	1.85289	0.910696	1.62833	0.397224	0.485687	0.725173	1.69736	1.27158	1.49094	0.73159	0.799655	0.621124	1.102	0.746483	n = 6
	a-ketoglutarate	17.3339	1.46225	1.59348	1.15977	0.283019	0.573474	0.928001	0.798849	0.72987	1.535	0.759843	1.39966	2.08998	1.219	0.490909	n = 6
	2-hydroxyglutaric acid	19.2228	0.801356	1.46664	1.11252	0.901224	1.07885	0.639413	0.598084	0.502773	0.242269	0.638492	0.459367	0.506475	0.491	0.00299454	n = 6
	Succinic acid	14.8586	0.931142	1.1438	1.37155	0.694845	0.988076	0.870581	0.647716	1.2354	0.693328	0.833585	0.625949	0.470668	0.751	0.114883	n = 6
	Fumaric acid	15.2278	1.05311	1.76106	1.43685	0.354002	0.59438	0.8006	0.870312	1.89279	1.53258	0.952207	0.613826	0.345301	1.035	0.916174	n = 6
	Malic acid	18.2783	1.69297	0.924729	1.39036	1.06492	0.330093	0.596928	1.52951	0.65546	1.39508	1.3216	0.704782	0.492066	1.016	0.953443	n = 6
CoAs	Acetyl-CoA	5.9	1.17878	0.845802	1.17948	0.963079	0.813401	1.01946	0.76416	0.832888	0.49277	0.339778	0.183913	0.0604564	0.446	0.003	n = 6
	Malonyl-CoA	4.5	0.962736	1.05884	1.78623	0.840618	0.351577		0.145641	0.390959	0.101927				0.213	0.047	n = 3-5
	HMG-CoA	4.7	1.075	1.01726	2.06127	1.00166	0.432909	0.411904	1.05769	1.28276	0.968325	0.364909	0.37768	0.132376	0.697	0.351	n = 6
	Aceto-Acetyl-CoA	5.8	1.72132	0.265183	1.4773	0.957859	0.18362	1.39472	0.718666	0.545525	0.720462	0.285411	0.340012	0.368649	0.496	0.099	n = 6
	CoA	4.8	0.978362	1.0226	1.46103	0.905293	0.870379	0.762338	0.484681	0.616172	0.390096	0.340965	0.141926	0.0411362	0.336	0.0005174	n = 6
	Butyryl-CoA / Isobutyryl-CoA	8.8	0.703622	0.791526	0.969863	0.747297	1.54388	1.24382	0.353162	0.472753	0.170651	0.443805	0.110667	0.022824	0.262	0.0007879	n = 6
	Hydroxybutyry-CoA	6	1.44358	1.03707	1.31198	0.885242	0.80819	0.513934	0.654407	0.652144	0.455642	0.264103	0.123039	0.0460895	0.366	0.005	n = 6
	Isovaleryl-CoA	10.4	0.944925	0.788871	1.0571	0.870834	1.24086	1.09741	0.265817	0.200428	0.316996	0.111702	0.135635	0.077437	0.185	9.573e-07	n = 6
	Propionyl-CoA	7.2	1.24944	0.775379	0.891606	1.0865	1.04201	0.955073	0.300155	0.454397	0.271784	0.209888	0.0886155		0.265	2.204e-05	n = 5-6
	Methylmalonyl-CoA/ Succinyl-CoA	4.7	0.633521	1.03845	2.40248	0.650621	0.274929		0.188358	0.282814	0.222742	0.101546			0.199	0.099	n = 4-5
Others	2-Hydroxybutyric acid	12.5517	0.906828	1.21306	0.841309	0.924034	1.24622	0.86855	1.6633	1.05389	1.7304	0.883617	1.74715	0.895046	1.3289	0.112652	n = 6
	2-Hydroxyisobutyric acid	12.0632	1.67075	0.933567	1.10091	0.581433	0.919096	0.794243	1.21534	0.626529	0.802482	0.873685	0.505304	0.644532	0.777979	0.252934	n = 6
	2P-Glycerol	21.8012	0.888228	1.48594	1.40514	0.521671	1.00689	0.69213	1.08232	0.886177	1.19552	0.607934	0.723771	0.547966	0.840616	0.419749	n = 6
	3P-glycerol	22.1594	0.872883	1.49545	1.43044	0.521468	0.999131	0.680632	1.03556	0.839539	1.15769	0.615452	0.695108	0.550599	0.815658	0.351753	n = 6
	Aminoadipic acid	20.6504	0.817894	0.860419	1.36306	0.8292	0.892655	1.23678	0.611123	0.644997	0.839617	0.364198	1.13757	2.11453	0.952006	0.863954	n = 6
	Glycerol	16.0257	0.659924	1.57135	1.28584	0.737658	0.965114	0.780116	0.81843	0.822139	1.37357	0.859867	0.65705	0.547338	0.846399	0.430112	n = 6
	Glycolic acid	12.0035	0.822333	1.46934	1.29209	0.612278	1.01843	0.78553	1.53285	0.961135	1.0244	1.20322	0.990015	0.877545	1.09819	0.565377	n = 6
	Propylene glycol	11.0047	0.350329	1.79021	0.774759	0.507384	1.13473	1.44259	0.688847	0.594741	0.719832	0.621779	0.384153	0.505064	0.585736	0.106004	n = 6
	Urea	13.7242	1.33299	0.960854	0.799029	0.919437	1.04398	0.943704	0.628663	1.44999	0.746345	1.36301	0.767163	0.503967	0.909856	0.623875	n = 6
	Uric acid	24.2764	1.38376	0.472453	0.824923	1.22405	1.20048	0.894333	1.01129	0.791616	1.02447	0.641142	0.705401	0.54393	0.786308	0.206735	n = 6
