# Supplementary material for: Hepatocyte FBXW7-dependent activity of nutrient-sensing nuclear receptors controls systemic energy homeostasis and NASH progression in male mice
Source: Nat Commun. 2023 Nov 1;14:6982. doi: 10.1038/s41467-023-42785-3 (PMC10620240; doi:10.1038/s41467-023-42785-3)
Supplement: Supplementary file 5 — Supplementary Data 2 [file 41467_2023_42785_MOESM5_ESM.xlsx]

## Sheet: Supplementary Data 2
Supplementary Data 2. Gene expression profile of PPARα targets in FA metabolism found dysregulated in Fbxw7-null livers.
	Genes found altered in Fbxw7-null liver
135 of 155 mouse MSigDB_HALLMARK_FATTY_ACID_METABOLISM genes directly targeted by PPARa	Description	log2FC.Fbxw7L-/- vs Flox (ZT1)	Pval.Fbxw7L-/- vs Flox (ZT1)
Cyp4a10	cytochrome P450, family 4, subfamily a, polypeptide 10	-2.64	3.6e-05
Hpgd	hydroxyprostaglandin dehydrogenase 15 (NAD)	-1.71	4.83e-07
Fabp2	fatty acid binding protein 2, intestinal	-1.5	0.000474
Mgll	monoglyceride lipase	-1.35	2.83e-06
Hsd17b7	hydroxysteroid (17-beta) dehydrogenase 7	-1.33	6.42e-06
Cpt1a	carnitine palmitoyltransferase 1a, liver	-1.22	1.18e-06
Ldha	lactate dehydrogenase A	-1.13	1.65e-07
Gapdhs	glyceraldehyde-3-phosphate dehydrogenase, spermatogenic	-1.12	0.0167
Decr1	2,4-dienoyl CoA reductase 1, mitochondrial	-1.1	4.55e-06
Inmt	indolethylamine N-methyltransferase	-1.09	0.00227
G0s2	G0/G1 switch gene 2	-1.08	0.0226
Fmo1	flavin containing monooxygenase 1	-1.06	1.73e-05
Aldh9a1	aldehyde dehydrogenase 9, subfamily A1	-0.99	4.01e-06
Acot2	acyl-CoA thioesterase 2	-0.98	0.0254
Bckdhb	branched chain ketoacid dehydrogenase E1, beta polypeptide	-0.96	2.19e-05
Gpd1	glycerol-3-phosphate dehydrogenase 1 (soluble)	-0.96	2.27e-05
Ech1	enoyl coenzyme A hydratase 1, peroxisomal	-0.95	3.81e-06
Eci1	enoyl-Coenzyme A delta isomerase 1	-0.95	5.97e-05
Hsdl2	hydroxysteroid dehydrogenase like 2	-0.94	0.000188
Acadm	acyl-Coenzyme A dehydrogenase, medium chain	-0.92	3.33e-05
Me1	malic enzyme 1, NADP(+)-dependent, cytosolic	-0.91	0.0142
Gstz1	glutathione transferase zeta 1 (maleylacetoacetate isomerase)	-0.87	3.22e-05
Tdo2	tryptophan 2,3-dioxygenase	-0.84	0.00109
Vnn1	vanin 1	-0.84	0.00314
Hmgcs2	3-hydroxy-3-methylglutaryl-Coenzyme A synthase 2	-0.83	0.000151
Hsd17b11	hydroxysteroid (17-beta) dehydrogenase 11	-0.81	0.000129
Acaa2	acetyl-Coenzyme A acyltransferase 2 (mitochondrial 3-oxoacyl-Coenzyme A thiolase)	-0.79	3.25e-05
Aadat	aminoadipate aminotransferase	-0.78	0.0179
Gcdh	glutaryl-Coenzyme A dehydrogenase	-0.77	0.000114
Hmgcl	3-hydroxy-3-methylglutaryl-Coenzyme A lyase	-0.76	5.35e-05
Acadvl	acyl-Coenzyme A dehydrogenase, very long chain	-0.75	2e-05
Acadl	acyl-Coenzyme A dehydrogenase, long-chain	-0.73	0.000116
Etfdh	electron transferring flavoprotein, dehydrogenase	-0.71	0.000414
Aldh3a2	aldehyde dehydrogenase family 3, subfamily A2	-0.7	0.00172
Eci2	enoyl-Coenzyme A delta isomerase 2	-0.69	9e-05
Retsat	retinol saturase (all trans retinol 13,14 reductase)	-0.69	0.0157
Grhpr	glyoxylate reductase/hydroxypyruvate reductase	-0.67	0.000549
Hadhb	hydroxyacyl-Coenzyme A dehydrogenase/3-ketoacyl-Coenzyme A thiolase/enoyl-Coenzyme A hydratase (trifunctional protein), beta subunit	-0.65	0.00185
Suclg2	succinate-Coenzyme A ligase, GDP-forming, beta subunit	-0.65	0.000204
Trp53inp2	transformation related protein 53 inducible nuclear protein 2	-0.65	0.00162
Acox1	acyl-Coenzyme A oxidase 1, palmitoyl	-0.64	0.00677
Hadh	hydroxyacyl-Coenzyme A dehydrogenase	-0.64	0.000639
Ehhadh	enoyl-Coenzyme A, hydratase/3-hydroxyacyl Coenzyme A dehydrogenase	-0.63	0.0298
Cpox	coproporphyrinogen oxidase	-0.62	0.00154
Hmgcs1	3-hydroxy-3-methylglutaryl-Coenzyme A synthase 1	-0.62	0.034
Hsd17b4	hydroxysteroid (17-beta) dehydrogenase 4	-0.62	0.000538
Acaa1a	acetyl-Coenzyme A acyltransferase 1A	-0.58	0.00105
Cryz	crystallin, zeta	-0.58	0.000608
Suclg1	succinate-CoA ligase, GDP-forming, alpha subunit	-0.58	0.00102
Dhcr24	24-dehydrocholesterol reductase	-0.57	0.00367
Pcbd1	pterin 4 alpha carbinolamine dehydratase/dimerization cofactor of hepatocyte nuclear factor 1 alpha (TCF1) 1	-0.57	0.000907
Ephx1	epoxide hydrolase 1, microsomal	-0.56	0.0163
Acads	acyl-Coenzyme A dehydrogenase, short chain	-0.55	0.00125
Adipor2	adiponectin receptor 2	-0.54	0.00645
Mdh1	malate dehydrogenase 1, NAD (soluble)	-0.53	0.00395
Prdx6	peroxiredoxin 6	-0.53	0.000771
Ube2l6	ubiquitin-conjugating enzyme E2L 6	-0.52	0.00585
Cpt2	carnitine palmitoyltransferase 2	-0.49	0.00255
Mlycd	malonyl-CoA decarboxylase	-0.45	0.00346
Echs1	enoyl Coenzyme A hydratase, short chain, 1, mitochondrial	-0.44	0.00502
Idh1	isocitrate dehydrogenase 1 (NADP+), soluble	-0.44	0.0275
Fh1	fumarate hydratase 1	-0.43	0.00881
Ppara	peroxisome proliferator activated receptor alpha	-0.43	0.0392
Acat2	acetyl-Coenzyme A acetyltransferase 2	-0.42	0.0381
Sucla2	succinate-Coenzyme A ligase, ADP-forming, beta subunit	-0.42	0.017
Slc22a5	solute carrier family 22 (organic cation transporter), member 5	-0.41	0.0462
Bphl	biphenyl hydrolase-like (serine hydrolase, breast epithelial mucin-associated antigen)	-0.38	0.0102
Ywhah	tyrosine 3-monooxygenase/tryptophan 5-monooxygenase activation protein, eta polypeptide	0.4	0.00608
Acsl4	acyl-CoA synthetase long-chain family member 4	0.49	0.0484
Kmt5a	lysine methyltransferase 5A	0.55	0.00194
Odc1	ornithine decarboxylase, structural 1	0.62	0.00996
Aldoa	aldolase A, fructose-bisphosphate	0.63	0.000754
Ugdh	UDP-glucose dehydrogenase	0.83	0.0116
Aldh1a1	aldehyde dehydrogenase family 1, subfamily A1	0.9	0.000179
Car2	carbonic anhydrase 2	2.04	3.67e-08
Car4	carbonic anhydrase 4	9.51	0.00153
Aco2
Acot8
Acsl1
Acsl5
Acsm3
Adh7
Alad
Aldh3a1
Aoc3
Apex1
Aqp7
Auh
Blvra
Car6
Cbr1
Cbr3
Ccdc58
Cd36
Cidea
Crat
Cyp1a1
D2hgdh
Dld
Dlst
Elovl5
Fabp1
Fasn
Gabarapl1
Glul
Gpd2
Hao2
Hccs
Hibch
Hsd17b10
Hsp90aa1
Hsph1
Idh3b
Idh3g
Lgals1
Ltc4s
Mdh2
Mif
Nsdhl
Ostc
Pdha1
Pdhb
Psme1
Ptprg
Pts
Rdh1
Rdh11
Reep6
S100a10
Sdha
Sdhc
Sdhd
Urod
Uros
Xist
