# Supplementary material for: Hepatocyte FBXW7-dependent activity of nutrient-sensing nuclear receptors controls systemic energy homeostasis and NASH progression in male mice
Source: Nat Commun. 2023 Nov 1;14:6982. doi: 10.1038/s41467-023-42785-3 (PMC10620240; doi:10.1038/s41467-023-42785-3)
Supplement: Supplementary file 6 — Supplementary Data 3 [file 41467_2023_42785_MOESM6_ESM.xlsx]

## Sheet: Supplementary Data 3
Supplementary Data 3. Liver ERRα ChIP-seq of Flox mice fasted for 24 h.
Chr	Start	End	Strand	Peak Score	Annotation	Detailed Annotation	Distance to TSS	Nearest PromoterID	Entrez ID	Nearest Unigene	Nearest Refseq	Nearest Ensembl	Gene Name	Gene Alias	Gene Description	Gene Type	CpG%	GC%
chr15	75086545	75087007	+	9153	Intergenic	Intergenic	25173	NM_001099217	100041546	Mm.482110	NM_001099217	ENSMUSG00000022584	Ly6c2	Ly-6C.2|Ly-6C2	lymphocyte antigen 6 complex, locus C2	protein-coding	0.015152	0.427646
chr15	75085496	75085931	+	3082	Intergenic	B1_Mus1|SINE|Alu	26236	NM_001099217	100041546	Mm.482110	NM_001099217	ENSMUSG00000022584	Ly6c2	Ly-6C.2|Ly-6C2	lymphocyte antigen 6 complex, locus C2	protein-coding	0.004598	0.387615
chr1	183299210	183299583	+	2486	intron (NM_181732, intron 1 of 9)	RLTR33|LTR|ERVK	2336	NM_181732	108909	Mm.290502	NM_145626	ENSMUSG00000042901	Aida	2610208M17Rik|BC004835	axin interactor, dorsalization associated	protein-coding	0.016086	0.473262
chr9	3024007	3024504	+	2117	Intergenic	GSAT_MM|Satellite|Satellite	14488	NR_039546	100628572		NR_039546	ENSMUSG00000106183	Mir101c	mir-101c|mmu-mir-101c	microRNA 101c	ncRNA	0.026157	0.361446
chr11	54140046	54140601	+	2031	Intergenic	(GGA)n|Simple_repeat|Simple_repeat	39399	NM_011031	18452	Mm.3705	NM_011031	ENSMUSG00000018906	P4ha2	AA407196|C76437|P4hl	procollagen-proline, 2-oxoglutarate 4-dioxygenase (proline 4-hydroxylase), alpha II polypeptide	protein-coding	0.003604	0.478417
chr13	3373112	3373585	+	2023	Intergenic	B1_Mus1|SINE|Alu	-104955	NR_015522	76937	Mm.487240	NR_015522	ENSMUSG00000097709	2810429I04Rik	AI256682	RIKEN cDNA 2810429I04 gene	ncRNA	0.012685	0.443038
chr17	13550698	13553078	+	1443	intron (NR_045436, intron 1 of 4)	(CTGTG)n|Simple_repeat|Simple_repeat	2206	NR_045437	72578	Mm.46549	NR_045436	ENSMUSG00000038347	2700054A10Rik	-	RIKEN cDNA 2700054A10 gene	ncRNA	0	0.561109
chr11	3192012	3196811	+	1309	promoter-TSS (NM_030207)	promoter-TSS (NM_030207)	-948	NM_030207	78887	Mm.394071	NM_030207	ENSMUSG00000023764	Sfi1	-	Sfi1 homolog, spindle assembly associated (yeast)	protein-coding	0.019171	0.463958
chr11	3184072	3185623	+	1220	intron (NM_030207, intron 4 of 32)	intron (NM_030207, intron 4 of 32)	8616	NM_030207	78887	Mm.394071	NM_030207	ENSMUSG00000023764	Sfi1	-	Sfi1 homolog, spindle assembly associated (yeast)	protein-coding	0.007737	0.467139
chr11	3187478	3189468	+	1154	intron (NM_030207, intron 2 of 32)	PB1D10|SINE|Alu	4990	NM_030207	78887	Mm.394071	NM_030207	ENSMUSG00000023764	Sfi1	-	Sfi1 homolog, spindle assembly associated (yeast)	protein-coding	0.007035	0.431441
chr9	3000958	3001346	+	1138	Intergenic	GSAT_MM|Satellite|Satellite	37591	NR_039546	100628572		NR_039546	ENSMUSG00000106183	Mir101c	mir-101c|mmu-mir-101c	microRNA 101c	ncRNA	0.025773	0.354756
chr11	3172246	3173105	+	1060	intron (NM_030207, intron 6 of 32)	B1_Mus1|SINE|Alu	20788	NM_030207	78887	Mm.394071	NM_030207	ENSMUSG00000023764	Sfi1	-	Sfi1 homolog, spindle assembly associated (yeast)	protein-coding	0.011641	0.430233
chr9	3007556	3008056	+	1002	Intergenic	GSAT_MM|Satellite|Satellite	30937	NR_039546	100628572		NR_039546	ENSMUSG00000106183	Mir101c	mir-101c|mmu-mir-101c	microRNA 101c	ncRNA	0.02	0.345309
chr10	22142394	22142858	+	991	intron (NM_001254744, intron 1 of 1)	B1_Mus1|SINE|Alu	6644	NM_001254745	319887	Mm.177746	NM_001254744	ENSMUSG00000097327	E030030I06Rik	-	RIKEN cDNA E030030I06 gene	protein-coding	0.010776	0.449462
chr17	39843029	39848783	+	991	non-coding (NR_046233, exon 1 of 1)	non-coding (NR_046233, exon 1 of 1)	2909	NR_046233	100861531		NR_046233		Rn45s	-	45S pre-ribosomal RNA	rRNA	0.10219	0.649001
chr2	98666444	98667417	+	846	Intergenic	GSAT_MM|Satellite|Satellite	1199273	NM_001289744	241568	Mm.241682	NM_178725	ENSMUSG00000050587	Lrrc4c	6430556C10Rik|NGL-1	leucine rich repeat containing 4C	protein-coding	0.026721	0.353183
chr6	29747912	29748952	+	838	intron (NM_176996, intron 1 of 11)	(CTGTG)n|Simple_repeat|Simple_repeat	12935	NM_176996	319757	Mm.29279	NM_176996	ENSMUSG00000001761	Smo	E130215L21Rik|Smoh|bnb|smoothened	smoothened, frizzled class receptor	protein-coding	0.001923	0.574448
chr13	119596495	119597219	+	804	intron (NM_001039244, intron 2 of 2)	intron (NM_001039244, intron 2 of 2)	-26962	NM_020279	56838	Mm.143745	NM_020279	ENSMUSG00000074715	Ccl28	CCK1|MEC|Scya28	chemokine (C-C motif) ligand 28	protein-coding	0.008287	0.536552
chr9	124256356	124257843	+	788	Intergenic	Intergenic	55595	NM_001243117	630836	Mm.458553	NM_001243117	ENSMUSG00000074829	2010315B03Rik	BC029716	RIKEN cDNA 2010315B03 gene	protein-coding	0.001345	0.492608
chr16	57391165	57391649	+	747	intron (NM_001040397, intron 1 of 4)	LSU-rRNA_Hsa|rRNA|rRNA	38130	NM_001040397	78749	Mm.328360	NM_001040397	ENSMUSG00000043336	Filip1l	4631422O05Rik|Doc1	filamin A interacting protein 1-like	protein-coding	0.10124	0.616495
chr11	3190525	3191113	+	740	intron (NM_030207, intron 1 of 32)	B1_Mm|SINE|Alu	2644	NM_030207	78887	Mm.394071	NM_030207	ENSMUSG00000023764	Sfi1	-	Sfi1 homolog, spindle assembly associated (yeast)	protein-coding	0.011905	0.40747
chr11	3126727	3127488	+	710	intron (NR_003517, intron 2 of 6)	intron (NR_003517, intron 2 of 6)	3086	NR_003517	236604	Mm.247625	NM_001004146		Pisd-ps1	-	phosphatidylserine decarboxylase, pseudogene 1	pseudo	0.010512	0.540682
chr11	109011683	109012041	+	710	Intergenic	LSU-rRNA_Hsa|rRNA|rRNA	91513	NM_015732	12006	Mm.71710	NM_015732	ENSMUSG00000000142	Axin2	Axi1|Axil|Conductin	axin 2	protein-coding	0.083799	0.626741
chr3	5860429	5860760	+	666	Intergenic	LSU-rRNA_Hsa|rRNA|rRNA	-284346	NM_001163305	19302	Mm.132336	NM_008994	ENSMUSG00000040374	Pex2	D3Ertd138e|PAF-1|PMP35|Pxmp3	peroxisomal biogenesis factor 2	protein-coding	0.07855	0.572289
chr14	19416963	19417877	+	660	Intergenic	GSAT_MM|Satellite|Satellite	185167	NM_001024706	432825	Mm.327147	NM_001024706	ENSMUSG00000095024	Gm5458	EG432825	predicted gene 5458	protein-coding	0.02407	0.342077
chr16	11143958	11144293	+	648	intron (NR_027502, intron 19 of 22)	LSU-rRNA_Hsa|rRNA|rRNA	-9593	NM_029582	106200	Mm.291015	NM_029582	ENSMUSG00000022498	Txndc11	2810408E11Rik|AI427833|EFP1|Txdc11	thioredoxin domain containing 11	protein-coding	0.143284	0.693452
chr13	119601246	119603369	+	607	intron (NM_001039244, intron 2 of 2)	intron (NM_001039244, intron 2 of 2)	-21512	NM_020279	56838	Mm.143745	NM_020279	ENSMUSG00000074715	Ccl28	CCK1|MEC|Scya28	chemokine (C-C motif) ligand 28	protein-coding	0.016015	0.550377
chr11	3186104	3186518	+	592	intron (NM_030207, intron 3 of 32)	B1_Mus2|SINE|Alu	7152	NM_030207	78887	Mm.394071	NM_030207	ENSMUSG00000023764	Sfi1	-	Sfi1 homolog, spindle assembly associated (yeast)	protein-coding	0.021739	0.426506
chr18	3005437	3005859	+	551	Intergenic	Intergenic	117764	NM_001167539	100312476	Mm.480293	NM_001167539	ENSMUSG00000091539	Vmn1r238	-	vomeronasal 1 receptor, 238	protein-coding	0.011848	0.451537
chr19	6922066	6922656	+	541	promoter-TSS (NM_007953)	promoter-TSS (NM_007953)	-553	NM_007953	26379	Mm.386776	NM_007953	ENSMUSG00000024955	Esrra	ERRalpha|Err1|Estrra|Nr3b1	estrogen related receptor, alpha	protein-coding	0.044068	0.534687
chr10	58231007	58232873	+	540	exon (NM_001081954, exon 1 of 1)	exon (NM_001081954, exon 1 of 1)	735	NM_001081954	664783	Mm.482575	NM_001081954		Dux	AW822073|Dux4|Duxbl|EG664783	double homeobox	protein-coding	0.027331	0.583289
chr11	3198966	3199402	+	528	Intergenic	B3|SINE|B2	-3169	NM_001166548	74203	Mm.255649	NM_023743	ENSMUSG00000020454	Eif4enif1	2610509L04Rik|A930019J01Rik|AA410001|AU021239|Clast4|D11Ertd166e	eukaryotic translation initiation factor 4E nuclear import factor 1	protein-coding	0.004587	0.462243
chr9	3030808	3031363	+	525	Intergenic	GSAT_MM|Satellite|Satellite	7658	NR_039546	100628572		NR_039546	ENSMUSG00000106183	Mir101c	mir-101c|mmu-mir-101c	microRNA 101c	ncRNA	0.018018	0.352518
chr10	58233238	58233969	+	508	promoter-TSS (NM_001081954)	promoter-TSS (NM_001081954)	-928	NM_001081954	664783	Mm.482575	NM_001081954		Dux	AW822073|Dux4|Duxbl|EG664783	double homeobox	protein-coding	0.010944	0.506831
chrY	90798081	90798502	+	497	intron (NM_133362, intron 2 of 3)	B1_Mus2|SINE|Alu	12849	NR_137282	170942	Mm.76062	NM_133362	ENSMUSG00000096768	Erdr1	edr	erythroid differentiation regulator 1	protein-coding	0.014252	0.383886
chr11	3158177	3159075	+	490	intron (NM_030207, intron 10 of 32)	intron (NM_030207, intron 10 of 32)	34605	NR_003517	236604	Mm.247625	NM_001004146		Pisd-ps1	-	phosphatidylserine decarboxylase, pseudogene 1	pseudo	0.016704	0.476085
chr2	181930877	181931337	+	487	Intergenic	(TG)n|Simple_repeat|Simple_repeat	-60119	NM_001205282	672125	Mm.489571	NM_001205282	ENSMUSG00000098505	Gm14496	OTTMUSG00000016837	predicted gene 14496	protein-coding	0.019565	0.464208
chr13	119597748	119599343	+	477	intron (NM_001039244, intron 2 of 2)	intron (NM_001039244, intron 2 of 2)	-25274	NM_020279	56838	Mm.143745	NM_020279	ENSMUSG00000074715	Ccl28	CCK1|MEC|Scya28	chemokine (C-C motif) ligand 28	protein-coding	0.010031	0.530702
chr1	182500498	182501420	+	472	intron (NM_009794, intron 2 of 20)	intron (NM_009794, intron 2 of 20)	16524	NM_009794	12334	Mm.19306	NM_009794	ENSMUSG00000026509	Capn2	AI326419|Capa-2|Capa2|m-calpain|m-calpin	calpain 2	protein-coding	0.010846	0.534128
chr11	3142305	3142884	+	466	intron (NM_030207, intron 20 of 32)	intron (NM_030207, intron 20 of 32)	18573	NR_003517	236604	Mm.247625	NM_001004146		Pisd-ps1	-	phosphatidylserine decarboxylase, pseudogene 1	pseudo	0.01209	0.513793
chr7	126797514	126798602	+	438	exon (NM_001177307, exon 2 of 10)	exon (NM_001177307, exon 2 of 10)	1120	NM_001177307	11674	Mm.275831	NM_007438	ENSMUSG00000030695	Aldoa	Aldo-1|Aldo1	aldolase A, fructose-bisphosphate	protein-coding	0.024816	0.556474
chr17	3081573	3082422	+	435	intron (NR_003519, intron 1 of 7)	intron (NR_003519, intron 1 of 7)	2186	NR_003519	328734	Mm.335641	NR_003519		Pisd-ps2	D030013I16Rik	phosphatidylserine decarboxylase, pseudogene 2	pseudo	0.007067	0.529412
chr13	119599628	119600628	+	428	intron (NM_001039244, intron 2 of 2)	intron (NM_001039244, intron 2 of 2)	-23691	NM_020279	56838	Mm.143745	NM_020279	ENSMUSG00000074715	Ccl28	CCK1|MEC|Scya28	chemokine (C-C motif) ligand 28	protein-coding	0.004	0.488511
chr3	28113859	28114266	+	428	intron (NM_008875, intron 22 of 25)	intron (NM_008875, intron 22 of 25)	129891	NM_008875	18805	Mm.212039	NM_008875	ENSMUSG00000027695	Pld1	AA536939|C85393|Pld1a|Pld1b|mPLD1	phospholipase D1	protein-coding	0.004914	0.455882
chr5	14933602	14934315	+	427	3' UTR (NM_001122661, exon 5 of 5)	3' UTR (NM_001122661, exon 5 of 5)	4517	NM_001122661	624245	Mm.368256	NM_001122661	ENSMUSG00000091255	Speer4e	-	spermatogenesis associated glutamate (E)-rich protein 4e	protein-coding	0.008415	0.414566
chr5	15512183	15512753	+	420	Intergenic	RMER17A|LTR|ERVK	16754	NM_001310449	100861755	Mm.382859	NM_001310449	ENSMUSG00000106445	Gm21190	-	predicted gene, 21190	protein-coding	0.007018	0.486865
chr10	58223135	58225771	+	417	Intergenic	Intergenic	8222	NM_001081954	664783	Mm.482575	NM_001081954		Dux	AW822073|Dux4|Duxbl|EG664783	double homeobox	protein-coding	0.0239	0.573379
chrY	90806187	90807860	+	414	intron (NM_133362, intron 2 of 3)	L1_Mm|LINE|L1	21581	NR_137282	170942	Mm.76062	NM_133362	ENSMUSG00000096768	Erdr1	edr	erythroid differentiation regulator 1	protein-coding	0.029289	0.461171
chr8	19908753	19909273	+	399	intron (NM_001270553, intron 6 of 9)	L1Md_F3|LINE|L1	179437	NM_001039553	626415	Mm.425517	NM_001039553	ENSMUSG00000096265	4930467E23Rik	ENSMUSG00000074453|OTTMUSG00000018948|TSAP	RIKEN cDNA 4930467E23 gene	protein-coding	0.013462	0.452975
chr17	36231281	36231599	+	399	Intergenic	CpG	26406	NM_026308	67676	Mm.27131	NM_026308	ENSMUSG00000024446	Rpp21	0610037N01Rik	ribonuclease P 21 subunit	protein-coding	0.119497	0.727273
chrY	90801350	90801790	+	391	intron (NM_133362, intron 2 of 3)	B1_Mus2|SINE|Alu	16128	NR_137282	170942	Mm.76062	NM_133362	ENSMUSG00000096768	Erdr1	edr	erythroid differentiation regulator 1	protein-coding	0.020455	0.394558
chr4	147339572	147340546	+	378	intron (NM_001039209, intron 1 of 2)	intron (NM_001039209, intron 1 of 2)	164193	NM_001039209	195531	Mm.270762	NM_001039209	ENSMUSG00000078496	Zfp982	Gm13152|OTTMUSG00000010671	zinc finger protein 982	protein-coding	0.010267	0.419487
chr16	3351115	3351962	+	366	Intergenic	Intergenic	-240860	NM_146860	258859	Mm.377723	NM_146860	ENSMUSG00000051003	Olfr161	MOR131-1|OR912-47M6	olfactory receptor 161	protein-coding	0.004723	0.386792
chr11	3165316	3165722	+	361	intron (NM_030207, intron 8 of 32)	intron (NM_030207, intron 8 of 32)	27944	NM_030207	78887	Mm.394071	NM_030207	ENSMUSG00000023764	Sfi1	-	Sfi1 homolog, spindle assembly associated (yeast)	protein-coding	0.012315	0.501229
chr1	195241592	195241881	+	360	Intergenic	CpG	-65021	NM_007758	12902	Mm.235387	NM_007758	ENSMUSG00000026616	Cr2	C3DR|CD21|CD35|Cr-1|Cr-2|Cr1	complement receptor 2	protein-coding	0.093426	0.57931
chrY	90738950	90740595	+	356	Intergenic	Intergenic	15278	NR_137283	654820	Mm.34441	NM_001039559	ENSMUSG00000072844	G530011O06Rik	-	RIKEN cDNA G530011O06 gene	ncRNA	0.032219	0.504253
chr11	3166164	3167511	+	352	intron (NM_030207, intron 7 of 32)	B3|SINE|B2	26626	NM_030207	78887	Mm.394071	NM_030207	ENSMUSG00000023764	Sfi1	-	Sfi1 homolog, spindle assembly associated (yeast)	protein-coding	0.003712	0.395401
chr5	15482602	15484387	+	345	Intergenic	Lx2A1|LINE|L1	45728	NM_001310449	100861755	Mm.382859	NM_001310449	ENSMUSG00000106445	Gm21190	-	predicted gene, 21190	protein-coding	0.007283	0.491601
chr7	12010404	12010823	+	341	Intergenic	Intergenic	-30686	NM_001166731	628946	Mm.484974	NM_001166731	ENSMUSG00000095864	Vmn1r77	Gm6935	vomeronasal 1 receptor 77	protein-coding	0.016706	0.590476
chr8	55373634	55374164	+	329	Intergenic	Intergenic	419171	NM_153581	234267	Mm.241700	NM_153581	ENSMUSG00000031517	Gpm6a	Gpm6|M6A	glycoprotein m6a	protein-coding	0.022642	0.60452
chr5	15681601	15682095	+	327	intron (NR_001585, intron 1 of 4)	RLTR10C|LTR|ERVK	1138	NR_001585	75858	Mm.359463	NR_001585	ENSMUSG00000089871	Speer4cos	4930568L21Rik|SPEER-7|Speer7-ps|Speer7-ps1	spermatogenesis associated glutamate (E)-rich protein 4C, opposite strand transcript	pseudo	0.018219	0.424242
chr16	3114562	3115533	+	321	Intergenic	B1_Mur3|SINE|Alu	-477351	NM_146860	258859	Mm.377723	NM_146860	ENSMUSG00000051003	Olfr161	MOR131-1|OR912-47M6	olfactory receptor 161	protein-coding	0.00309	0.386831
chr1	26687446	26688339	+	317	promoter-TSS (NM_001033764)	promoter-TSS (NM_001033764)	-432	NM_001033764	210940	Mm.297614	NM_001033764	ENSMUSG00000073722	4931408C20Rik	-	RIKEN cDNA 4931408C20 gene	protein-coding	0.00112	0.45302
chr4	147342875	147343856	+	317	intron (NM_001039209, intron 1 of 2)	intron (NM_001039209, intron 1 of 2)	167499	NM_001039209	195531	Mm.270762	NM_001039209	ENSMUSG00000078496	Zfp982	Gm13152|OTTMUSG00000010671	zinc finger protein 982	protein-coding	0.006116	0.49389
chr4	147338293	147338834	+	316	intron (NM_001039209, intron 1 of 2)	ID_B1|SINE|B4	162697	NM_001039209	195531	Mm.270762	NM_001039209	ENSMUSG00000078496	Zfp982	Gm13152|OTTMUSG00000010671	zinc finger protein 982	protein-coding	0.011091	0.453875
chr6	67690878	67691519	+	309	Intergenic	L1VL4|LINE|L1	-125499	NR_003100	75070	Mm.463364	NR_003100		4930515G16Rik	-	myc induced nuclear antigen pseudogene	pseudo	0.0078	0.475078
chr13	44869572	44869932	+	303	intron (NM_001205044, intron 4 of 18)	LSU-rRNA_Hsa|rRNA|rRNA	132344	NM_025772	94245	Mm.352311	NM_025772	ENSMUSG00000057531	Dtnbp1	5430437B18Rik|AW048963|Bloc1s8|dysbindin|sdy	dystrobrevin binding protein 1	protein-coding	0.080556	0.545706
chr4	147176276	147176830	+	299	intron (NM_001039209, intron 1 of 2)	intron (NM_001039209, intron 1 of 2)	687	NM_001039209	195531	Mm.270762	NM_001039209	ENSMUSG00000078496	Zfp982	Gm13152|OTTMUSG00000010671	zinc finger protein 982	protein-coding	0.021661	0.513514
chr5	83795469	83795850	+	290	Intergenic	L1Md_T|LINE|L1	-440464	NM_153801	243078	Mm.126783	NM_153801	ENSMUSG00000049537	Tecrl	D330017N19Rik|Srd5a2l2	trans-2,3-enoyl-CoA reductase-like	protein-coding	0.015748	0.507853
chr19	61266549	61267054	+	288	Intergenic	CpG	-38383	NM_009970	12982	Mm.287228	NM_009970	ENSMUSG00000059326	Csf2ra	CD116|Csfgmra|GM-CSF-Ra|GM-CSFR	colony stimulating factor 2 receptor, alpha, low-affinity (granulocyte-macrophage)	protein-coding	0.063366	0.583004
chr8	20267428	20268076	+	279	TTS (NR_030708)	TTS (NR_030708)	29680	NR_030708	547150	Mm.359054	NR_030708	ENSMUSG00000071796	6820431F20Rik	-	cadherin 11 pseudogene	pseudo	0.024691	0.510015
chr4	147336625	147337108	+	278	intron (NM_001039209, intron 1 of 2)	L1_Mus1|LINE|L1	161000	NM_001039209	195531	Mm.270762	NM_001039209	ENSMUSG00000078496	Zfp982	Gm13152|OTTMUSG00000010671	zinc finger protein 982	protein-coding	0.006211	0.427686
chr5	15039675	15040488	+	277	Intergenic	Lx2A1|LINE|L1	-7074	NM_182957	66773	Mm.368256	NM_182957	ENSMUSG00000091897	Gm17019	-	predicted gene 17019	protein-coding	0.01107	0.501229
chr13	119613067	119613853	+	276	Intergenic	Intergenic	-10359	NM_020279	56838	Mm.143745	NM_020279	ENSMUSG00000074715	Ccl28	CCK1|MEC|Scya28	chemokine (C-C motif) ligand 28	protein-coding	0.01145	0.500635
chr5	26032639	26033565	+	275	Intergenic	BGLII_B|LTR|ERVK	6403	NM_029376	75657	Mm.374273	NM_029376	ENSMUSG00000073119	Speer4a	1700027N01Rik|SPEER-4A	spermatogenesis associated glutamate (E)-rich protein 4A	protein-coding	0.00432	0.472492
chr1	85246275	85247883	+	274	exon (NM_001037909, exon 7 of 7)	exon (NM_001037909, exon 7 of 7)	23487	NM_175219	620078	Mm.386456	NM_175219	ENSMUSG00000052477	C130026I21Rik	4930565N07Rik|OTTMUSG00000029174	RIKEN cDNA C130026I21 gene	protein-coding	0.013682	0.489124
chr4	147398445	147399271	+	274	intron (NM_001039209, intron 1 of 2)	RMER17D2|LTR|ERVK	-154419	NM_001014397	433804	Mm.332047	NM_001014397	ENSMUSG00000065999	Zfp985	Gm13154|OTTMUSG00000010673	zinc finger protein 985	protein-coding	0.002421	0.519952
chr7	59768542	59769118	+	270	Intergenic	Intergenic	-17250	NR_002895	64243	Mm.423722	NR_002895	ENSMUSG00000096019	Snord116	MBII-85|Pwcr1	small nucleolar RNA, C/D box 116	snoRNA	0.015625	0.516464
chrX	31160548	31161010	+	264	Intergenic	RMER17A2|LTR|ERVK	-175590	NM_001085551	668958	Mm.443264	NM_001085551	ENSMUSG00000094558	Btbd35f11	Gm14346|OTTMUSG00000016406	BTB domain containing 35, family member 11	protein-coding	0.010823	0.546436
chrY	90798818	90800869	+	263	intron (NM_133362, intron 2 of 3)	B1_Mus2|SINE|Alu	14401	NR_137282	170942	Mm.76062	NM_133362	ENSMUSG00000096768	Erdr1	edr	erythroid differentiation regulator 1	protein-coding	0.029254	0.481969
chr16	3265348	3265897	+	261	Intergenic	Lx2|LINE|L1	-326776	NM_146860	258859	Mm.377723	NM_146860	ENSMUSG00000051003	Olfr161	MOR131-1|OR912-47M6	olfactory receptor 161	protein-coding	0.005464	0.467273
chr11	3137215	3137768	+	260	intron (NM_030207, intron 22 of 32)	intron (NM_030207, intron 22 of 32)	13470	NR_003517	236604	Mm.247625	NM_001004146		Pisd-ps1	-	phosphatidylserine decarboxylase, pseudogene 1	pseudo	0.01085	0.501805
chr8	20516330	20517203	+	257	Intergenic	Lx4A|LINE|L1	-91952	NR_028428	381598	Mm.359054	NM_001024708	ENSMUSG00000071793	2610005L07Rik	2810038F24Rik|6720476A01Rik	cadherin 11 pseudogene	pseudo	0.004582	0.5
chr10	58227326	58228496	+	256	Intergenic	Intergenic	4764	NM_001081954	664783	Mm.482575	NM_001081954		Dux	AW822073|Dux4|Duxbl|EG664783	double homeobox	protein-coding	0.015385	0.533732
chr4	147268578	147269293	+	255	intron (NM_001039209, intron 1 of 2)	IAPEY2_LTR|LTR|ERVK	93069	NM_001039209	195531	Mm.270762	NM_001039209	ENSMUSG00000078496	Zfp982	Gm13152|OTTMUSG00000010671	zinc finger protein 982	protein-coding	0.041958	0.501397
chr6	47747640	47748509	+	250	Intergenic	Intergenic	-3843	NR_002841	19799		NR_002841		Rn4.5s	-	4.5S RNA	rRNA	0.027618	0.537931
chr16	50994343	50995179	+	248	Intergenic	Intergenic	211352	NR_131006	78639	Mm.160109	NR_131005	ENSMUSG00000092276	1700116B05Rik	-	RIKEN cDNA 1700116B05 gene	ncRNA	0.049043	0.530466
chr4	145687119	145687499	+	243	intron (NM_001103158, intron 2 of 4)	B1_Mus2|SINE|Alu	16612	NM_001103158	100041379	Mm.276881	NM_001103158	ENSMUSG00000058186	Zfp980	Gm13242|OTTMUSG00000011070	zinc finger protein 980	protein-coding	0.007895	0.343832
chr7	59771170	59771694	+	242	Intergenic	Intergenic	-19852	NR_002895	64243	Mm.423722	NR_002895	ENSMUSG00000096019	Snord116	MBII-85|Pwcr1	small nucleolar RNA, C/D box 116	snoRNA	0.01145	0.508571
chr10	58239173	58239744	+	239	Intergenic	Intergenic	-2798	NM_001034869	245263	Mm.291161	NM_001034869	ENSMUSG00000075045	Gm4981	EG245263	predicted gene 4981	protein-coding	0.012259	0.520979
chr4	150236372	150237077	+	238	promoter-TSS (NM_001025388).2	promoter-TSS (NM_001025388).2	-473	NM_023119	13806	Mm.70666	NM_023119	ENSMUSG00000063524	Eno1	0610008I15|AL022784|Eno-1|MBP-1	enolase 1, alpha non-neuron	protein-coding	0.068085	0.634561
chr4	146167772	146168152	+	237	intron (NM_001177546, intron 2 of 4)	IAPLTR4|LTR|ERVK	10272	NM_001177545	667666	Mm.459230	NM_001177545	ENSMUSG00000066007	Zfp600	Gm13164|OTTMUSG00000010694	zinc finger protein 600	protein-coding	0.031579	0.506562
chr8	94470461	94471049	+	235	Intergenic	MIR3|SINE|MIR	-2008	NM_001033207	434341	Mm.334720	NM_001033207	ENSMUSG00000074151	Nlrc5	AI451557|AK220210|NOD27	NLR family, CARD domain containing 5	protein-coding	0.003401	0.487267
chr4	146480371	146481157	+	234	Intergenic	Intergenic	-21236	NM_001243138	100041433	Mm.441741	NM_001243138	ENSMUSG00000056300	Zfp981	Gm13247|OTTMUSG00000011075	zinc finger protein 981	protein-coding	0.008906	0.506989
chr16	3242706	3243066	+	231	Intergenic	L1Md_F2|LINE|L1	-349512	NM_146860	258859	Mm.377723	NM_146860	ENSMUSG00000051003	Olfr161	MOR131-1|OR912-47M6	olfactory receptor 161	protein-coding	0.008333	0.354571
chr8	123430755	123431265	+	230	Intergenic	MuLV-int|LTR|ERV1	-11946	NM_054046	23854	Mm.275127	NM_054046	ENSMUSG00000001482	Def8	AI449518|D8Ertd713e|DEF-8	differentially expressed in FDCP 8	protein-coding	0.031373	0.536204
chrY	90802914	90805360	+	229	intron (NM_133362, intron 2 of 3)	B1_Mur3|SINE|Alu	18695	NR_137282	170942	Mm.76062	NM_133362	ENSMUSG00000096768	Erdr1	edr	erythroid differentiation regulator 1	protein-coding	0.024939	0.447078
chr4	146242003	146242594	+	227	Intergenic	Intergenic	-28087	NM_001083918	666532	Mm.392861	NM_001083918	ENSMUSG00000067916	Zfp991	Gm13139|OTTMUSG00000010657	zinc finger protein 991	protein-coding	0.011844	0.521959
chr4	118547629	118548709	+	226	Intergenic	G-rich|Low_complexity|Low_complexity	-4443	NM_172383	230678	Mm.23639	NM_172383	ENSMUSG00000050854	Tmem125	6330530A05Rik|AV223516	transmembrane protein 125	protein-coding	0.032407	0.631822
chr5	15007398	15007943	+	226	Intergenic	Lx|LINE|L1	25337	NM_182957	66773	Mm.368256	NM_182957	ENSMUSG00000091897	Gm17019	-	predicted gene 17019	protein-coding	0.009174	0.474359
chr5	14955957	14956378	+	225	intron (NR_001584, intron 1 of 3)	RMER17A|LTR|ERVK	10873	NR_001584	74062	Mm.394766	NR_001584		Speer8-ps1	4933405L09Rik|SPEER-8|Speer8-ps	spermatogenesis associated glutamate (E)-rich protein 8, pseudogene 1	pseudo	0	0.514218
chr11	3132060	3132486	+	222	TTS (NR_003517)	TTS (NR_003517)	8252	NR_003517	236604	Mm.247625	NM_001004146		Pisd-ps1	-	phosphatidylserine decarboxylase, pseudogene 1	pseudo	0.018779	0.555035
chr11	3161217	3161668	+	222	intron (NM_030207, intron 9 of 32)	intron (NM_030207, intron 9 of 32)	32021	NM_030207	78887	Mm.394071	NM_030207	ENSMUSG00000023764	Sfi1	-	Sfi1 homolog, spindle assembly associated (yeast)	protein-coding	0.002217	0.475664
chr5	15004528	15005128	+	222	Intergenic	Lx7|LINE|L1	-25929	NM_001281514	100503549	Mm.491086	NM_001281514	ENSMUSG00000072188	Gm10354	ENSMUSG00000072188	predicted gene 10354	protein-coding	0.005	0.44426
chr8	71846686	71847159	+	221	Intergenic	L1_Mus4|LINE|L1	-35146	NM_145624	236193	Mm.290790	NM_145624	ENSMUSG00000056019	Zfp709	BC021921|GIOT-4|HIT-40	zinc finger protein 709	protein-coding	0.004228	0.483122
chr11	120506428	120507029	+	219	Intergenic	Intergenic	14891	NM_013770	27376	Mm.3991	NM_013770	ENSMUSG00000025792	Slc25a10	Dic	solute carrier family 25 (mitochondrial carrier, dicarboxylate transporter), member 10	protein-coding	0.009983	0.54485
chr1	85288328	85288925	+	219	Intergenic	L1Md_F2|LINE|L1	-18060	NM_001037909	620078	Mm.386456	NM_175219	ENSMUSG00000052477	C130026I21Rik	4930565N07Rik|OTTMUSG00000029174	RIKEN cDNA C130026I21 gene	protein-coding	0.011725	0.454849
chr17	3020145	3020893	+	218	Intergenic	(TACTG)n|Simple_repeat|Simple_repeat	63664	NR_003519	328734	Mm.335641	NR_003519		Pisd-ps2	D030013I16Rik	phosphatidylserine decarboxylase, pseudogene 2	pseudo	0.001337	0.495327
chr8	71804495	71805640	+	218	Intergenic	Intergenic	-77001	NM_145624	236193	Mm.290790	NM_145624	ENSMUSG00000056019	Zfp709	BC021921|GIOT-4|HIT-40	zinc finger protein 709	protein-coding	0.006114	0.513962
chr13	12922142	12923143	+	217	Intergenic	Lx7|LINE|L1	82688	NM_031191	18811	Mm.88796	NM_031191	ENSMUSG00000079092	Prl2c2	Ghd2|MRP-1|PLF-1|Plf|Plf1	prolactin family 2, subfamily c, member 2	protein-coding	0.005994	0.37525
chr4	3080328	3084599	+	211	Intergenic	(CACAG)n|Simple_repeat|Simple_repeat	-89620	NM_001167534	100312470	Mm.480297	NM_001167534	ENSMUSG00000094798	Vmn1r2	Gm11776|OTTMUSG00000004179	vomeronasal 1 receptor 2	protein-coding	0.006322	0.498361
chr4	147411101	147411779	+	210	intron (NM_001039209, intron 1 of 2)	Lx2|LINE|L1	-141837	NM_001014397	433804	Mm.332047	NM_001014397	ENSMUSG00000065999	Zfp985	Gm13154|OTTMUSG00000010673	zinc finger protein 985	protein-coding	0.00885	0.506627
chr11	6414966	6415752	+	209	promoter-TSS (NM_008907)	promoter-TSS (NM_008907)	-511	NM_008907	268373	Mm.5246	NM_008907	ENSMUSG00000071866	Ppia	2700098C05|Cphn|CyP-18|CypA	peptidylprolyl isomerase A	protein-coding	0.057252	0.570521
chr4	130292065	130292607	+	209	Intergenic	Intergenic	-16442	NM_010174	14077	Mm.388886	NM_010174	ENSMUSG00000028773	Fabp3	Fabph-1|Fabph-4|Fabph1|Fabph4|H-FABP|Mdgi	fatty acid binding protein 3, muscle and heart	protein-coding	0.01107	0.502762
chr8	71852366	71852767	+	205	Intergenic	Intergenic	-29502	NM_145624	236193	Mm.290790	NM_145624	ENSMUSG00000056019	Zfp709	BC021921|GIOT-4|HIT-40	zinc finger protein 709	protein-coding	0.004988	0.440299
chr11	88969802	88970676	+	204	Intergenic	RMER6BA|LTR|ERVK	-2399	NR_003492	72381	Mm.288885	NR_003492	ENSMUSG00000081766	2210409E12Rik	AU021711|C76890|OTTMUSG00000001303	transcription elongation factor B (SIII), polypeptide 2 pseudogene	pseudo	0.005721	0.465143
chr13	74528693	74530597	+	204	Intergenic	(CACAG)n|Simple_repeat|Simple_repeat	-35695	NM_146231	235956	Mm.296909	NM_146231	ENSMUSG00000069208	Zfp825	-	zinc finger protein 825	protein-coding	0.000525	0.574278
chr4	146483630	146486064	+	202	Intergenic	Intergenic	-17153	NM_001243138	100041433	Mm.441741	NM_001243138	ENSMUSG00000056300	Zfp981	Gm13247|OTTMUSG00000011075	zinc finger protein 981	protein-coding	0.009449	0.473101
chr12	20229895	20234516	+	198	Intergenic	MMERGLN-int|LTR|ERV1	583574	NR_015521	69513	Mm.273972	NR_015521	ENSMUSG00000099759	1700030C10Rik	-	RIKEN cDNA 1700030C10 gene	ncRNA	0.036572	0.530939
chr5	15471748	15472425	+	197	Intergenic	Intergenic	57136	NM_001310449	100861755	Mm.382859	NM_001310449	ENSMUSG00000106445	Gm21190	-	predicted gene, 21190	protein-coding	0.004431	0.415929
chr8	19912323	19912897	+	197	intron (NM_001270553, intron 6 of 9)	L1Md_A|LINE|L1	183034	NM_001039553	626415	Mm.425517	NM_001039553	ENSMUSG00000096265	4930467E23Rik	ENSMUSG00000074453|OTTMUSG00000018948|TSAP	RIKEN cDNA 4930467E23 gene	protein-coding	0.015679	0.506087
chr10	68540989	68541971	+	191	intron (NM_028491, intron 1 of 7)	intron (NM_028491, intron 1 of 7)	395	NM_028491	73287	Mm.141830	NM_028491	ENSMUSG00000019945	1700040L02Rik	-	RIKEN cDNA 1700040L02 gene	protein-coding	0.020367	0.514751
chr13	96575615	96576092	+	191	intron (NM_023420, intron 3 of 17)	intron (NM_023420, intron 3 of 17)	33118	NM_001164222	68018	Mm.24125	NM_023420	ENSMUSG00000021669	Col4a3bp	2810404O15Rik|9230101K08Rik|AU016711|CERT|GPBP	collagen, type IV, alpha 3 (Goodpasture antigen) binding protein	protein-coding	0.037736	0.48954
chr5	14914424	14915599	+	189	promoter-TSS (NM_198666)	promoter-TSS (NM_198666)	-122	NM_198666	381714	Mm.368256	NM_198666	ENSMUSG00000033219	Gm9758	ENSMUSG00000033219	predicted gene 9758	protein-coding	0.005106	0.480442
chrX	169993397	169994938	+	183	Intergenic	CpG	-15250	NR_029457	654820	Mm.34441	NM_001039559	ENSMUSG00000072844	G530011O06Rik	-	RIKEN cDNA G530011O06 gene	ncRNA	0.024659	0.571336
chr4	147527389	147528291	+	183	Intergenic	Intergenic	-25437	NM_001014397	433804	Mm.332047	NM_001014397	ENSMUSG00000065999	Zfp985	Gm13154|OTTMUSG00000010673	zinc finger protein 985	protein-coding	0.017738	0.478405
chr8	26162432	26162900	+	182	exon (NM_199042, exon 3 of 3)	exon (NM_199042, exon 3 of 3)	4497	NM_199042	73754	Mm.383241	NM_199042	ENSMUSG00000037214	Thap1	4833431A01Rik|AW490810	THAP domain containing, apoptosis associated protein 1	protein-coding	0.029915	0.49467
chr8	20380513	20381597	+	180	Intergenic	Intergenic	-17853	NM_001177408	100040599	Mm.491087	NM_001177408	ENSMUSG00000074449	Gm15319	OTTMUSG00000020118	predicted gene 15319	protein-coding	0.011993	0.484793
chr5	15472999	15473538	+	178	Intergenic	Intergenic	55954	NM_001310449	100861755	Mm.382859	NM_001310449	ENSMUSG00000106445	Gm21190	-	predicted gene, 21190	protein-coding	0.011132	0.481481
chr1	88217729	88218854	+	178	exon (NM_201643, exon 5 of 5)	exon (NM_201643, exon 5 of 5)	6332	NM_201645	394436	Mm.300095	NM_201645	ENSMUSG00000089960	Ugt1a1	Gnt1|UDPGT 1-1|UGT1A01|Udpgt-1a|UgtBr1	UDP glucuronosyltransferase 1 family, polypeptide A1	protein-coding	0.014222	0.446714
chr14	41719595	41720174	+	177	Intergenic	RLTRETN_Mm|LTR|ERVK	52520	NM_001244671	100042055	Mm.429109	NM_001244671	ENSMUSG00000095226	Gm10377	ENSMUSG00000072606	predicted gene 10377	protein-coding	0.027634	0.472414
chr9	3034864	3035248	+	177	Intergenic	GSAT_MM|Satellite|Satellite	3687	NR_039546	100628572		NR_039546	ENSMUSG00000106183	Mir101c	mir-101c|mmu-mir-101c	microRNA 101c	ncRNA	0.020833	0.368831
chr2	5379069	5379367	+	176	promoter-TSS (NR_030601)	promoter-TSS (NR_030601)	-172	NR_030601	100124465		NR_030601	ENSMUSG00000078031	Mir466d	Mirn466d	microRNA 466d	ncRNA	0.063758	0.508361
chr4	147233516	147234538	+	176	intron (NM_001039209, intron 1 of 2)	intron (NM_001039209, intron 1 of 2)	58161	NM_001039209	195531	Mm.270762	NM_001039209	ENSMUSG00000078496	Zfp982	Gm13152|OTTMUSG00000010671	zinc finger protein 982	protein-coding	0.005871	0.467253
chr19	39259810	39260165	+	175	intron (NR_033614, intron 6 of 8)	MTA_Mm-int|LTR|ERVL-MaLR	-27098	NM_007815	13095	Mm.20764	NM_007815	ENSMUSG00000003053	Cyp2c29	AHOH|AHOHase|AI159681|AI196010|Ah-2|Ahh-1|Cyp2c|P450-2C	cytochrome P450, family 2, subfamily c, polypeptide 29	protein-coding	0.005634	0.491573
chrX	170812486	170813460	+	174	Intergenic	Intergenic	140329	NM_001308488	107626	Mm.486144	NM_001199212	ENSMUSG00000093806	Asmt	Hiomt	acetylserotonin O-methyltransferase	protein-coding	0.014374	0.546667
chr13	119617173	119617614	+	173	Intergenic	Intergenic	-6426	NM_020279	56838	Mm.143745	NM_020279	ENSMUSG00000074715	Ccl28	CCK1|MEC|Scya28	chemokine (C-C motif) ligand 28	protein-coding	0.011338	0.50905
chr4	145455525	145456221	+	173	Intergenic	Intergenic	-8337	NR_002888	545700	Mm.389595	NR_002888	ENSMUSG00000052912	Smarca5-ps	9230115A19Rik|OTTMUSG00000011029	SWI/SNF related, matrix associated, actin depenent ragulator of chromatin, subfamily a, member 5, pseudogene	pseudo	0.027299	0.482066
chr11	120101112	120101639	+	172	TTS (NM_001110242)	TTS (NM_001110242)	2441	NM_001110242	208501	Mm.46699	NM_001110242	ENSMUSG00000078572	Ndufaf8	1810043H04Rik	NADH dehydrogenase (ubiquinone) 1 alpha subcomplex assembly factor 8	protein-coding	0.005693	0.517045
chr10	128082813	128083870	+	172	promoter-TSS (NM_016774)	promoter-TSS (NM_016774)	34	NM_016774	11947	Mm.238973	NM_016774	ENSMUSG00000025393	Atp5b	-	ATP synthase, H+ transporting mitochondrial F1 complex, beta subunit	protein-coding	0.060549	0.568053
chr6	34425981	34426324	+	172	Intergenic	L1Md_T|LINE|L1	13790	NM_009731	11997	Mm.482073	NM_009731	ENSMUSG00000052131	Akr1b7	AR|Avdp|MVDP	aldo-keto reductase family 1, member B7	protein-coding	0.014577	0.523256
chr1	88236168	88241822	+	171	exon (NM_001281466, exon 15 of 42)	exon (NM_001281466, exon 15 of 42)	11975	NM_001281466	100040766	Mm.386915	NM_001177364	ENSMUSG00000079429	Mroh2a	ENSMUSG00000044873|Heatr7b1|OTTMUSG00000020804	maestro heat-like repeat family member 2A	protein-coding	0.01468	0.522723
chr4	147235568	147236361	+	171	intron (NM_001039209, intron 1 of 2)	L1_Mus3|LINE|L1	60098	NM_001039209	195531	Mm.270762	NM_001039209	ENSMUSG00000078496	Zfp982	Gm13152|OTTMUSG00000010671	zinc finger protein 982	protein-coding	0.005044	0.471033
chr4	3085108	3086363	+	171	Intergenic	Intergenic	-86348	NM_001167534	100312470	Mm.480297	NM_001167534	ENSMUSG00000094798	Vmn1r2	Gm11776|OTTMUSG00000004179	vomeronasal 1 receptor 2	protein-coding	0.008765	0.503185
chr5	15528834	15530022	+	171	promoter-TSS (NM_001310449)	promoter-TSS (NM_001310449)	-206	NM_001310449	100861755	Mm.382859	NM_001310449	ENSMUSG00000106445	Gm21190	-	predicted gene, 21190	protein-coding	0.004209	0.475189
chr4	146739702	146740676	+	171	Intergenic	Intergenic	-193316	NR_045468	67524	Mm.444300	NR_045468	ENSMUSG00000086046	1700095A21Rik	-	RIKEN cDNA 1700095A21 gene	ncRNA	0.00308	0.410256
chr4	147416299	147417294	+	170	intron (NM_001039209, intron 1 of 2)	intron (NM_001039209, intron 1 of 2)	-136481	NM_001014397	433804	Mm.332047	NM_001014397	ENSMUSG00000065999	Zfp985	Gm13154|OTTMUSG00000010673	zinc finger protein 985	protein-coding	0.00603	0.48494
chr4	147400148	147402513	+	170	intron (NM_001039209, intron 1 of 2)	RLTR10-int|LTR|ERVK	-151947	NM_001014397	433804	Mm.332047	NM_001014397	ENSMUSG00000065999	Zfp985	Gm13154|OTTMUSG00000010673	zinc finger protein 985	protein-coding	0.017759	0.493238
chr1	88229530	88235741	+	169	intron (NM_001281466, intron 6 of 41)	MTD|LTR|ERVL-MaLR	5615	NM_001281466	100040766	Mm.386915	NM_001177364	ENSMUSG00000079429	Mroh2a	ENSMUSG00000044873|Heatr7b1|OTTMUSG00000020804	maestro heat-like repeat family member 2A	protein-coding	0.01127	0.512717
chr1	88254709	88258738	+	168	exon (NM_001281466, exon 37 of 42)	exon (NM_001281466, exon 37 of 42)	12685	NR_040291	78605	Mm.384762	NR_040291		6430706D22Rik	-	RIKEN cDNA 6430706D22 gene	ncRNA	0.014396	0.547395
chrY	90810466	90811117	+	168	intron (NM_133362, intron 2 of 3)	intron (NM_133362, intron 2 of 3)	25349	NR_137282	170942	Mm.76062	NM_133362	ENSMUSG00000096768	Erdr1	edr	erythroid differentiation regulator 1	protein-coding	0.018433	0.437117
chr11	3173531	3173945	+	167	intron (NM_030207, intron 6 of 32)	intron (NM_030207, intron 6 of 32)	19725	NM_030207	78887	Mm.394071	NM_030207	ENSMUSG00000023764	Sfi1	-	Sfi1 homolog, spindle assembly associated (yeast)	protein-coding	0.021739	0.520482
chr17	23294074	23294581	+	167	intron (NM_001102584, intron 5 of 5)	L1_Mus4|LINE|L1	17986	NM_001102584	666002	Mm.469838	NM_001102584	ENSMUSG00000091945	Vmn2r114	EG666002|V2Rp3	vomeronasal 2, receptor 114	protein-coding	0	0.458661
chr8	20529177	20529748	+	166	Intergenic	L1_Mus3|LINE|L1	-85465	NM_001270553	100861668	Mm.491087	NM_001270553	ENSMUSG00000095294	Gm21119	-	predicted gene, 21119	protein-coding	0.003503	0.486014
chr4	147280243	147280736	+	165	intron (NM_001039209, intron 1 of 2)	Lx|LINE|L1	104623	NM_001039209	195531	Mm.270762	NM_001039209	ENSMUSG00000078496	Zfp982	Gm13152|OTTMUSG00000010671	zinc finger protein 982	protein-coding	0.004057	0.504049
chr11	3118555	3119474	+	164	Intergenic	ORR1A1|LTR|ERVL-MaLR	-5007	NR_003517	236604	Mm.247625	NM_001004146		Pisd-ps1	-	phosphatidylserine decarboxylase, pseudogene 1	pseudo	0.010881	0.428261
chr9	3012295	3012841	+	164	Intergenic	GSAT_MM|Satellite|Satellite	26175	NR_039546	100628572		NR_039546	ENSMUSG00000106183	Mir101c	mir-101c|mmu-mir-101c	microRNA 101c	ncRNA	0.016484	0.334552
chr4	146497469	146497941	+	164	Intergenic	MMERGLN_LTR|LTR|ERV1	-4295	NM_001243138	100041433	Mm.441741	NM_001243138	ENSMUSG00000056300	Zfp981	Gm13247|OTTMUSG00000011075	zinc finger protein 981	protein-coding	0.029661	0.448203
chr1	164459064	164459741	+	163	Intergenic	Intergenic	-1047	NM_009721	11931	Mm.4550	NM_009721	ENSMUSG00000026576	Atp1b1	Atp4b|Atpb|Atpb-1|NKbeta1	ATPase, Na+/K+ transporting, beta 1 polypeptide	protein-coding	0.017725	0.501475
chr4	146053355	146053768	+	163	Intergenic	L1_Mus2|LINE|L1	-13963	NR_030771	627585	Mm.424988	NM_001039233		Gm13034	OTTMUSG00000010105	SWI/SNF related, matrix associated, actin dependent regulator of chromatin, subfamily a, member 5 pseudogene	pseudo	0.002421	0.44686
chr16	3235995	3237503	+	160	Intergenic	Intergenic	-355649	NM_146860	258859	Mm.377723	NM_146860	ENSMUSG00000051003	Olfr161	MOR131-1|OR912-47M6	olfactory receptor 161	protein-coding	0.001989	0.500331
chr6	48291525	48292370	+	157	Intergenic	IAPEY3-int|LTR|ERVK	-103639	NM_001347153	77827	Mm.107646	NM_133922	ENSMUSG00000042810	Krba1	A930040G15Rik|AI448780	KRAB-A domain containing 1	protein-coding	0.043787	0.501182
chr8	20546369	20546875	+	157	Intergenic	Intergenic	-68305	NM_001270553	100861668	Mm.491087	NM_001270553	ENSMUSG00000095294	Gm21119	-	predicted gene, 21119	protein-coding	0.005929	0.481262
chrX	31170551	31171218	+	157	Intergenic	IAPLTR4|LTR|ERVK	-165485	NM_001085551	668958	Mm.443264	NM_001085551	ENSMUSG00000094558	Btbd35f11	Gm14346|OTTMUSG00000016406	BTB domain containing 35, family member 11	protein-coding	0.029985	0.479042
chr11	3179614	3180008	+	157	intron (NM_030207, intron 4 of 32)	intron (NM_030207, intron 4 of 32)	13652	NM_030207	78887	Mm.394071	NM_030207	ENSMUSG00000023764	Sfi1	-	Sfi1 homolog, spindle assembly associated (yeast)	protein-coding	0.007614	0.427848
chr2	29041647	29042387	+	155	intron (NM_001166705, intron 1 of 5)	intron (NM_001166705, intron 1 of 5)	13049	NM_001166705	329375	Mm.425079	NM_001085514	ENSMUSG00000079502	Cfap77	1700101E01Rik|Gm823	cilia and flagella associated protein 77	protein-coding	0.016216	0.506073
chr8	20946977	20948797	+	155	Intergenic	RLTR10-int|LTR|ERVK	-3139	NM_001012640	100503970	Mm.490241	NM_001012640	ENSMUSG00000079120	AY761185	-	cDNA sequence AY761185	protein-coding	0.019231	0.498627
chr1	88286231	88287388	+	155	Intergenic	Intergenic	-9230	NM_198652	381280	Mm.384762	NM_198652	ENSMUSG00000044783	Hjurp	6430706D22Rik|A730008H23Rik|C330011F01Rik|Gm975|Mfleg1	Holliday junction recognition protein	protein-coding	0.021608	0.518998
chr8	20099741	20100662	+	155	Intergenic	RMER13B|LTR|ERVK	197231	NR_030708	547150	Mm.359054	NR_030708	ENSMUSG00000071796	6820431F20Rik	-	cadherin 11 pseudogene	pseudo	0.004343	0.510846
chr1	85594575	85595584	+	155	intron (NM_175397, intron 3 of 12)	intron (NM_175397, intron 3 of 12)	3731	NM_030194	109032	Mm.335802	NM_030194	ENSMUSG00000070034	Sp110	5031415C07Rik|52kDa|5830484A20Rik|ENSMUSG00000075603|Ifi75|Ipr1	Sp110 nuclear body protein	protein-coding	0.006938	0.476238
chr2	25471474	25473241	+	155	Intergenic	Intergenic	-2608	NM_008963	19215	Mm.1008	NM_008963	ENSMUSG00000015090	Ptgds	21kDa|L-PGDS|PGD2|PGDS|PGDS2|Ptgs3	prostaglandin D2 synthase (brain)	protein-coding	0.007923	0.542986
chr5	138973885	138975399	+	155	Intergenic	Intergenic	20311	NM_008808	18590	Mm.2675	NM_008808	ENSMUSG00000025856	Pdgfa	-	platelet derived growth factor, alpha	protein-coding	0.01321	0.513531
chr5	64296682	64297260	+	155	intron (NM_001310611, intron 14 of 21)	intron (NM_001310611, intron 14 of 21)	66614	NM_001289514	57915	Mm.286353	NM_019636	ENSMUSG00000029174	Tbc1d1	1110062G02Rik|AI385682|AW555803|Nob1|Nobq1|Tbc1|mKIAA1108	TBC1 domain family, member 1	protein-coding	0.010381	0.506045
chrX	170004086	170005899	+	154	Intergenic	Intergenic	-26075	NR_029457	654820	Mm.34441	NM_001039559	ENSMUSG00000072844	G530011O06Rik	-	RIKEN cDNA G530011O06 gene	ncRNA	0.011583	0.53914
chr4	145863668	145864362	+	154	Intergenic	Intergenic	26796	NR_033612	236069	Mm.276881	NR_033612	ENSMUSG00000096233	Gm13238	OTTMUSG00000011065	carnitine deficiency-associated gene expressed in ventricle 3 pseudogene	pseudo	0.018732	0.463309
chr4	145564251	145564973	+	153	Intergenic	Intergenic	-20588	NM_001324416	433801	Mm.276881	NM_001013808	ENSMUSG00000078502	Gm13212	OTTMUSG00000010965	predicted gene 13212	protein-coding	0.006925	0.46888
chr1	88244685	88248936	+	153	intron (NM_001281466, intron 24 of 41)	intron (NM_001281466, intron 24 of 41)	19790	NM_001281466	100040766	Mm.386915	NM_001177364	ENSMUSG00000079429	Mroh2a	ENSMUSG00000044873|Heatr7b1|OTTMUSG00000020804	maestro heat-like repeat family member 2A	protein-coding	0.009645	0.516463
chr7	106256278	106256747	+	152	Intergenic	L1Md_T|LINE|L1	-41172	NM_001039160	74558	Mm.458429	NM_029000	ENSMUSG00000045868	Gvin1	9130002C22Rik|9830104F22Rik|Iigs1|VLIG|VLIG-1	GTPase, very large interferon inducible 1	protein-coding	0.014925	0.440426
chr14	43285617	43286068	+	152	Intergenic	RMER13A1|LTR|ERVK	61969	NM_027940	71826	Mm.335855	NM_027940	ENSMUSG00000095384	1700001F09Rik	Gm10377	RIKEN cDNA 1700001F09 gene	protein-coding	0.002217	0.493363
chr3	3000715	3002615	+	151	Intergenic	Intergenic	-506365	NM_013920	30942	Mm.330897	NM_013920	ENSMUSG00000017688	Hnf4g	NR2A2	hepatocyte nuclear factor 4, gamma	protein-coding	0.005263	0.470805
chr5	15670388	15671546	+	151	Intergenic	L1Md_T|LINE|L1	-9743	NR_001585	75858	Mm.359463	NR_001585	ENSMUSG00000089871	Speer4cos	4930568L21Rik|SPEER-7|Speer7-ps|Speer7-ps1	spermatogenesis associated glutamate (E)-rich protein 4C, opposite strand transcript	pseudo	0.039724	0.566005
chr13	65610625	65611208	+	149	Intergenic	Intergenic	332062	NM_178364	170936	Mm.151546	NM_178364	ENSMUSG00000021514	Zfp369	B930030B22Rik|D230020H11Rik|NRIF2	zinc finger protein 369	protein-coding	0.008576	0.505137
chr12	20227578	20229509	+	149	Intergenic	MMERGLN-int|LTR|ERV1	587236	NR_015521	69513	Mm.273972	NR_015521	ENSMUSG00000099759	1700030C10Rik	-	RIKEN cDNA 1700030C10 gene	ncRNA	0.031072	0.51294
chr4	147116688	147117078	+	149	Intergenic	Lx|LINE|L1	-48447	NR_045446	71270	Mm.460830	NR_045446	ENSMUSG00000093617	4933438K21Rik	-	RIKEN cDNA 4933438K21 gene	ncRNA	0.005128	0.465473
chr17	13241275	13242393	+	148	Intergenic	Intergenic	11571	NM_001167913	236574		NM_001167913	ENSMUSG00000073457	Smok2b	Gm1847|Smok+129	sperm motility kinase 2B	protein-coding	0.012522	0.492404
chr4	145575331	145575694	+	148	Intergenic	B1_Mus1|SINE|Alu	-9688	NM_001324416	433801	Mm.276881	NM_001013808	ENSMUSG00000078502	Gm13212	OTTMUSG00000010965	predicted gene 13212	protein-coding	0.016529	0.453297
chr18	82166764	82169404	+	147	Intergenic	Intergenic	-176004	NR_039589	100628596		NR_039589	ENSMUSG00000093036	Mir5127	mmu-mir-5127|mu-mir-5127	microRNA 5127	ncRNA	0.008333	0.541462
chr1	85105275	85106226	+	147	intron (NM_213615, intron 1 of 6)	RMER17C2|LTR|ERVK	4103	NM_213615	381287	Mm.487565	NM_213615	ENSMUSG00000089844	A530032D15Rik	Gm1888	RIKEN cDNA A530032D15Rik gene	protein-coding	0.008412	0.487395
chr17	13440655	13441863	+	147	Intergenic	LTRIS_Mus|LTR|ERV1	-80197	NR_030763	272667	Mm.444718	NR_030763	ENSMUSG00000079711	Smok4a	4930513D10Rik|Smok2c	sperm motility kinase 4A	pseudo	0.012417	0.479735
chr17	13370850	13371714	+	147	intron (NM_001167578, intron 10 of 11)	L1Md_F2|LINE|L1	16710	NM_001167578	100041352	Mm.490251	NM_001167578	ENSMUSG00000052469	Tcp10c	D17Leh66C|D17Leh66ca|Gm9880|T66C-a|Tcp-10c	t-complex protein 10c	protein-coding	0.012731	0.486705
chr4	147745955	147746634	+	146	Intergenic	Intergenic	-43663	NM_001127188	100503584	Mm.276881	NM_001127188	ENSMUSG00000062518	Zfp534	Gm13159|OTTMUSG00000010681	zinc finger protein 534	protein-coding	0.027982	0.498529
chr9	54586529	54587303	+	146	intron (NM_029573, intron 1 of 10)	CpG	405	NM_029573	67834	Mm.279195	NM_029573	ENSMUSG00000032279	Idh3a	1110003P10Rik|1500012E04Rik|AA407078|AI316514	isocitrate dehydrogenase 3 (NAD+) alpha	protein-coding	0.062016	0.612903
chr10	80249241	80249703	+	146	promoter-TSS (NM_029272)	promoter-TSS (NM_029272)	20	NM_029272	75406	Mm.28712	NM_029272	ENSMUSG00000020153	Ndufs7	1010001M04Rik	NADH dehydrogenase (ubiquinone) Fe-S protein 7	protein-coding	0.069264	0.557235
chr3	62159102	62159456	+	146	Intergenic	LSU-rRNA_Hsa|rRNA|rRNA	-179498	NM_001081295	622434	Mm.153974	NM_001081295	ENSMUSG00000036885	Arhgef26	4631416L12Rik|8430436L14Rik|AI303572|AW491953|SGEF	Rho guanine nucleotide exchange factor (GEF) 26	protein-coding	0.062147	0.611268
chr1	84992593	84993131	+	146	Intergenic	Intergenic	-57779	NM_027921	71781	Mm.158754	NM_027921	ENSMUSG00000026220	Slc16a14	1110004H10Rik	solute carrier family 16 (monocarboxylic acid transporters), member 14	protein-coding	0.01487	0.513915
chr8	19738092	19738629	+	146	intron (NM_001270553, intron 6 of 9)	L1Md_F3|LINE|L1	8784	NM_001039553	626415	Mm.425517	NM_001039553	ENSMUSG00000096265	4930467E23Rik	ENSMUSG00000074453|OTTMUSG00000018948|TSAP	RIKEN cDNA 4930467E23 gene	protein-coding	0.018622	0.475836
chr4	146168836	146169400	+	145	intron (NM_001177546, intron 2 of 4)	Lx3B|LINE|L1	11428	NM_001177545	667666	Mm.459230	NM_001177545	ENSMUSG00000066007	Zfp600	Gm13164|OTTMUSG00000010694	zinc finger protein 600	protein-coding	0.003546	0.499115
chr17	35442454	35444891	+	145	TTS (NM_001201460)	TTS (NM_001201460)	4505	NM_001201460	110558	Mm.431282	NM_001201460		H2-Q9	H-2Q9|Ped|Qa-2|Qa-9|Qa9	histocompatibility 2, Q region locus 9	protein-coding	0.006565	0.489746
chr8	20818649	20819216	+	144	Intergenic	L1VL4|LINE|L1	-57567	NR_002880	654455	Mm.424927	NR_002880		Gm21944	Defb48-ps	defensin beta 48 pseudogene	pseudo	0.007055	0.484155
chr13	12825830	12826334	+	144	Intergenic	IAPLTR4|LTR|ERVK	-26003	NM_011118	18812	Mm.457984	NM_011118	ENSMUSG00000056457	Prl2c3	Ghd1|MRP-2|MRP-3|Mrpplf3|PLF-2|PLF-3|Plf2|Prl2c4|mrp/plf3	prolactin family 2, subfamily c, member 3	protein-coding	0.031746	0.49901
chr4	3068756	3071855	+	143	Intergenic	IAP1-MM_I-int|LTR|ERVK	-101778	NM_001167534	100312470	Mm.480297	NM_001167534	ENSMUSG00000094798	Vmn1r2	Gm11776|OTTMUSG00000004179	vomeronasal 1 receptor 2	protein-coding	0.012585	0.47871
chr14	43361669	43362403	+	143	Intergenic	L1Md_A|LINE|L1	-14225	NM_027940	71826	Mm.335855	NM_027940	ENSMUSG00000095384	1700001F09Rik	Gm10377	RIKEN cDNA 1700001F09 gene	protein-coding	0.024523	0.522449
chr3	3009514	3011680	+	142	Intergenic	Intergenic	-497433	NM_013920	30942	Mm.330897	NM_013920	ENSMUSG00000017688	Hnf4g	NR2A2	hepatocyte nuclear factor 4, gamma	protein-coding	0.003232	0.479003
chr1	88228083	88228774	+	142	intron (NM_001281466, intron 3 of 41)	intron (NM_001281466, intron 3 of 41)	1408	NM_001281466	100040766	Mm.386915	NM_001177364	ENSMUSG00000079429	Mroh2a	ENSMUSG00000044873|Heatr7b1|OTTMUSG00000020804	maestro heat-like repeat family member 2A	protein-coding	0.013025	0.514451
chr8	20138303	20138649	+	141	Intergenic	Intergenic	158956	NR_030708	547150	Mm.359054	NR_030708	ENSMUSG00000071796	6820431F20Rik	-	cadherin 11 pseudogene	pseudo	0.014451	0.449568
chr4	147344738	147345362	+	141	intron (NM_001039209, intron 1 of 2)	MTA_Mm|LTR|ERVL-MaLR	169184	NM_001039209	195531	Mm.270762	NM_001039209	ENSMUSG00000078496	Zfp982	Gm13152|OTTMUSG00000010671	zinc finger protein 982	protein-coding	0.003205	0.4576
chr2	170102892	170103793	+	140	Intergenic	Intergenic	27878	NM_001033299	228913	Mm.22858	NM_001033299	ENSMUSG00000052056	Zfp217	4933431C08Rik|AW987152|Gm562|ZABC1|Znf217	zinc finger protein 217	protein-coding	0.012209	0.493348
chr5	15703405	15703716	+	140	intron (NR_001585, intron 2 of 4)	intron (NR_001585, intron 2 of 4)	10711	NM_001281511	100502967	Mm.425235	NM_001281511	ENSMUSG00000073208	Speer4c	4933431D05Rik|SPEER-4C	spermatogenesis associated glutamate (E)-rich protein 4C	protein-coding	0.003215	0.467949
chr7	59796094	59798138	+	139	Intergenic	Intergenic	-45536	NR_002895	64243	Mm.423722	NR_002895	ENSMUSG00000096019	Snord116	MBII-85|Pwcr1	small nucleolar RNA, C/D box 116	snoRNA	0.010274	0.488509
chr4	112508700	112509180	+	137	Intergenic	RMER17A|LTR|ERVK	-74955	NM_177864	329918	Mm.246783	NM_177864	ENSMUSG00000049972	Skint9	A030013N09Rik|Skint-9	selection and upkeep of intraepithelial T cells 9	protein-coding	0.004167	0.463617
chr4	61774201	61774697	+	137	Intergenic	IAPLTR2_Mm|LTR|ERVK	7774	NM_001134644	100048885	Mm.422695	NM_001134644		Gm2083	-	major urinary protein LOC100048885	protein-coding	0.058468	0.537223
chr1	33542453	33543013	+	137	intron (NM_008922, intron 7 of 13)	intron (NM_008922, intron 7 of 13)	127061	NM_008922	19076	Mm.27705	NM_008922	ENSMUSG00000026134	Prim2	AI323589	DNA primase, p58 subunit	protein-coding	0.016071	0.486631
chr13	8584217	8584866	+	137	intron (NR_110345, intron 3 of 10)	intron (NR_110345, intron 3 of 10)	286503	NM_001039389	207615	Mm.284654	NM_172445	ENSMUSG00000021147	Wdr37	-	WD repeat domain 37	protein-coding	0.006163	0.510769
chr2	156863698	156864230	+	137	intron (NM_026124, intron 1 of 3)	intron (NM_026124, intron 1 of 3)	842	NM_026124	67388	Mm.29264	NM_026124	ENSMUSG00000027637	1110008F13Rik	AI316789	RIKEN cDNA 1110008F13 gene	protein-coding	0.018797	0.50469
chr10	42462789	42463887	+	137	intron (NM_145743, intron 1 of 12)	intron (NM_145743, intron 1 of 12)	15227	NM_145743	215951	Mm.89646	NM_145743	ENSMUSG00000038302	Lace1	CG8520	lactation elevated 1	protein-coding	0.001821	0.494995
chr2	22744844	22745126	+	137	Intergenic	LSU-rRNA_Hsa|rRNA|rRNA	-29342	NM_019456	54519	Mm.14255	NM_019456	ENSMUSG00000026786	Apbb1ip	9930118P07Rik|Prp48	amyloid beta (A4) precursor protein-binding, family B, member 1 interacting protein	protein-coding	0.049645	0.4947
chr8	19741617	19742059	+	136	intron (NM_001270553, intron 6 of 9)	L1Md_A|LINE|L1	12262	NM_001039553	626415	Mm.425517	NM_001039553	ENSMUSG00000096265	4930467E23Rik	ENSMUSG00000074453|OTTMUSG00000018948|TSAP	RIKEN cDNA 4930467E23 gene	protein-coding	0.0181	0.51693
chr13	119491459	119491845	+	135	intron (NM_001177666, intron 1 of 3)	ORR1A0|LTR|ERVL-MaLR	2792	NM_001177666	633640	Mm.46679	NM_001039244	ENSMUSG00000074634	Tmem267	EG633640|Gm7120	transmembrane protein 267	protein-coding	0.002591	0.478036
chr5	15509109	15509711	+	135	Intergenic	Lx|LINE|L1	19812	NM_001310449	100861755	Mm.382859	NM_001310449	ENSMUSG00000106445	Gm21190	-	predicted gene, 21190	protein-coding	0.009967	0.497512
chr4	146479691	146480042	+	135	Intergenic	B1_Mus2|SINE|Alu	-22134	NM_001243138	100041433	Mm.441741	NM_001243138	ENSMUSG00000056300	Zfp981	Gm13247|OTTMUSG00000011075	zinc finger protein 981	protein-coding	0.017094	0.357955
chr4	3232833	3233278	+	134	Intergenic	Intergenic	-47750	NM_001167535	100312471	Mm.377218	NM_001167535	ENSMUSG00000095982	Vmn1r3	Gm11778|OTTMUSG00000004181	vomeronasal 1 receptor 3	protein-coding	0.01573	0.482063
chr7	22771050	22771815	+	133	intron (NM_001270494, intron 1 of 1).3	L1Md_F3|LINE|L1	9735	NM_001166754	667551	Mm.484969	NM_001166754	ENSMUSG00000095619	Vmn1r157	100043559|EG667551|Gm4517|Gm8699|Vmn1r109	vomeronasal 1 receptor 157	protein-coding	0.037908	0.523499
chr5	15011315	15012006	+	132	Intergenic	L1Md_A|LINE|L1	21347	NM_182957	66773	Mm.368256	NM_182957	ENSMUSG00000091897	Gm17019	-	predicted gene 17019	protein-coding	0.037627	0.573699
chrX	31211346	31212598	+	131	Intergenic	Intergenic	-124397	NM_001085551	668958	Mm.443264	NM_001085551	ENSMUSG00000094558	Btbd35f11	Gm14346|OTTMUSG00000016406	BTB domain containing 35, family member 11	protein-coding	0.015974	0.517159
chr11	41089412	41089721	+	131	Intergenic	RLTR10-int|LTR|ERVK	-334280	NM_009831	12450	Mm.2103	NM_009831	ENSMUSG00000020326	Ccng1	AI314029	cyclin G1	protein-coding	0.029126	0.522581
chr13	67891783	67892107	+	131	Intergenic	RLTR4_MM-int|LTR|ERV1	28619	NM_001001185	408058	Mm.177840	NM_001001185	ENSMUSG00000064063	BC048507	-	cDNA sequence BC048507	protein-coding	0.049383	0.572308
chr1	85114042	85115387	+	131	Intergenic	Intergenic	-4861	NM_213615	381287	Mm.487565	NM_213615	ENSMUSG00000089844	A530032D15Rik	Gm1888	RIKEN cDNA A530032D15Rik gene	protein-coding	0.008178	0.48737
chr1	85011976	85013161	+	131	Intergenic	Intergenic	-77485	NM_027921	71781	Mm.158754	NM_027921	ENSMUSG00000026220	Slc16a14	1110004H10Rik	solute carrier family 16 (monocarboxylic acid transporters), member 14	protein-coding	0.027004	0.522766
chr4	147431628	147433334	+	131	intron (NM_001039209, intron 1 of 2)	intron (NM_001039209, intron 1 of 2)	-120796	NM_001014397	433804	Mm.332047	NM_001014397	ENSMUSG00000065999	Zfp985	Gm13154|OTTMUSG00000010673	zinc finger protein 985	protein-coding	0.004689	0.4628
chr17	13420771	13421449	+	130	Intergenic	Intergenic	66538	NM_001167578	100041352	Mm.490251	NM_001167578	ENSMUSG00000052469	Tcp10c	D17Leh66C|D17Leh66ca|Gm9880|T66C-a|Tcp-10c	t-complex protein 10c	protein-coding	0.029499	0.494845
chr4	147349078	147351035	+	130	intron (NM_001039209, intron 1 of 2)	intron (NM_001039209, intron 1 of 2)	174190	NM_001039209	195531	Mm.270762	NM_001039209	ENSMUSG00000078496	Zfp982	Gm13152|OTTMUSG00000010671	zinc finger protein 982	protein-coding	0.013797	0.469356
chr17	13540396	13541743	+	130	intron (NR_045436, intron 2 of 4)	intron (NR_045436, intron 2 of 4)	13025	NR_045437	72578	Mm.46549	NR_045436	ENSMUSG00000038347	2700054A10Rik	-	RIKEN cDNA 2700054A10 gene	ncRNA	0.014105	0.492582
chr6	26151116	26151671	+	129	Intergenic	IAPLTR2_Mm|LTR|ERVK	219967	NR_040771	626904	Mm.126787	NR_040771	ENSMUSG00000106799	Gm20756	-	predicted gene, 20756	ncRNA	0.03964	0.48741
chr8	70761100	70761521	+	129	promoter-TSS (NM_183170)	promoter-TSS (NM_183170)	-389	NM_183170	234384	Mm.213010	NM_183170	ENSMUSG00000035559	Mpv17l2	Fksg24	MPV17 mitochondrial membrane protein-like 2	protein-coding	0.045131	0.542654
chr3	17991219	17991716	+	129	Intergenic	L1Md_A|LINE|L1	43023	NM_029289	75439	Mm.27023	NM_029289	ENSMUSG00000027564	Cypt12	1700001F04Rik|AV209098	cysteine-rich perinuclear theca 12	protein-coding	0.020121	0.51004
chr2	42502395	42502930	+	129	intron (NM_053011, intron 1 of 90)	Lx2B|LINE|L1	-55094	NR_105754	102465171		NR_105754	ENSMUSG00000098660	Mir6336	Gm27584|mmu-mir-6336	microRNA 6336	ncRNA	0	0.490672
chr13	12859379	12860252	+	129	Intergenic	IAPLTR2_Mm|LTR|ERVK	-59736	NM_011118	18812	Mm.457984	NM_011118	ENSMUSG00000056457	Prl2c3	Ghd1|MRP-2|MRP-3|Mrpplf3|PLF-2|PLF-3|Plf2|Prl2c4|mrp/plf3	prolactin family 2, subfamily c, member 3	protein-coding	0.029782	0.498856
chr1	88283419	88285554	+	129	Intergenic	Intergenic	-6907	NM_198652	381280	Mm.384762	NM_198652	ENSMUSG00000044783	Hjurp	6430706D22Rik|A730008H23Rik|C330011F01Rik|Gm975|Mfleg1	Holliday junction recognition protein	protein-coding	0.015925	0.498127
chr6	82882415	82883133	+	129	promoter-TSS (NR_040520)	promoter-TSS (NR_040520)	-921	NR_040520	69652	Mm.96357	NR_040520	ENSMUSG00000100291	2310069B03Rik	-	RIKEN cDNA 2310069B03 gene	ncRNA	0.018106	0.478442
chr5	15596414	15596753	+	129	Intergenic	RMER17A|LTR|ERVK	19636	NM_001310450	105242399		NM_001310450	ENSMUSG00000096878	LOC105242399	-	spermatogenesis associated glutamate (E)-rich protein-like	protein-coding	0.00295	0.544118
chr6	4974153	4974642	+	129	intron (NM_181595, intron 2 of 15)	B1_Mus2|SINE|Alu	71077	NM_181595	243725	Mm.332901	NM_181595	ENSMUSG00000032827	Ppp1r9a	2810430P21Rik|4930518N04Rik|5330407E15|A230094E16Rik|BB181831|NRB|mKIAA1222|neurabin-I	protein phosphatase 1, regulatory (inhibitor) subunit 9A	protein-coding	0.02863	0.414286
chr4	147620061	147621047	+	128	intron (NM_145078, intron 2 of 4)	RMER17A|LTR|ERVK	21954	NM_145078	112422	Mm.327194	NM_145078	ENSMUSG00000066000	Zfp979	2610305D13Rik|Ssm1b	zinc finger protein 979	protein-coding	0.006085	0.494428
chr18	82169750	82170900	+	128	Intergenic	Intergenic	-178245	NR_039589	100628596		NR_039589	ENSMUSG00000093036	Mir5127	mmu-mir-5127|mu-mir-5127	microRNA 5127	ncRNA	0.007826	0.523023
chr4	146072186	146072609	+	128	Intergenic	Lx|LINE|L1	4873	NR_030771	627585	Mm.424988	NM_001039233		Gm13034	OTTMUSG00000010105	SWI/SNF related, matrix associated, actin dependent regulator of chromatin, subfamily a, member 5 pseudogene	pseudo	0	0.485849
chr17	23520009	23520429	+	127	Intergenic	L1_Mus3|LINE|L1	-30580	NR_126484	320020	Mm.445111	NR_126484		6330415G19Rik	-	RIKEN cDNA 6330415G19 gene	ncRNA	0.004762	0.505938
chr4	146532551	146533116	+	127	intron (NM_001243138, intron 3 of 4)	B2_Mm1t|SINE|B2	14040	NR_045468	67524	Mm.444300	NR_045468	ENSMUSG00000086046	1700095A21Rik	-	RIKEN cDNA 1700095A21 gene	ncRNA	0.014159	0.415194
chr1	88252225	88254275	+	127	intron (NM_001281466, intron 31 of 41)	(AGGTG)n|Simple_repeat|Simple_repeat	16158	NR_040291	78605	Mm.384762	NR_040291		6430706D22Rik	-	RIKEN cDNA 6430706D22 gene	ncRNA	0.013171	0.512433
chr5	15581565	15581963	+	126	3' UTR (NM_001310450, exon 5 of 5)	3' UTR (NM_001310450, exon 5 of 5)	4817	NM_001310450	105242399		NM_001310450	ENSMUSG00000096878	LOC105242399	-	spermatogenesis associated glutamate (E)-rich protein-like	protein-coding	0.01005	0.468672
chr11	4703932	4704362	+	125	promoter-TSS (NM_026015)	promoter-TSS (NM_026015)	197	NM_197979	66152	Mm.269736	NM_197979	ENSMUSG00000059534	Uqcr10	1110020P15Rik|AA960494|Ucrc	ubiquinol-cytochrome c reductase, complex III subunit X	protein-coding	0.062791	0.561485
chr4	146495025	146495351	+	125	Intergenic	RLTR51B_Mm|LTR|ERVK?	-6812	NM_001243138	100041433	Mm.441741	NM_001243138	ENSMUSG00000056300	Zfp981	Gm13247|OTTMUSG00000011075	zinc finger protein 981	protein-coding	0.01227	0.486239
chr4	147793464	147793879	+	124	intron (NM_001127189, intron 3 of 5)	L1_Mus3|LINE|L1	16117	NM_001127189	100041677	Mm.327194	NM_001127189	ENSMUSG00000078495	Zfp984	Gm13157|OTTMUSG00000010679	zinc finger protein 984	protein-coding	0.004819	0.46875
chr16	3269340	3269710	+	124	Intergenic	B1_Mus1|SINE|Alu	-322873	NM_146860	258859	Mm.377723	NM_146860	ENSMUSG00000051003	Olfr161	MOR131-1|OR912-47M6	olfactory receptor 161	protein-coding	0.005405	0.431267
chr11	3129802	3130194	+	124	intron (NR_003517, intron 6 of 6)	intron (NR_003517, intron 6 of 6)	5977	NR_003517	236604	Mm.247625	NM_001004146		Pisd-ps1	-	phosphatidylserine decarboxylase, pseudogene 1	pseudo	0.02551	0.569975
chr4	147608949	147609378	+	123	Intergenic	Intergenic	33345	NM_145078	112422	Mm.327194	NM_145078	ENSMUSG00000066000	Zfp979	2610305D13Rik|Ssm1b	zinc finger protein 979	protein-coding	0.011655	0.446512
chr4	146454902	146456572	+	123	intron (NM_001085522, intron 1 of 3)	RMER17B|LTR|ERVK	6707	NM_001085522	433791	Mm.276881	NM_001085522	ENSMUSG00000070605	Zfp992	Gm13251|OTTMUSG00000011097	zinc finger protein 992	protein-coding	0.007784	0.510473
chr6	3201240	3201545	+	123	Intergenic	SSU-rRNA_Hsa|rRNA|rRNA	-87127	NR_036696	667335	Mm.380219	NR_036696	ENSMUSG00000106779	Gm8579	EG667335	spermatogenesis associated glutamate (E)-rich protein 4a pseudogene	pseudo	0.078689	0.486928
chr1	88298792	88299966	+	122	Intergenic	Intergenic	-7333	NM_134252	171382	Mm.218753	NM_134252	ENSMUSG00000036251	Trpm8	CMR1|LTRPC6|LTrpC-6|TRPP8|Trp-p8	transient receptor potential cation channel, subfamily M, member 8	protein-coding	0.003407	0.462979
chr4	145434109	145434866	+	122	Intergenic	B1_Mus2|SINE|Alu	-29723	NR_002888	545700	Mm.389595	NR_002888	ENSMUSG00000052912	Smarca5-ps	9230115A19Rik|OTTMUSG00000011029	SWI/SNF related, matrix associated, actin depenent ragulator of chromatin, subfamily a, member 5, pseudogene	pseudo	0.005284	0.484169
chr8	20266661	20267134	+	122	Intergenic	Intergenic	30535	NR_030708	547150	Mm.359054	NR_030708	ENSMUSG00000071796	6820431F20Rik	-	cadherin 11 pseudogene	pseudo	0.008457	0.56962
chr4	146744342	146744769	+	122	Intergenic	RLTR26_Mus|LTR|ERVK	-197682	NR_045468	67524	Mm.444300	NR_045468	ENSMUSG00000086046	1700095A21Rik	-	RIKEN cDNA 1700095A21 gene	ncRNA	0.01171	0.507009
chr12	111966678	111967141	+	121	promoter-TSS (NM_027360)	promoter-TSS (NM_027360)	68	NM_027360	70257	Mm.318	NM_027360	ENSMUSG00000021290	2010107E04Rik	9430003J03Rik|AU043134|AV124504|Mp68	RIKEN cDNA 2010107E04 gene	protein-coding	0.079914	0.657328
chr12	65745666	65746043	+	121	Intergenic	B1_Mus1|SINE|Alu	520337	NM_027614	70948	Mm.219475	NM_027614	ENSMUSG00000035560	Wdr20rt	4921538B03Rik|4930427E19Rik|Wdr20|Wdr20b	WD repeat domain 20, retrogene	protein-coding	0.005305	0.343915
chr11	3138309	3138837	+	121	intron (NM_030207, intron 22 of 32)	B1_Mur4|SINE|Alu	14552	NR_003517	236604	Mm.247625	NM_001004146		Pisd-ps1	-	phosphatidylserine decarboxylase, pseudogene 1	pseudo	0.005682	0.476371
chr4	145446146	145446777	+	121	Intergenic	L1Md_F2|LINE|L1	-17749	NR_002888	545700	Mm.389595	NR_002888	ENSMUSG00000052912	Smarca5-ps	9230115A19Rik|OTTMUSG00000011029	SWI/SNF related, matrix associated, actin depenent ragulator of chromatin, subfamily a, member 5, pseudogene	pseudo	0.019017	0.466772
chr13	79559089	79559556	+	121	Intergenic	IAPLTR2_Mm|LTR|ERVK	-1324100	NM_001042591	105171	Mm.423137	NM_001042591	ENSMUSG00000074794	Arrdc3	AI450344|mKIAA1376	arrestin domain containing 3	protein-coding	0.038544	0.461538
chr3	6598431	6599177	+	121	Intergenic	IAPLTR2_Mm|LTR|ERVK	21639	NM_027048	69347	Mm.45822	NM_027048	ENSMUSG00000069118	1700008P02Rik	-	RIKEN cDNA 1700008P02 gene	protein-coding	0.02815	0.503347
chr3	157388723	157389162	+	121	Intergenic	RMER17C|LTR|ERVK	-145455	NM_017381	53861	Mm.259036	NM_017381	ENSMUSG00000028180	Zranb2	AI227013|Zfp265|Zis|Znf265	zinc finger, RAN-binding domain containing 2	protein-coding	0.006834	0.470455
chr13	66031864	66032363	+	121	Intergenic	Intergenic	-81340	NM_001177832	628709	Mm.390595	NM_001177832	ENSMUSG00000095909	Gm10324	ENSMUSG00000071302	predicted gene 10324	protein-coding	0.01002	0.506
chr1	85484272	85485470	+	121	Intergenic	Intergenic	113939	NM_030194	109032	Mm.335802	NM_030194	ENSMUSG00000070034	Sp110	5031415C07Rik|52kDa|5830484A20Rik|ENSMUSG00000075603|Ifi75|Ipr1	Sp110 nuclear body protein	protein-coding	0.015025	0.481234
chr13	3337804	3338341	+	121	Intergenic	IAPLTR4|LTR|ERVK	-140231	NR_015522	76937	Mm.487240	NR_015522	ENSMUSG00000097709	2810429I04Rik	AI256682	RIKEN cDNA 2810429I04 gene	ncRNA	0.031657	0.486989
chr4	98872036	98872751	+	121	Intergenic	Intergenic	-51417	NM_001301414	230484	Mm.371692	NM_146144	ENSMUSG00000028560	Usp1	-	ubiquitin specific peptidase 1	protein-coding	0.011189	0.325419
chr15	86589210	86590032	+	121	Intergenic	Intergenic	375162	NM_145476	223754	Mm.28904	NM_145476	ENSMUSG00000051864	Tbc1d22a	BC023106|D15Ertd781e	TBC1 domain family, member 22a	protein-coding	0.010949	0.478736
chr8	23723951	23724466	+	121	intron (NM_001277239, intron 1 of 7)	intron (NM_001277239, intron 1 of 7)	54547	NM_001277239	320158	Mm.121274	NM_177086	ENSMUSG00000037492	Zmat4	9630048M01Rik	zinc finger, matrin type 4	protein-coding	0.005825	0.494186
chr7	66381523	66382284	+	121	promoter-TSS (NR_106024)	promoter-TSS (NR_106024)	-179	NR_106024	102465640		NR_106024	ENSMUSG00000098353	Mir7057	Gm27550|mmu-mir-7057	microRNA 7057	ncRNA	0.026281	0.493438
chr17	13223893	13224508	+	120	intron (NM_013741, intron 1 of 2)	Lx8|LINE|L1	3012	NM_013741	27263	Mm.371809	NM_013741	ENSMUSG00000073458	Smok2a	Smok2	sperm motility kinase 2A	protein-coding	0.003252	0.441558
chr13	12925620	12926465	+	120	Intergenic	IAPEY4_I-int|LTR|ERVK	79288	NM_031191	18811	Mm.88796	NM_031191	ENSMUSG00000079092	Prl2c2	Ghd2|MRP-1|PLF-1|Plf|Plf1	prolactin family 2, subfamily c, member 2	protein-coding	0.036686	0.502364
chr4	145837001	145837848	+	119	non-coding (NR_033612, exon 1 of 1)	non-coding (NR_033612, exon 1 of 1)	205	NR_033612	236069	Mm.276881	NR_033612	ENSMUSG00000096233	Gm13238	OTTMUSG00000011065	carnitine deficiency-associated gene expressed in ventricle 3 pseudogene	pseudo	0.077922	0.614387
chr12	114785031	114785536	+	119	Intergenic	Lx|LINE|L1	-271589	NR_106063	102465664		NR_106063	ENSMUSG00000098357	Mir7094-2	Gm27508|mmu-mir-7094-2	microRNA 7094-2	ncRNA	0.007921	0.482213
chr4	15912508	15913730	+	119	Intergenic	IAPEY3-int|LTR|ERVK	29872	NR_105826	102466644		NR_105826	ENSMUSG00000098929	Mir6400	Gm27425|mmu-mir-6400	microRNA 6400	ncRNA	0.022913	0.462796
chr1	88295732	88296877	+	119	Intergenic	B4|SINE|B4	-10408	NM_134252	171382	Mm.218753	NM_134252	ENSMUSG00000036251	Trpm8	CMR1|LTRPC6|LTrpC-6|TRPP8|Trp-p8	transient receptor potential cation channel, subfamily M, member 8	protein-coding	0.01048	0.465969
chr4	147403410	147403763	+	119	intron (NM_001039209, intron 1 of 2)	MTD|LTR|ERVL-MaLR	-149691	NM_001014397	433804	Mm.332047	NM_001014397	ENSMUSG00000065999	Zfp985	Gm13154|OTTMUSG00000010673	zinc finger protein 985	protein-coding	0.014164	0.477401
chr5	15661604	15662022	+	118	Intergenic	ORR1A1|LTR|ERVL-MaLR	-4754	NR_073011	381715	Mm.382859	NR_073011	ENSMUSG00000069720	4930572O03Rik	-	spermatogenesis associated glutamate (E)-rich protein pseudogene	pseudo	0	0.451074
chr17	13426595	13427264	+	118	Intergenic	Intergenic	72357	NM_001167578	100041352	Mm.490251	NM_001167578	ENSMUSG00000052469	Tcp10c	D17Leh66C|D17Leh66ca|Gm9880|T66C-a|Tcp-10c	t-complex protein 10c	protein-coding	0.008969	0.483582
chr8	20547727	20548784	+	118	Intergenic	MIRb|SINE|MIR	-66672	NM_001270553	100861668	Mm.491087	NM_001270553	ENSMUSG00000095294	Gm21119	-	predicted gene, 21119	protein-coding	0.006623	0.460302
chr1	85248941	85249521	+	118	intron (NM_175219, intron 6 of 7)	intron (NM_175219, intron 6 of 7)	21335	NM_175219	620078	Mm.386456	NM_175219	ENSMUSG00000052477	C130026I21Rik	4930565N07Rik|OTTMUSG00000029174	RIKEN cDNA C130026I21 gene	protein-coding	0.005172	0.507745
chr7	104772327	104772969	+	118	intron (NM_001256973, intron 1 of 2)	RMER2|LTR|ERV1	4822	NM_001256973	625530	Mm.14130	NM_001256973	ENSMUSG00000043073	Usp17le	DUB-3|Dub3|Dub6|EG625530|Gm6596|USP17|USP17-E|Usp17l2	ubiquitin specific peptidase 17-like E	protein-coding	0.006231	0.496112
chr1	88263039	88266660	+	118	TTS (NM_172505)	TTS (NM_172505)	4559	NR_040291	78605	Mm.384762	NR_040291		6430706D22Rik	-	RIKEN cDNA 6430706D22 gene	ncRNA	0.015189	0.50138
chr8	71813303	71816911	+	117	Intergenic	ERVB4_2-I_MM-int|LTR|ERVK	-66961	NM_145624	236193	Mm.290790	NM_145624	ENSMUSG00000056019	Zfp709	BC021921|GIOT-4|HIT-40	zinc finger protein 709	protein-coding	0.017738	0.464672
chr13	12894541	12895199	+	117	Intergenic	L1_Mus3|LINE|L1	-94791	NM_011118	18812	Mm.457984	NM_011118	ENSMUSG00000056457	Prl2c3	Ghd1|MRP-2|MRP-3|Mrpplf3|PLF-2|PLF-3|Plf2|Prl2c4|mrp/plf3	prolactin family 2, subfamily c, member 3	protein-coding	0.007599	0.47041
chr5	15484936	15485324	+	117	Intergenic	ORR1C1|LTR|ERVL-MaLR	44092	NM_001310449	100861755	Mm.382859	NM_001310449	ENSMUSG00000106445	Gm21190	-	predicted gene, 21190	protein-coding	0.007732	0.431877
chr5	14961422	14961762	+	117	intron (NR_001584, intron 2 of 3)	B1_Mm|SINE|Alu	16298	NR_001584	74062	Mm.394766	NR_001584		Speer8-ps1	4933405L09Rik|SPEER-8|Speer8-ps	spermatogenesis associated glutamate (E)-rich protein 8, pseudogene 1	pseudo	0.011765	0.416422
chr4	147351598	147352152	+	117	intron (NM_001039209, intron 1 of 2)	RLTR27|LTR|ERVK	176009	NM_001039209	195531	Mm.270762	NM_001039209	ENSMUSG00000078496	Zfp982	Gm13152|OTTMUSG00000010671	zinc finger protein 982	protein-coding	0.030686	0.52973
chr14	43252984	43253544	+	116	Intergenic	L1_Mus4|LINE|L1	94547	NM_027940	71826	Mm.335855	NM_027940	ENSMUSG00000095384	1700001F09Rik	Gm10377	RIKEN cDNA 1700001F09 gene	protein-coding	0.001786	0.479501
chr17	13329593	13332181	+	116	Intergenic	Intergenic	-23685	NM_001167578	100041352	Mm.490251	NM_001167578	ENSMUSG00000052469	Tcp10c	D17Leh66C|D17Leh66ca|Gm9880|T66C-a|Tcp-10c	t-complex protein 10c	protein-coding	0.013138	0.525299
chr8	71131726	71132113	+	116	Intergenic	RSINE1|SINE|B4	-8450	NM_001324526	665858	Mm.411658	NM_001324526		Gm7827	EG665858	predicted gene 7827	protein-coding	0.007752	0.502577
chr4	147095548	147095910	+	116	Intergenic	ORR1A0|LTR|ERVL-MaLR	-27293	NR_045446	71270	Mm.460830	NR_045446	ENSMUSG00000093617	4933438K21Rik	-	RIKEN cDNA 4933438K21 gene	ncRNA	0.005525	0.479339
chr4	146060986	146062306	+	116	Intergenic	IAPEY3-int|LTR|ERVK	-5878	NR_030771	627585	Mm.424988	NM_001039233		Gm13034	OTTMUSG00000010105	SWI/SNF related, matrix associated, actin dependent regulator of chromatin, subfamily a, member 5 pseudogene	pseudo	0.031061	0.500379
chr7	27010032	27010536	+	116	Intergenic	RLTR1B-int|LTR|ERV1	-18806	NM_133657	13085	Mm.20770	NM_133657	ENSMUSG00000060407	Cyp2a12	-	cytochrome P450, family 2, subfamily a, polypeptide 12	protein-coding	0.017857	0.477228
chr4	145851568	145852261	+	115	Intergenic	Intergenic	14695	NR_033612	236069	Mm.276881	NR_033612	ENSMUSG00000096233	Gm13238	OTTMUSG00000011065	carnitine deficiency-associated gene expressed in ventricle 3 pseudogene	pseudo	0.018759	0.487032
chr2	33933920	33934310	+	115	Intergenic	(TG)n|Simple_repeat|Simple_repeat	-46169	NM_175184	72543	Mm.254914	NM_175184	ENSMUSG00000038740	Mvb12b	2610200O14Rik|2610528K11Rik|AI414895|Fam125b	multivesicular body subunit 12B	protein-coding	0.015385	0.531969
chr1	88216063	88217436	+	115	intron (NM_201645, intron 4 of 4)	B3A|SINE|B2	4790	NM_201645	394436	Mm.300095	NM_201645	ENSMUSG00000089960	Ugt1a1	Gnt1|UDPGT 1-1|UGT1A01|Udpgt-1a|UgtBr1	UDP glucuronosyltransferase 1 family, polypeptide A1	protein-coding	0.010197	0.419942
chr17	13313687	13314092	+	115	Intergenic	L1_Mus1|LINE|L1	-40683	NM_001167578	100041352	Mm.490251	NM_001167578	ENSMUSG00000052469	Tcp10c	D17Leh66C|D17Leh66ca|Gm9880|T66C-a|Tcp-10c	t-complex protein 10c	protein-coding	0.009877	0.445813
chrY	90809231	90809511	+	115	intron (NM_133362, intron 2 of 3)	intron (NM_133362, intron 2 of 3)	23929	NR_137282	170942	Mm.76062	NM_133362	ENSMUSG00000096768	Erdr1	edr	erythroid differentiation regulator 1	protein-coding	0.010714	0.466192
chr1	171067965	171068580	+	114	Intergenic	Intergenic	-3620	NR_106103	102466998		NR_106103	ENSMUSG00000099119	Mir6546	Gm27408|mmu-mir-6546	microRNA 6546	ncRNA	0.017886	0.547078
chr1	85198269	85199855	+	114	promoter-TSS (NM_001081746)	promoter-TSS (NM_001081746)	-549	NM_001081746	665378	Mm.440912	NM_001081746		Gm7609	EG665378	predicted pseudogene 7609	protein-coding	0.004414	0.501575
chr13	12830488	12831890	+	114	Intergenic	IAPLTR3-int|LTR|ERVK	-31110	NM_011118	18812	Mm.457984	NM_011118	ENSMUSG00000056457	Prl2c3	Ghd1|MRP-2|MRP-3|Mrpplf3|PLF-2|PLF-3|Plf2|Prl2c4|mrp/plf3	prolactin family 2, subfamily c, member 3	protein-coding	0.019971	0.46258
chr4	146474766	146475961	+	114	Intergenic	CpG	26333	NM_001085522	433791	Mm.276881	NM_001085522	ENSMUSG00000070605	Zfp992	Gm13251|OTTMUSG00000011097	zinc finger protein 992	protein-coding	0.081172	0.636288
chr11	98297470	98298631	+	113	Intergenic	MIRb|SINE|MIR	31595	NM_010895	18013	Mm.4814	NM_010895	ENSMUSG00000038255	Neurod2	Ndrf|bHLHa1	neurogenic differentiation 2	protein-coding	0.019811	0.577453
chr10	78296419	78297453	+	113	intron (NM_053014, intron 2 of 9)	intron (NM_053014, intron 2 of 9)	43271	NR_106119	102465765		NR_106119	ENSMUSG00000098885	Mir7659	Gm27433|mmu-mir-7659	microRNA 7659	ncRNA	0.010638	0.523671
chr14	83957126	83957912	+	113	Intergenic	RLTR26|LTR|ERVK	-486044	NM_001013753	219228	Mm.153643	NM_001013753	ENSMUSG00000035566	Pcdh17	C030033F14Rik|Gm78	protocadherin 17	protein-coding	0.01145	0.465057
chr2	107763695	107764120	+	113	Intergenic	Lx2|LINE|L1	473318	NM_021275	16492	Mm.142718	NM_021275	ENSMUSG00000042604	Kcna4	Kv1.4	potassium voltage-gated channel, shaker-related subfamily, member 4	protein-coding	0.009412	0.450704
chr18	88103938	88104389	+	113	Intergenic	L1_Mus3|LINE|L1	790044	NM_018821	54607	Mm.91920	NM_018821	ENSMUSG00000056153	Socs6	1500012M23Rik|5830401B18Rik|AI447482|Cis4|Cish4|HSPC060|SOCS-4|SOCS-6|SSI4|STAI4|STATI4|Socs4	suppressor of cytokine signaling 6	protein-coding	0.002217	0.488938
chr11	88967797	88968308	+	113	Intergenic	Intergenic	-1135	NR_003564	217066	Mm.347543	NM_001025564	ENSMUSG00000057534	Gm15698	OTTMUSG00000001305|OTTMUSG00000025408	transcription elongation factor B (SIII), polypeptide 2 pseudogene	pseudo	0.009785	0.429688
chr4	147668930	147669872	+	113	Intergenic	MTA_Mm|LTR|ERVL-MaLR	-26893	NM_145078	112422	Mm.327194	NM_145078	ENSMUSG00000066000	Zfp979	2610305D13Rik|Ssm1b	zinc finger protein 979	protein-coding	0.006369	0.45281
chr11	39874962	39875358	+	113	Intergenic	L1_Mus4|LINE|L1	-484935	NR_126439	75315	Mm.461295	NR_126439		4930553C11Rik	-	RIKEN cDNA 4930553C11 gene	ncRNA	0.002525	0.425693
chr7	48405234	48405630	+	113	Intergenic	IAPLTR2_Mm|LTR|ERVK	16906	NM_207539	404240	Mm.357942	NM_207539	ENSMUSG00000050870	Mrgprb8	MrgB8	MAS-related GPR, member B8	protein-coding	0.063131	0.528967
chr11	27131448	27131974	+	113	Intergenic	IAPLTR4_I|LTR|ERVK	346603	NR_002890	654472	Mm.347777	NR_002890		Gm12070	OTTMUSG00000005300	glyceraldehyde-3-phosphate dehydrogenase pseudogene	pseudo	0.036122	0.491461
chr8	20302698	20303770	+	113	Intergenic	Intergenic	-5802	NR_030708	547150	Mm.359054	NR_030708	ENSMUSG00000071796	6820431F20Rik	-	cadherin 11 pseudogene	pseudo	0.009328	0.462255
chr1	80861680	80862151	+	113	Intergenic	L1Md_F3|LINE|L1	-103362	NM_175291	210293	Mm.133473	NM_175291	ENSMUSG00000038608	Dock10	9330153B10Rik|A630054M16Rik|Jr4|Jr5|R75174|ZIZ3|Zizimin3|mKIAA0694	dedicator of cytokinesis 10	protein-coding	0.008493	0.423729
chr4	146101455	146101920	+	113	intron (NM_001037926, intron 1 of 3)	intron (NM_001037926, intron 1 of 3)	4375	NM_001037926	626316	Mm.270762	NM_001037926	ENSMUSG00000066009	Zfp987	Gm13051|OTTMUSG00000010104|OTTMUSG00000010173	zinc finger protein 987	protein-coding	0.006452	0.476395
chr8	50121151	50122532	+	113	Intergenic	ERVB4_1B-LTR_MM|LTR|ERVK	-246271	NR_046067	100039954	Mm.400419	NR_046067	ENSMUSG00000110281	Gm2516	-	predicted gene 2516	ncRNA	0.015206	0.476122
chr2	5534532	5534853	+	113	intron (NM_177343, intron 2 of 10)	intron (NM_177343, intron 2 of 10)	141354	NM_001290376	227541	Mm.191949	NM_177343	ENSMUSG00000039145	Camk1d	A630059D12Rik|CKLiK|CaMKIdelta|E030025C11Rik|mCKLiK	calcium/calmodulin-dependent protein kinase ID	protein-coding	0.012461	0.453416
chr19	39262707	39263574	+	112	intron (NR_033614, intron 6 of 8)	MTA_Mm-int|LTR|ERVL-MaLR	-23945	NM_007815	13095	Mm.20764	NM_007815	ENSMUSG00000003053	Cyp2c29	AHOH|AHOHase|AI159681|AI196010|Ah-2|Ahh-1|Cyp2c|P450-2C	cytochrome P450, family 2, subfamily c, polypeptide 29	protein-coding	0.004614	0.449309
chr4	147065888	147066995	+	112	intron (NR_045446, intron 2 of 2)	RMER17D2|LTR|ERVK	1995	NR_045446	71270	Mm.460830	NR_045446	ENSMUSG00000093617	4933438K21Rik	-	RIKEN cDNA 4933438K21 gene	ncRNA	0.00271	0.502708
chr5	14970454	14970924	+	112	intron (NR_001584, intron 2 of 3)	intron (NR_001584, intron 2 of 3)	8210	NM_001281514	100503549	Mm.491086	NM_001281514	ENSMUSG00000072188	Gm10354	ENSMUSG00000072188	predicted gene 10354	protein-coding	0.004255	0.430998
chr8	20578027	20578372	+	112	Intergenic	B2_Mm2|SINE|B2	-36728	NM_001270553	100861668	Mm.491087	NM_001270553	ENSMUSG00000095294	Gm21119	-	predicted gene, 21119	protein-coding	0.008696	0.387283
chr7	64073478	64074219	+	112	Intergenic	Intergenic	-79987	NM_001039104	17364	Mm.38875	NM_018752	ENSMUSG00000030523	Trpm1	4732499L03Rik|AI606771|Ltrpc1|Mlsn1	transient receptor potential cation channel, subfamily M, member 1	protein-coding	0.005398	0.491914
chr17	3022295	3023086	+	111	Intergenic	Intergenic	61493	NR_003519	328734	Mm.335641	NR_003519		Pisd-ps2	D030013I16Rik	phosphatidylserine decarboxylase, pseudogene 2	pseudo	0.007585	0.502525
chr17	13434219	13434805	+	111	Intergenic	L1VL4|LINE|L1	79940	NM_001167578	100041352	Mm.490251	NM_001167578	ENSMUSG00000052469	Tcp10c	D17Leh66C|D17Leh66ca|Gm9880|T66C-a|Tcp-10c	t-complex protein 10c	protein-coding	0.017065	0.546848
chr8	20321050	20321711	+	111	Intergenic	RLTR45|LTR|ERVK	-23948	NR_030708	547150	Mm.359054	NR_030708	ENSMUSG00000071796	6820431F20Rik	-	cadherin 11 pseudogene	pseudo	0.034796	0.504532
chr4	131896126	131896527	+	110	intron (NM_020587, intron 3 of 5)	MTA_Mm-int|LTR|ERVL-MaLR	22687	NM_020587	57317	Mm.2478	NM_020587	ENSMUSG00000028911	Srsf4	5730499P16Rik|AW550192|MNCb-2616|SRp75|Sfrs4	serine/arginine-rich splicing factor 4	protein-coding	0.009975	0.507463
chr8	20945982	20946679	+	110	Intergenic	RLTR10-int|LTR|ERVK	-1582	NM_001012640	100503970	Mm.490241	NM_001012640	ENSMUSG00000079120	AY761185	-	cDNA sequence AY761185	protein-coding	0.035868	0.472779
chr1	88242244	88244366	+	110	intron (NM_001281466, intron 21 of 41)	L2c|LINE|L2	16285	NM_001281466	100040766	Mm.386915	NM_001177364	ENSMUSG00000079429	Mroh2a	ENSMUSG00000044873|Heatr7b1|OTTMUSG00000020804	maestro heat-like repeat family member 2A	protein-coding	0.01131	0.513424
chr1	88271556	88272654	+	110	intron (NM_198652, intron 4 of 7)	B1_Mur1|SINE|Alu	-2697	NR_040291	78605	Mm.384762	NR_040291		6430706D22Rik	-	RIKEN cDNA 6430706D22 gene	ncRNA	0.013661	0.504095
chr15	76103396	76104257	+	110	exon (NM_144848, exon 2 of 2)	exon (NM_144848, exon 2 of 2)	-13813	NM_144847	223649	Mm.101946	NM_144847	ENSMUSG00000075590	Nrbp2	BC011468	nuclear receptor binding protein 2	protein-coding	0.04878	0.612529
chr17	13361483	13362776	+	110	intron (NM_001167578, intron 6 of 11)	intron (NM_001167578, intron 6 of 11)	7557	NM_001167578	100041352	Mm.490251	NM_001167578	ENSMUSG00000052469	Tcp10c	D17Leh66C|D17Leh66ca|Gm9880|T66C-a|Tcp-10c	t-complex protein 10c	protein-coding	0.011601	0.531685
chr7	59769585	59770218	+	110	Intergenic	Intergenic	-18321	NR_002895	64243	Mm.423722	NR_002895	ENSMUSG00000096019	Snord116	MBII-85|Pwcr1	small nucleolar RNA, C/D box 116	snoRNA	0.00316	0.4653
chr8	55114044	55114723	+	110	Intergenic	Intergenic	159655	NM_153581	234267	Mm.241700	NM_153581	ENSMUSG00000031517	Gpm6a	Gpm6|M6A	glycoprotein m6a	protein-coding	0.007364	0.507353
chr4	147250676	147250993	+	109	intron (NM_001039209, intron 1 of 2)	L1_Mus1|LINE|L1	74968	NM_001039209	195531	Mm.270762	NM_001039209	ENSMUSG00000078496	Zfp982	Gm13152|OTTMUSG00000010671	zinc finger protein 982	protein-coding	0.009464	0.415094
chr4	145594080	145595200	+	109	intron (NM_001324416, intron 1 of 3)	L1_Mus3|LINE|L1	9440	NM_001324416	433801	Mm.276881	NM_001013808	ENSMUSG00000078502	Gm13212	OTTMUSG00000010965	predicted gene 13212	protein-coding	0.004464	0.461195
chr5	15616325	15616712	+	109	Intergenic	ORR1A1|LTR|ERVL-MaLR	-2581	NM_025759	360220	Mm.425235	NM_025759	ENSMUSG00000070933	Speer4d	4933431D05Rik|SPEER-4D	spermatogenesis associated glutamate (E)-rich protein 4D	protein-coding	0.005168	0.487113
chr3	106308792	106309252	+	109	Intergenic	L1_Mus4|LINE|L1	-89543	NM_145126	104183	Mm.425140	NM_145126	ENSMUSG00000063779	Chil4	Chi3l4|Ym2	chitinase-like 4	protein-coding	0.004348	0.477223
chr4	3050005	3050827	+	109	Intergenic	Intergenic	-121667	NM_001167534	100312470	Mm.480297	NM_001167534	ENSMUSG00000094798	Vmn1r2	Gm11776|OTTMUSG00000004179	vomeronasal 1 receptor 2	protein-coding	0.002433	0.499392
chr8	20593078	20594115	+	109	Intergenic	RLTR10F|LTR|ERVK	-21331	NM_001270553	100861668	Mm.491087	NM_001270553	ENSMUSG00000095294	Gm21119	-	predicted gene, 21119	protein-coding	0.022179	0.508671
chr17	13443548	13444123	+	109	Intergenic	MLT1A|LTR|ERVL-MaLR	-77621	NR_030763	272667	Mm.444718	NR_030763	ENSMUSG00000079711	Smok4a	4930513D10Rik|Smok2c	sperm motility kinase 4A	pseudo	0.008696	0.477431
chr4	147017230	147017628	+	108	Intergenic	B1_Mus1|SINE|Alu	-4421	NM_001177767	100043034	Mm.422606	NM_001177767	ENSMUSG00000067919	Rex2	Gm13138|OTTMUSG00000010655	reduced expression 2	protein-coding	0.01005	0.438596
chr1	85460517	85460844	+	108	Intergenic	Lx5|LINE|L1	138130	NM_030194	109032	Mm.335802	NM_030194	ENSMUSG00000070034	Sp110	5031415C07Rik|52kDa|5830484A20Rik|ENSMUSG00000075603|Ifi75|Ipr1	Sp110 nuclear body protein	protein-coding	0.006116	0.521341
chr8	19745666	19746077	+	108	intron (NM_001270553, intron 6 of 9)	L1VL4|LINE|L1	16295	NM_001039553	626415	Mm.425517	NM_001039553	ENSMUSG00000096265	4930467E23Rik	ENSMUSG00000074453|OTTMUSG00000018948|TSAP	RIKEN cDNA 4930467E23 gene	protein-coding	0.002433	0.502427
chr4	3227599	3229080	+	107	Intergenic	B1_Mus2|SINE|Alu	-43034	NM_001167535	100312471	Mm.377218	NM_001167535	ENSMUSG00000095982	Vmn1r3	Gm11778|OTTMUSG00000004181	vomeronasal 1 receptor 3	protein-coding	0.009453	0.539811
chr17	13227397	13228815	+	107	TTS (NM_013741)	TTS (NM_013741)	-2157	NM_001167913	236574		NM_001167913	ENSMUSG00000073457	Smok2b	Gm1847|Smok+129	sperm motility kinase 2B	protein-coding	0.006347	0.486963
chr4	147196485	147196924	+	107	intron (NM_001039209, intron 1 of 2)	intron (NM_001039209, intron 1 of 2)	20838	NM_001039209	195531	Mm.270762	NM_001039209	ENSMUSG00000078496	Zfp982	Gm13152|OTTMUSG00000010671	zinc finger protein 982	protein-coding	0.009112	0.447727
chr1	85242204	85243346	+	106	Intergenic	MTEa-int|LTR|ERVL-MaLR	27791	NM_175219	620078	Mm.386456	NM_175219	ENSMUSG00000052477	C130026I21Rik	4930565N07Rik|OTTMUSG00000029174	RIKEN cDNA C130026I21 gene	protein-coding	0.00613	0.460192
chr1	88249309	88251929	+	106	intron (NM_001281466, intron 29 of 41)	intron (NM_001281466, intron 29 of 41)	18789	NR_040291	78605	Mm.384762	NR_040291		6430706D22Rik	-	RIKEN cDNA 6430706D22 gene	ncRNA	0.01145	0.494468
chr1	171075888	171076630	+	106	Intergenic	MTD-int|LTR|ERVL-MaLR	-11607	NR_106103	102466998		NR_106103	ENSMUSG00000099119	Mir6546	Gm27408|mmu-mir-6546	microRNA 6546	ncRNA	0.013477	0.549125
chr14	43331310	43331900	+	106	Intergenic	L1Md_F|LINE|L1	16206	NM_027940	71826	Mm.335855	NM_027940	ENSMUSG00000095384	1700001F09Rik	Gm10377	RIKEN cDNA 1700001F09 gene	protein-coding	0.018644	0.532995
chr7	15276920	15278677	+	106	Intergenic	MuRRS-int|LTR|ERV1	-111053	NM_145708	246792	Mm.26391	NM_145708	ENSMUSG00000074369	Obox2	-	oocyte specific homeobox 2	protein-coding	0.01309	0.48066
chr14	43315668	43316118	+	106	Intergenic	Intergenic	31918	NM_027940	71826	Mm.335855	NM_027940	ENSMUSG00000095384	1700001F09Rik	Gm10377	RIKEN cDNA 1700001F09 gene	protein-coding	0.008889	0.529933
chr4	147571096	147571552	+	106	intron (NM_001014397, intron 3 of 5)	Lx3A|LINE|L1	18047	NM_001014397	433804	Mm.332047	NM_001014397	ENSMUSG00000065999	Zfp985	Gm13154|OTTMUSG00000010673	zinc finger protein 985	protein-coding	0.019737	0.520788
chr2	181918557	181919138	+	106	Intergenic	Intergenic	54487	NM_025901	67005	Mm.271986	NM_025901	ENSMUSG00000038628	Polr3k	12.3kDa|1500004O14Rik|AI196849|AU014893|C11|RPC10|RPC11	polymerase (RNA) III (DNA directed) polypeptide K	protein-coding	0.010327	0.443299
chr14	122181602	122182022	+	105	intron (NM_029556, intron 1 of 7)	intron (NM_029556, intron 1 of 7)	118	NM_029556	69634	Mm.34608	NM_029556	ENSMUSG00000025545	Clybl	0610033J05Rik|2310014M14Rik|AI256068|Clb	citrate lyase beta like	protein-coding	0.080952	0.674584
chr1	17956795	17957277	+	105	Intergenic	IAPLTR1a_Mm|LTR|ERVK	180015	NM_030033	78081	Mm.319913	NM_030033	ENSMUSG00000025774	Crisp4	9230112K08Rik	cysteine-rich secretory protein 4	protein-coding	0.053942	0.492754
chr14	43532226	43532830	+	105	Intergenic	Intergenic	75485	NM_001098269	100042342	Mm.429750	NM_001098269	ENSMUSG00000095528	Gm10375	ENSMUSG00000072602	predicted gene 10375	protein-coding	0.013245	0.568595
chr17	13207701	13208929	+	105	Intergenic	Intergenic	3273	NR_033458	100038394	Mm.401677	NR_033458		Gm10512	ENSMUSG00000073459	predicted gene 10512	ncRNA	0.004072	0.478438
chr4	39130041	39130483	+	105	Intergenic	Lx|LINE|L1	-320031	NM_001081095	75471	Mm.23522	NM_001081095	ENSMUSG00000028287	1700009N14Rik	AI429145	RIKEN cDNA 1700009N14 gene	protein-coding	0.013575	0.510158
chr7	38425346	38426187	+	105	Intergenic	Intergenic	102427	NM_001013810	434171	Mm.60990	NM_001013810	ENSMUSG00000060565	Gm5591	EG434171	predicted gene 5591	protein-coding	0.009512	0.457245
chr17	3012948	3013888	+	105	Intergenic	(TACTG)n|Simple_repeat|Simple_repeat	70765	NR_003519	328734	Mm.335641	NR_003519		Pisd-ps2	D030013I16Rik	phosphatidylserine decarboxylase, pseudogene 2	pseudo	0.005319	0.512221
chr5	58860187	58860556	+	105	Intergenic	Lx|LINE|L1	-407373	NR_046190	78163	Mm.243828	NR_046190	ENSMUSG00000105234	4930459L07Rik	-	RIKEN cDNA 4930459L07 gene	ncRNA	0.00271	0.475676
chr5	126008771	126009359	+	105	Intergenic	Intergenic	476647	NM_001190352	208151	Mm.40397	NM_001190352	ENSMUSG00000070498	Tmem132b	AK220418|mKIAA1786	transmembrane protein 132B	protein-coding	0.017007	0.502547
chr8	71856631	71858190	+	105	Intergenic	Intergenic	-24658	NM_145624	236193	Mm.290790	NM_145624	ENSMUSG00000056019	Zfp709	BC021921|GIOT-4|HIT-40	zinc finger protein 709	protein-coding	0.009622	0.464103
chr6	112578175	112578595	+	105	Intergenic	Intergenic	-88577	NM_001081147	18430	Mm.333310	NM_001081147	ENSMUSG00000049112	Oxtr	OTR	oxytocin receptor	protein-coding	0.014286	0.515439
chr7	128489538	128489994	+	105	Intergenic	RMER16-int|LTR|ERVK	-28093	NM_001347640	21843	Mm.242072	NM_009383	ENSMUSG00000030846	Tial1	5330433G13Rik|AL033329|TIAR|mTIAR	Tia1 cytotoxic granule-associated RNA binding protein-like 1	protein-coding	0.017544	0.407002
chr11	36065991	36066396	+	105	intron (NM_011856, intron 17 of 28)	L1MC5|LINE|L1	-86104	NM_170779	211652	Mm.31267	NM_170779	ENSMUSG00000018849	Wwc1	AA408228|AU017197|BC037006|Kibra|mKIAA0869	WW, C2 and coiled-coil domain containing 1	protein-coding	0.007407	0.450739
chr13	98655955	98656401	+	105	Intergenic	Intergenic	-18768	NM_026685	68344	Mm.28766	NM_026685	ENSMUSG00000046082	Tmem174	0610009B10Rik|AA986094	transmembrane protein 174	protein-coding	0.033632	0.485459
chr4	45471771	45472504	+	105	intron (NM_001033306, intron 2 of 5)	intron (NM_001033306, intron 2 of 5)	58691	NM_001033306	230126	Mm.251716	NM_001033306	ENSMUSG00000044813	Shb	BC028832	src homology 2 domain-containing transforming protein B	protein-coding	0.012278	0.517711
chr6	125164789	125165409	+	105	intron (NM_001289726, intron 2 of 6)	CpG	674	NM_008084	14433	Mm.304088	NM_008084	ENSMUSG00000057666	Gapdh	Gapd	glyceraldehyde-3-phosphate dehydrogenase	protein-coding	0.069355	0.619968
chr13	66299536	66300518	+	105	Intergenic	Intergenic	141091	NM_001290196	76803	Mm.183391	NM_183119	ENSMUSG00000074832	2410141K09Rik	4930482J15Rik|Ayu21-35|Gt(pU21)35Imeg	RIKEN cDNA 2410141K09 gene	protein-coding	0.002037	0.4588
chr17	13250704	13251684	+	105	Intergenic	Intergenic	20931	NM_001167913	236574		NM_001167913	ENSMUSG00000073457	Smok2b	Gm1847|Smok+129	sperm motility kinase 2B	protein-coding	0.006122	0.477064
chr1	33281450	33281925	+	105	Intergenic	Intergenic	388107	NM_008922	19076	Mm.27705	NM_008922	ENSMUSG00000026134	Prim2	AI323589	DNA primase, p58 subunit	protein-coding	0.010526	0.476891
chr6	115739415	115740159	+	105	intron (NM_144805, intron 3 of 11)	intron (NM_144805, intron 3 of 11)	19212	NM_144805	94346	Mm.29739	NM_144805	ENSMUSG00000059900	Tmem40	9030407H20Rik|AV091463|W64236	transmembrane protein 40	protein-coding	0.010753	0.455034
chr6	104673046	104673414	+	105	intron (NM_017383, intron 4 of 22)	B1_Mus2|SINE|Alu	180186	NM_017383	53870	Mm.321671	NM_017383	ENSMUSG00000030092	Cntn6	NB-3	contactin 6	protein-coding	0.008152	0.384824
chr15	14886193	14886588	+	105	Intergenic	Lx5|LINE|L1	-1712715	NM_007666	12563	Mm.57048	NM_007666	ENSMUSG00000039385	Cdh6	cad6	cadherin 6	protein-coding	0.005063	0.457071
chr1	110581112	110581674	+	105	Intergenic	RMER13B|LTR|ERVK	395979	NM_001081386	227485	Mm.322070	NM_001081386	ENSMUSG00000047216	Cdh19	-	cadherin 19, type 2	protein-coding	0.001779	0.511545
chr4	146931688	146933256	+	105	Intergenic	CpG	-89378	NM_001177767	100043034	Mm.422606	NM_001177767	ENSMUSG00000067919	Rex2	Gm13138|OTTMUSG00000010655	reduced expression 2	protein-coding	0.053571	0.566603
chr8	71849554	71850227	+	105	Intergenic	Lx5|LINE|L1	-32178	NM_145624	236193	Mm.290790	NM_145624	ENSMUSG00000056019	Zfp709	BC021921|GIOT-4|HIT-40	zinc finger protein 709	protein-coding	0.004458	0.491098
chr15	65721944	65722274	+	105	Intergenic	L1Md_A|LINE|L1	-64932	NM_133766	76740	Mm.260647	NM_133766	ENSMUSG00000015002	Efr3a	A130089M23Rik|BB071175|C76891|C920006C10Rik|D030063F01Rik|mKIAA0143	EFR3 homolog A	protein-coding	0.009091	0.519637
chr1	142609104	142609721	+	105	Intergenic	Lx|LINE|L1	-1031285	NM_020025	26878	Mm.285580	NM_020025	ENSMUSG00000033849	B3galt2	-	UDP-Gal:betaGlcNAc beta 1,3-galactosyltransferase, polypeptide 2	protein-coding	0.008104	0.461165
chr4	146073272	146073909	+	104	Intergenic	Intergenic	6066	NR_030771	627585	Mm.424988	NM_001039233		Gm13034	OTTMUSG00000010105	SWI/SNF related, matrix associated, actin dependent regulator of chromatin, subfamily a, member 5 pseudogene	pseudo	0.015699	0.548589
chr8	71819302	71820295	+	104	Intergenic	RLTR45|LTR|ERVK	-62270	NM_145624	236193	Mm.290790	NM_145624	ENSMUSG00000056019	Zfp709	BC021921|GIOT-4|HIT-40	zinc finger protein 709	protein-coding	0.018127	0.497988
chr13	12931366	12932458	+	104	Intergenic	IAPEY3-int|LTR|ERVK	73418	NM_031191	18811	Mm.88796	NM_031191	ENSMUSG00000079092	Prl2c2	Ghd2|MRP-1|PLF-1|Plf|Plf1	prolactin family 2, subfamily c, member 2	protein-coding	0.02381	0.494053
chr17	13216706	13217236	+	104	Intergenic	Intergenic	-4217	NM_013741	27263	Mm.371809	NM_013741	ENSMUSG00000073458	Smok2a	Smok2	sperm motility kinase 2A	protein-coding	0.015094	0.53484
chrX	31189839	31190213	+	104	Intergenic	B1_Mm|SINE|Alu	-146343	NM_001085551	668958	Mm.443264	NM_001085551	ENSMUSG00000094558	Btbd35f11	Gm14346|OTTMUSG00000016406	BTB domain containing 35, family member 11	protein-coding	0.002674	0.381333
chr17	13206402	13206919	+	104	TTS (NR_033458)	TTS (NR_033458)	1618	NR_033458	100038394	Mm.401677	NR_033458		Gm10512	ENSMUSG00000073459	predicted gene 10512	ncRNA	0.005803	0.494208
chr16	43769340	43769839	+	104	intron (NM_007877, intron 1 of 6)	RLTR45-int|LTR|ERVK	7368	NM_007877	13490	Mm.439735	NM_007877	ENSMUSG00000022705	Drd3	D3R	dopamine receptor D3	protein-coding	0.026052	0.494
chr4	147498730	147499050	+	103	intron (NM_001039209, intron 1 of 2)	ORR1D2|LTR|ERVL-MaLR	-54387	NM_001014397	433804	Mm.332047	NM_001014397	ENSMUSG00000065999	Zfp985	Gm13154|OTTMUSG00000010673	zinc finger protein 985	protein-coding	0.015625	0.454829
chr1	88226666	88227723	+	103	5' UTR (NM_001281466, exon 1 of 42)	5' UTR (NM_001281466, exon 1 of 42)	174	NM_001281466	100040766	Mm.386915	NM_001177364	ENSMUSG00000079429	Mroh2a	ENSMUSG00000044873|Heatr7b1|OTTMUSG00000020804	maestro heat-like repeat family member 2A	protein-coding	0.005676	0.467864
chr13	119616006	119616796	+	103	Intergenic	B1_Mur4|SINE|Alu	-7418	NM_020279	56838	Mm.143745	NM_020279	ENSMUSG00000074715	Ccl28	CCK1|MEC|Scya28	chemokine (C-C motif) ligand 28	protein-coding	0.016456	0.472819
chr1	85080823	85081338	+	103	Intergenic	Intergenic	28773	NM_213615	381287	Mm.487565	NM_213615	ENSMUSG00000089844	A530032D15Rik	Gm1888	RIKEN cDNA A530032D15Rik gene	protein-coding	0.009709	0.482558
chr4	61731588	61732168	+	103	Intergenic	IAPEz-int|LTR|ERVK	50345	NM_001134644	100048885	Mm.422695	NM_001134644		Gm2083	-	major urinary protein LOC100048885	protein-coding	0.02931	0.507745
chr3	15352641	15353069	+	103	Intergenic	Lx4A|LINE|L1	-20553	NM_001076679	751864	Mm.431296	NM_001076679	ENSMUSG00000078783	Gm9733	-	predicted gene 9733	protein-coding	0.004673	0.51049
chr4	146430505	146431162	+	102	intron (NM_001083918, intron 3 of 6).2	intron (NM_001083918, intron 3 of 6).2	-18197	NM_001085522	433791	Mm.276881	NM_001085522	ENSMUSG00000070605	Zfp992	Gm13251|OTTMUSG00000011097	zinc finger protein 992	protein-coding	0.003044	0.443769
chr8	20378400	20380060	+	102	Intergenic	URR1A|DNA|hAT-Charlie	-16028	NM_001177408	100040599	Mm.491087	NM_001177408	ENSMUSG00000074449	Gm15319	OTTMUSG00000020118	predicted gene 15319	protein-coding	0.009639	0.497291
chr4	147241484	147242233	+	102	intron (NM_001039209, intron 1 of 2)	Lx3B|LINE|L1	65992	NM_001039209	195531	Mm.270762	NM_001039209	ENSMUSG00000078496	Zfp982	Gm13152|OTTMUSG00000010671	zinc finger protein 982	protein-coding	0.00267	0.501333
chr4	147819656	147820032	+	102	Intergenic	B1_Mus1|SINE|Alu	2358	NR_033639	277692	Mm.474523	NR_033639	ENSMUSG00000080059	Rps19-ps3	BE292558|Gm13143|OTTMUSG00000010662|Rps19-ps	ribosomal protein S19, pseudogene 3	pseudo	0.018617	0.411141
chr10	24869696	24870109	+	102	promoter-TSS (NM_001166416)	promoter-TSS (NM_001166416)	-84	NM_027347	70208	Mm.28020	NM_027347	ENSMUSG00000019984	Med23	130kDa|3000002A17Rik|Crsp3|ESTM7|Sur2|X83317|mKIAA1216	mediator complex subunit 23	protein-coding	0.065375	0.601449
chr17	13367217	13369332	+	101	intron (NM_001167578, intron 9 of 11)	intron (NM_001167578, intron 9 of 11)	13702	NM_001167578	100041352	Mm.490251	NM_001167578	ENSMUSG00000052469	Tcp10c	D17Leh66C|D17Leh66ca|Gm9880|T66C-a|Tcp-10c	t-complex protein 10c	protein-coding	0.018913	0.476371
chr1	88300336	88302996	+	100	Intergenic	Intergenic	-5046	NM_134252	171382	Mm.218753	NM_134252	ENSMUSG00000036251	Trpm8	CMR1|LTRPC6|LTrpC-6|TRPP8|Trp-p8	transient receptor potential cation channel, subfamily M, member 8	protein-coding	0.011654	0.488162
chr4	146204387	146205002	+	100	Intergenic	RMER17D2|LTR|ERVK	47004	NM_001177545	667666	Mm.459230	NM_001177545	ENSMUSG00000066007	Zfp600	Gm13164|OTTMUSG00000010694	zinc finger protein 600	protein-coding	0.003252	0.532468
chr16	3263597	3264107	+	100	Intergenic	RLTR45|LTR|ERVK	-328546	NM_146860	258859	Mm.377723	NM_146860	ENSMUSG00000051003	Olfr161	MOR131-1|OR912-47M6	olfactory receptor 161	protein-coding	0.019608	0.469667
chr5	15637541	15637920	+	100	Intergenic	RMER17A|LTR|ERVK	18631	NM_025759	360220	Mm.425235	NM_025759	ENSMUSG00000070933	Speer4d	4933431D05Rik|SPEER-4D	spermatogenesis associated glutamate (E)-rich protein 4D	protein-coding	0.007916	0.534211
chr4	145448613	145448930	+	100	Intergenic	Lx2|LINE|L1	-15439	NR_002888	545700	Mm.389595	NR_002888	ENSMUSG00000052912	Smarca5-ps	9230115A19Rik|OTTMUSG00000011029	SWI/SNF related, matrix associated, actin depenent ragulator of chromatin, subfamily a, member 5, pseudogene	pseudo	0.006309	0.41195
chr3	15528584	15529092	+	99	intron (NM_001173460, intron 4 of 5)	L1_Mus3|LINE|L1	46227	NM_001173460	668101	Mm.423523	NM_001173460	ENSMUSG00000095028	Sirpb1b	-	signal-regulatory protein beta 1B	protein-coding	0	0.449902
chr14	43349458	43349973	+	99	Intergenic	Intergenic	-1904	NM_027940	71826	Mm.335855	NM_027940	ENSMUSG00000095384	1700001F09Rik	Gm10377	RIKEN cDNA 1700001F09 gene	protein-coding	0.001942	0.465116
chr10	57437809	57438489	+	99	Intergenic	L1VL4|LINE|L1	48204	NR_045353	74928	Mm.416643	NR_045353	ENSMUSG00000097370	4930467K11Rik	-	RIKEN cDNA 4930467K11 gene	ncRNA	0.004412	0.493392
chr4	147181310	147181880	+	99	intron (NM_001039209, intron 1 of 2)	RLTR10F|LTR|ERVK	5729	NM_001039209	195531	Mm.270762	NM_001039209	ENSMUSG00000078496	Zfp982	Gm13152|OTTMUSG00000010671	zinc finger protein 982	protein-coding	0.02807	0.478109
chr8	19707401	19708538	+	99	Intergenic	RLTR10F|LTR|ERVK	-21607	NM_001270553	100861668	Mm.491087	NM_001270553	ENSMUSG00000095294	Gm21119	-	predicted gene, 21119	protein-coding	0.01759	0.486819
chr7	64080110	64084285	+	99	Intergenic	Intergenic	-71638	NM_001039104	17364	Mm.38875	NM_018752	ENSMUSG00000030523	Trpm1	4732499L03Rik|AI606771|Ltrpc1|Mlsn1	transient receptor potential cation channel, subfamily M, member 1	protein-coding	0.00503	0.49569
chr5	15618329	15618739	+	99	promoter-TSS (NM_025759)	promoter-TSS (NM_025759)	-565	NM_025759	360220	Mm.425235	NM_025759	ENSMUSG00000070933	Speer4d	4933431D05Rik|SPEER-4D	spermatogenesis associated glutamate (E)-rich protein 4D	protein-coding	0.004878	0.486618
chr13	64833565	64834365	+	98	intron (NM_001081129, intron 3 of 23)	MuRRS-int|LTR|ERV1	69923	NM_001081129	238680	Mm.390590	NM_001081129	ENSMUSG00000033063	Cntnap3	-	contactin associated protein-like 3	protein-coding	0.0275	0.501873
chr15	103906801	103907162	+	98	Intergenic	Lx|LINE|L1	-7669	NM_009267	20770	Mm.1280	NM_009267	ENSMUSG00000036925	Mucl2	Spt-1|Spt1	mucin-like 2	protein-coding	0.00554	0.472376
chr4	145440431	145440940	+	98	Intergenic	L1Md_F2|LINE|L1	-23525	NR_002888	545700	Mm.389595	NR_002888	ENSMUSG00000052912	Smarca5-ps	9230115A19Rik|OTTMUSG00000011029	SWI/SNF related, matrix associated, actin depenent ragulator of chromatin, subfamily a, member 5, pseudogene	pseudo	0.003929	0.441176
chr4	145447586	145447906	+	98	Intergenic	B1_Mus2|SINE|Alu	-16464	NR_002888	545700	Mm.389595	NR_002888	ENSMUSG00000052912	Smarca5-ps	9230115A19Rik|OTTMUSG00000011029	SWI/SNF related, matrix associated, actin depenent ragulator of chromatin, subfamily a, member 5, pseudogene	pseudo	0.01875	0.386293
chr3	14669670	14670060	+	97	Intergenic	MuRRS-int|LTR|ERV1	28138	NM_024495	71934	Mm.158776	NM_024495	ENSMUSG00000027555	Car13	2310075C21Rik|Ca13	carbonic anhydrase 13	protein-coding	0.030769	0.56266
chr17	24675419	24676117	+	97	intron (NM_183149, intron 1 of 11)	intron (NM_183149, intron 1 of 11)	6016	NM_183149	213753	Mm.219581	NM_183149	ENSMUSG00000041130	Zfp598	BC023040|Ntrap|Znf598	zinc finger protein 598	protein-coding	0.005731	0.507868
chr14	39612700	39613131	+	97	Intergenic	L1_Mus3|LINE|L1	-42748	NR_045936	73591	Mm.65499	NR_045936	ENSMUSG00000101261	1700109I08Rik	-	RIKEN cDNA 1700109I08 gene	ncRNA	0.00232	0.444444
chr4	50128627	50129032	+	97	Intergenic	L1_Mus1|LINE|L1	-283060	NM_001276355	242443	Mm.440095	NM_001033351	ENSMUSG00000039579	Grin3a	6430537F04|A830097C19Rik|NMDAR-L|NR3A|mKIAA1973	glutamate receptor ionotropic, NMDA3A	protein-coding	0.004938	0.440887
chr7	39151527	39151962	+	97	Intergenic	Intergenic	261416	NM_177890	330513	Mm.67238	NM_177890	ENSMUSG00000053742	Gm5114	4921507A12|EG330513	predicted gene 5114	protein-coding	0.029885	0.490826
chr5	149225879	149226604	+	97	Intergenic	Intergenic	-38763	NM_001308462	11690	Mm.19844	NM_009663	ENSMUSG00000060063	Alox5ap	Flap	arachidonate 5-lipoxygenase activating protein	protein-coding	0.015172	0.504132
chr18	77773990	77774639	+	97	intron (NM_007505, intron 1 of 11)	intron (NM_007505, intron 1 of 11)	546	NM_007505	11946	Mm.276137	NM_007505	ENSMUSG00000025428	Atp5a1	AI035633|AL022851|AL023067|Atpm|D18Ertd206e|Mom2	ATP synthase, H+ transporting, mitochondrial F1 complex, alpha subunit 1	protein-coding	0.084746	0.669231
chr2	98931664	98931994	+	97	Intergenic	B1_Mm|SINE|Alu	1464172	NM_001289744	241568	Mm.241682	NM_178725	ENSMUSG00000050587	Lrrc4c	6430556C10Rik|NGL-1	leucine rich repeat containing 4C	protein-coding	0.012121	0.323263
chrX	75683518	75683903	+	97	Intergenic	L1_Mus3|LINE|L1	80989	NR_029443	74396	Mm.162493	NR_029443	ENSMUSG00000087396	4933407K13Rik	A130080L05Rik	RIKEN cDNA 4933407K13 gene	ncRNA	0.005195	0.510363
chr2	137265912	137266457	+	97	Intergenic	IAPLTR2_Mm|LTR|ERVK	-149664	NM_013822	16449	Mm.22398	NM_013822	ENSMUSG00000027276	Jag1	ABE2|Gsfabe2|Htu|Ozz|Ser-1	jagged 1	protein-coding	0.034862	0.489011
chr2	123963203	123963889	+	97	Intergenic	Intergenic	-126423	NM_001290997	214968	Mm.330536	NM_172537	ENSMUSG00000027200	Sema6d	1110067B02Rik|AA409156|D330011G23|mKIAA1479	sema domain, transmembrane domain (TM), and cytoplasmic domain, (semaphorin) 6D	protein-coding	0.014577	0.411936
chr10	129844587	129844954	+	97	Intergenic	L1_Mus1|LINE|L1	-1730	NM_146795	258791	Mm.337275	NM_146795	ENSMUSG00000049052	Olfr812	MOR110-1	olfactory receptor 812	protein-coding	0.002725	0.350543
chr14	39039094	39039455	+	97	intron (NM_001190187, intron 1 of 9)	intron (NM_001190187, intron 1 of 9)	140972	NR_045713	75170	Mm.372967	NR_045713	ENSMUSG00000093528	Nrg3os	4930529F24Rik	neuregulin 3, opposite strand	ncRNA	0.00277	0.430939
chr12	5055016	5056516	+	97	Intergenic	Intergenic	138413	NM_001099628	320817	Mm.210966	NM_001099628	ENSMUSG00000052812	Atad2b	1110014E10Rik|BC032887|C79189|D530031C13Rik	ATPase family, AAA domain containing 2B	protein-coding	0.028	0.558294
chr14	87170494	87171038	+	97	Intergenic	RMER1A|Other|Other	-29652	NM_019670	56419	Mm.440585	NM_019670	ENSMUSG00000022021	Diaph3	4930417P13Rik|Dia2|Diap3|Drf3|mDia2|mKIAA4117|p134MDia2	diaphanous related formin 3	protein-coding	0.009191	0.513761
chr19	14067644	14068024	+	97	Intergenic	Lx2|LINE|L1	148812	NM_001011850	258151	Mm.377361	NM_001011850	ENSMUSG00000062314	Olfr1505	MOR211-4P	olfactory receptor 1505	protein-coding	0	0.456693
chr13	79018001	79018536	+	97	Intergenic	L1_Mus2|LINE|L1	-819395	NM_010151	13865	Mm.439653	NM_010151	ENSMUSG00000069171	Nr2f1	COUP-TF1|COUP-TFI|COUPTFA|EAR-3|EAR3|Erbal3|SVP44|Tcfcoup1	nuclear receptor subfamily 2, group F, member 1	protein-coding	0.003738	0.535448
chr14	23458427	23458807	+	97	intron (NM_001253366, intron 15 of 29)	intron (NM_001253366, intron 15 of 29)	-364046	NR_033550	791307	Mm.364384	NR_033550	ENSMUSG00000068680	Gm10248	ENSMUSG00000068680	predicted gene 10248	ncRNA	0.007895	0.488189
chr8	16000924	16001356	+	97	intron (NM_053171, intron 43 of 69)	intron (NM_053171, intron 43 of 69)	167698	NR_037214	100526464		NR_037214	ENSMUSG00000093142	Mir3106	mir-3106|mmu-mir-3106	microRNA 3106	ncRNA	0.011574	0.501155
chr14	112878719	112879112	+	97	Intergenic	Lx7|LINE|L1	857485	NR_030150	723922		NR_030150	ENSMUSG00000070099	Mir466	Mirn466|mmu-mir-466	microRNA 466	ncRNA	0.015267	0.484772
chr17	13188609	13189945	+	97	Intergenic	Intergenic	-15765	NR_033458	100038394	Mm.401677	NR_033458		Gm10512	ENSMUSG00000073459	predicted gene 10512	ncRNA	0.006737	0.470456
chr13	71157515	71158003	+	97	Intergenic	Intergenic	50670	NR_130325	100316804		NR_130325	ENSMUSG00000080580	Mir466f-4	Mirn466f-4|mmu-mir-466f-4	microRNA 466f-4	ncRNA	0.02459	0.511247
chr13	17112212	17112560	+	97	intron (NM_138654, intron 12 of 13)	Lx2|LINE|L1	582379	NM_138654	192136	Mm.364180	NM_138654	ENSMUSG00000055137	Sugct	5033411D12Rik|D17907	succinyl-CoA glutarate-CoA transferase	protein-coding	0	0.507163
chr7	12035516	12035886	+	97	Intergenic	B1_Mus1|SINE|Alu	-5598	NM_001166731	628946	Mm.484974	NM_001166731	ENSMUSG00000095864	Vmn1r77	Gm6935	vomeronasal 1 receptor 77	protein-coding	0.005405	0.466307
chr11	38642877	38643353	+	97	Intergenic	L1Md_F2|LINE|L1	-123070	NR_040295	100502917	Mm.61144	NR_040295		Gm12130	OTTMUSG00000005424	predicted gene 12130	ncRNA	0.018908	0.503145
chr12	64580368	64580881	+	97	Intergenic	L1_Mus1|LINE|L1	-105726	NM_001163271	623046	Mm.189552	NM_001163271	ENSMUSG00000043060	Fscb	EG623046	fibrous sheath CABYR binding protein	protein-coding	0.001949	0.445525
chr4	145844314	145844825	+	97	Intergenic	Intergenic	7350	NR_033612	236069	Mm.276881	NR_033612	ENSMUSG00000096233	Gm13238	OTTMUSG00000011065	carnitine deficiency-associated gene expressed in ventricle 3 pseudogene	pseudo	0.013699	0.503906
chr7	23303120	23303590	+	97	intron (NM_001004194, intron 1 of 8)	L1Md_F3|LINE|L1	2163	NM_001004194	446099	Mm.442342	NM_001004194	ENSMUSG00000045693	Nlrp4e	4930406H16Rik|Nalp-epsilon|Nalp4e|Nlrp4	NLR family, pyrin domain containing 4E	protein-coding	0.008511	0.458599
chr1	115565721	115566198	+	97	Intergenic	Lx|LINE|L1	-119178	NM_001077425	636808	Mm.101576	NM_001077425	ENSMUSG00000070695	Cntnap5a	Caspr5-1|EG636808	contactin associated protein-like 5A	protein-coding	0.006289	0.495816
chr13	59588870	59589274	+	97	intron (NM_030153, intron 2 of 22)	L1_Rod|LINE|L1	3739	NM_030153	78689	Mm.253902	NM_030153	ENSMUSG00000021555	Naa35	A330021G12Rik|A330027C19Rik|AI158944|C030004C14Rik|Mak10	N(alpha)-acetyltransferase 35, NatC auxiliary subunit	protein-coding	0.012376	0.451852
chr8	20498120	20498502	+	97	Intergenic	L1VL4|LINE|L1	-73497	NR_028428	381598	Mm.359054	NM_001024708	ENSMUSG00000071793	2610005L07Rik	2810038F24Rik|6720476A01Rik	cadherin 11 pseudogene	pseudo	0	0.48564
chr1	158000192	158000730	+	97	Intergenic	L1_Mus1|LINE|L1	355799	NM_207583	240843	Mm.329579	NM_207583	ENSMUSG00000004031	Brinp2	6430517E21Rik|BB361039|Fam5b|mKIAA1747	bone morphogenic protein/retinoic acid inducible neural-specific 2	protein-coding	0.003717	0.460111
chr16	61181928	61182545	+	97	Intergenic	RMER17C|LTR|ERVK	-576705	NM_007938	13840	Mm.455790	NM_007938	ENSMUSG00000055540	Epha6	Ehk2|Hek12|m-ehk2	Eph receptor A6	protein-coding	0.004862	0.533981
chr1	47973128	47973607	+	97	Intergenic	Lx2|LINE|L1	-506242	NR_105768	102466969		NR_105768	ENSMUSG00000098876	Mir6350	Gm27958|mmu-mir-6350	microRNA 6350	ncRNA	0.002088	0.49375
chr1	98049781	98050217	+	97	intron (NM_013626, intron 1 of 25)	Lx|LINE|L1	-2206	NR_037993	78603	Mm.442597	NR_037993	ENSMUSG00000089706	B230216N24Rik	-	RIKEN cDNA B230216N24 gene	ncRNA	0.018349	0.530892
chr1	121181270	121181595	+	97	Intergenic	ID_B1|SINE|B4	94027	NR_110450	98452	Mm.131017	NR_038008	ENSMUSG00000097881	Celrr	AI848258|B230209K01Rik|Celr|Gm818	cerebellum expressed regulatory RNA	ncRNA	0.009231	0.481595
chr7	105301265	105301837	+	97	Intergenic	Lx2|LINE|L1	-12455	NM_146750	258745	Mm.377668	NM_146750	ENSMUSG00000073907	Olfr689	MOR40-3	olfactory receptor 689	protein-coding	0.008741	0.509599
chr10	129205652	129206128	+	97	Intergenic	RLTR9C|LTR|ERVK	-18471	NM_207008	257664	Mm.377884	NM_207008	ENSMUSG00000096000	Olfr773	GA_x6K02T2PULF-10872859-10871923|MOR114-15|Olfr773-ps1	olfactory receptor 773	protein-coding	0.029412	0.507338
chr2	23590228	23590629	+	97	Intergenic	LTRIS2|LTR|ERV1	-18324	NM_001165998	76857	Mm.276415	NM_029773	ENSMUSG00000026771	Spopl	4921517N04Rik|AU014935|BB233739|E430033K04Rik	speckle-type POZ protein-like	protein-coding	0.044888	0.522388
chr9	119508652	119509096	+	97	intron (NM_021544, intron 20 of 27)	intron (NM_021544, intron 20 of 27)	53804	NM_001253860	20271	Mm.103584	NM_021544	ENSMUSG00000032511	Scn5a	Nav1.5|Nav1.5c|SkM1|SkM2|mH1	sodium channel, voltage-gated, type V, alpha	protein-coding	0.018018	0.492135
chr1	139806697	139807251	+	97	Intergenic	L1_Mus1|LINE|L1	-25735	NM_001029977	214403	Mm.337613	NM_001029977	ENSMUSG00000070594	Gm4788	Cfhrc|EG214403	predicted gene 4788	protein-coding	0.00361	0.466667
chr4	32979980	32980366	+	97	Intergenic	RMER10A|LTR|ERVL	-2825	NM_027491	52187	Mm.300814	NM_027491	ENSMUSG00000028278	Rragd	5730543C08Rik|AI467523|C030003H22Rik|D4Ertd174e	Ras-related GTP binding D	protein-coding	0.005181	0.509044
chr3	44095443	44095840	+	97	Intergenic	L1_Mus1|LINE|L1	1282619	NR_045172	72511	Mm.140700	NR_045172	ENSMUSG00000097040	2610316D01Rik	-	RIKEN cDNA 2610316D01 gene	ncRNA	0.005038	0.505025
chr6	18462888	18463298	+	97	intron (NM_080285, intron 2 of 22)	L1Md_F3|LINE|L1	51732	NM_080285	30785	Mm.224189	NM_080285	ENSMUSG00000000416	Cttnbp2	3010022N24Rik|4732477G22Rik|6430526E05|9130022E09Rik|AU040881|Cortbp2|ORF4|mKIAA1758	cortactin binding protein 2	protein-coding	0.009756	0.43309
chr2	42327713	42328153	+	97	intron (NM_053011, intron 1 of 90)	Lx4A|LINE|L1	119635	NR_105754	102465171		NR_105754	ENSMUSG00000098660	Mir6336	Gm27584|mmu-mir-6336	microRNA 6336	ncRNA	0.006818	0.485261
chr9	39042326	39043491	+	97	Intergenic	Intergenic	4641	NM_207139	100503486	Mm.482069	NM_207139	ENSMUSG00000095194	Olfr936	EG628171|MOR171-37	olfactory receptor 936	protein-coding	0.022318	0.468268
chr2	13276545	13277376	+	97	intron (NM_001081084, intron 66 of 66)	intron (NM_001081084, intron 66 of 66)	-5545	NM_009105	20163	Mm.905	NM_009105	ENSMUSG00000026727	Rsu1	RsuI|rsp-1	Ras suppressor protein 1	protein-coding	0.020457	0.438702
chr8	55457495	55457842	+	97	Intergenic	Intergenic	449296	NM_175939	244486	Mm.67684	NM_175939	ENSMUSG00000046258	Adam29	-	a disintegrin and metallopeptidase domain 29	protein-coding	0.008646	0.488506
chr11	13835749	13836179	+	97	Intergenic	MTA_Mm-int|LTR|ERVL-MaLR	343077	NR_131011	75280	Mm.108492	NR_131011	ENSMUSG00000085452	4930554G24Rik	-	RIKEN cDNA 4930554G24 gene	ncRNA	0.004651	0.50116
chr15	85177809	85178163	+	97	Intergenic	Intergenic	-21854	NR_040360	100502602	Mm.390830	NR_040360		Gm19277	-	predicted gene, 19277	ncRNA	0.019774	0.512676
chr8	118873816	118874199	+	97	intron (NM_019707, intron 5 of 13)	intron (NM_019707, intron 5 of 13)	-470531	NM_024219	68196	Mm.358714	NM_024219	ENSMUSG00000031839	Hsbp1	0610007A03Rik|AA408769|Hsp25	heat shock factor binding protein 1	protein-coding	0.018277	0.497396
chr9	23859679	23860610	+	96	Intergenic	IAPLTR2a2_Mm|LTR|ERVK	-237874	NM_175678	319239	Mm.130824	NM_175678	ENSMUSG00000043659	Npsr1	9330128H10Rik|GPRA|Gpr154|MVTR|PGR14|VRR1	neuropeptide S receptor 1	protein-coding	0.019334	0.48176
chr13	12843318	12843823	+	96	Intergenic	Lx|LINE|L1	-43491	NM_011118	18812	Mm.457984	NM_011118	ENSMUSG00000056457	Prl2c3	Ghd1|MRP-2|MRP-3|Mrpplf3|PLF-2|PLF-3|Plf2|Prl2c4|mrp/plf3	prolactin family 2, subfamily c, member 3	protein-coding	0.007921	0.496047
chr7	46954566	46955376	+	96	intron (NM_001040695, intron 3 of 11)	intron (NM_001040695, intron 3 of 11)	3547	NM_001040695	54122	Mm.1999	NM_016855	ENSMUSG00000043262	Uevld	8430408E05Rik|Attp	UEV and lactate/malate dehyrogenase domains	protein-coding	0.017284	0.474723
chr5	15061392	15062287	+	96	Intergenic	RLTR10C|LTR|ERVK	-28832	NM_182957	66773	Mm.368256	NM_182957	ENSMUSG00000091897	Gm17019	-	predicted gene 17019	protein-coding	0.01676	0.484375
chr8	20822367	20823002	+	96	Intergenic	Intergenic	-53815	NR_002880	654455	Mm.424927	NR_002880		Gm21944	Defb48-ps	defensin beta 48 pseudogene	pseudo	0.009449	0.509434
chr13	12817205	12817558	+	96	Intergenic	L1_Mus1|LINE|L1	-17302	NM_011118	18812	Mm.457984	NM_011118	ENSMUSG00000056457	Prl2c3	Ghd1|MRP-2|MRP-3|Mrpplf3|PLF-2|PLF-3|Plf2|Prl2c4|mrp/plf3	prolactin family 2, subfamily c, member 3	protein-coding	0	0.488701
chr14	43347477	43347802	+	96	intron (NM_027940, intron 1 of 4)	intron (NM_027940, intron 1 of 4)	172	NM_027940	71826	Mm.335855	NM_027940	ENSMUSG00000095384	1700001F09Rik	Gm10377	RIKEN cDNA 1700001F09 gene	protein-coding	0.003077	0.481595
chr17	35418735	35419817	+	95	Intergenic	RMER17A|LTR|ERVK	-5571	NM_023124	15019	Mm.486287	NM_023124		H2-Q8	H-2Q8|MMS10-T|Ms10t|Qa-2|Qa-8|Qa8	histocompatibility 2, Q region locus 8	protein-coding	0.013863	0.489381
chr1	85276417	85277003	+	95	Intergenic	Intergenic	-6144	NM_001037909	620078	Mm.386456	NM_175219	ENSMUSG00000052477	C130026I21Rik	4930565N07Rik|OTTMUSG00000029174	RIKEN cDNA C130026I21 gene	protein-coding	0.017065	0.482112
chr16	3232348	3234942	+	95	Intergenic	(TACTG)n|Simple_repeat|Simple_repeat	-358753	NM_146860	258859	Mm.377723	NM_146860	ENSMUSG00000051003	Olfr161	MOR131-1|OR912-47M6	olfactory receptor 161	protein-coding	0.002699	0.487091
chr8	20590362	20590830	+	95	Intergenic	Intergenic	-24331	NM_001270553	100861668	Mm.491087	NM_001270553	ENSMUSG00000095294	Gm21119	-	predicted gene, 21119	protein-coding	0.010684	0.535181
chr17	13230032	13231757	+	95	intron (NM_001167913, intron 1 of 2)	Lx5|LINE|L1	631	NM_001167913	236574		NM_001167913	ENSMUSG00000073457	Smok2b	Gm1847|Smok+129	sperm motility kinase 2B	protein-coding	0.008696	0.486095
chr1	88303494	88305257	+	95	Intergenic	Intergenic	-2337	NM_134252	171382	Mm.218753	NM_134252	ENSMUSG00000036251	Trpm8	CMR1|LTRPC6|LTrpC-6|TRPP8|Trp-p8	transient receptor potential cation channel, subfamily M, member 8	protein-coding	0.010777	0.464853
chr4	3058640	3060332	+	94	Intergenic	(CACAG)n|Simple_repeat|Simple_repeat	-112597	NM_001167534	100312470	Mm.480297	NM_001167534	ENSMUSG00000094798	Vmn1r2	Gm11776|OTTMUSG00000004179	vomeronasal 1 receptor 2	protein-coding	0.006501	0.513881
chr13	119608981	119609895	+	94	exon (NM_001177666, exon 3 of 4)	exon (NM_001177666, exon 3 of 4)	-14381	NM_020279	56838	Mm.143745	NM_020279	ENSMUSG00000074715	Ccl28	CCK1|MEC|Scya28	chemokine (C-C motif) ligand 28	protein-coding	0.040481	0.476503
chr6	47749586	47750266	+	94	Intergenic	RMER12B|LTR|ERVK	2999	NR_002841	19799		NR_002841		Rn4.5s	-	4.5S RNA	rRNA	0.025	0.56094
chr12	27704499	27704895	+	94	Intergenic	L1Md_F2|LINE|L1	-361979	NM_009234	20666	Mm.41702	NM_009234	ENSMUSG00000063632	Sox11	1110038H03Rik|6230403H02Rik|AI836553|end1	SRY (sex determining region Y)-box 11	protein-coding	0.005051	0.513854
chr1	85182014	85182527	+	94	Intergenic	Intergenic	-17341	NM_001081746	665378	Mm.440912	NM_001081746		Gm7609	EG665378	predicted pseudogene 7609	protein-coding	0.007797	0.470817
chr1	88291680	88292530	+	93	Intergenic	Intergenic	-14526	NM_198652	381280	Mm.384762	NM_198652	ENSMUSG00000044783	Hjurp	6430706D22Rik|A730008H23Rik|C330011F01Rik|Gm975|Mfleg1	Holliday junction recognition protein	protein-coding	0.008235	0.477086
chr14	124215223	124215788	+	93	intron (NM_207667, intron 1 of 4)	L1_Mus2|LINE|L1	-22959	NM_010201	14169	Mm.206362	NM_010201	ENSMUSG00000025551	Fgf14	FHF-4|Fhf4|mFHF-4(1B)	fibroblast growth factor 14	protein-coding	0	0.475265
chr11	25401833	25402269	+	93	Intergenic	L1_Mus4|LINE|L1	75944	NR_045853	71234	Mm.158627	NR_045853	ENSMUSG00000033015	4933427E13Rik	-	RIKEN cDNA 4933427E13 gene	ncRNA	0.009174	0.508009
chr15	20159182	20159932	+	93	Intergenic	IAPLTR2_Mm|LTR|ERVK	507193	NM_022816	64833	Mm.352763	NM_022816	ENSMUSG00000047565	Acot10	Acate3|MT-ACT48|p48	acyl-CoA thioesterase 10	protein-coding	0.061333	0.508655
chr6	3051609	3052216	+	93	Intergenic	Intergenic	-236607	NR_036696	667335	Mm.380219	NR_036696	ENSMUSG00000106779	Gm8579	EG667335	spermatogenesis associated glutamate (E)-rich protein 4a pseudogene	pseudo	0.004942	0.462171
chr7	43147577	43147993	+	93	Intergenic	B1_Mus2|SINE|Alu	-29803	NM_001034893	668620	Mm.388871	NM_001034893	ENSMUSG00000064194	Zfp936	EG435970|EG668620|Gm9272|I1C0022H11Rik	zinc finger protein 936	protein-coding	0.014423	0.414868
chr7	31582747	31583077	+	93	Intergenic	ERVB4_1B-LTR_MM|LTR|ERVK	122842	NM_001198871	100043836	Mm.296883	NM_001198871	ENSMUSG00000094053	Scgb2b7	Abpbg7|Gm4684	secretoglobin, family 2B, member 7	protein-coding	0.012121	0.492447
chr5	70157100	70157540	+	93	Intergenic	Lx3B|LINE|L1	-565016	NM_001347363	67980	Mm.33830	NM_027681	ENSMUSG00000029209	Gnpda2	4921523I18Rik|4933412A11Rik|BB189630|GNPDA|Gnp2|Sb52|mKIAA4008	glucosamine-6-phosphate deaminase 2	protein-coding	0.011364	0.510204
chr16	78303756	78304344	+	93	intron (NM_001276263, intron 1 of 2)	B1F2|SINE|Alu	2379	NM_009988	13052	Mm.66222	NM_009988	ENSMUSG00000022865	Cxadr	2610206D03Rik|AU016810|AW553441|CAR|MCAR|MCVADR	coxsackie virus and adenovirus receptor	protein-coding	0.015306	0.473684
chrX	31157446	31160054	+	93	Intergenic	Intergenic	-177619	NM_001085551	668958	Mm.443264	NM_001085551	ENSMUSG00000094558	Btbd35f11	Gm14346|OTTMUSG00000016406	BTB domain containing 35, family member 11	protein-coding	0.004218	0.500575
chrX	31214789	31215111	+	92	Intergenic	B1_Mus2|SINE|Alu	-121419	NM_001085551	668958	Mm.443264	NM_001085551	ENSMUSG00000094558	Btbd35f11	Gm14346|OTTMUSG00000016406	BTB domain containing 35, family member 11	protein-coding	0.012422	0.374613
chr8	20098162	20098657	+	92	Intergenic	L1Md_T|LINE|L1	199023	NR_030708	547150	Mm.359054	NR_030708	ENSMUSG00000071796	6820431F20Rik	-	cadherin 11 pseudogene	pseudo	0.012121	0.489919
chr8	19697167	19698156	+	92	Intergenic	Intergenic	-31915	NM_001270553	100861668	Mm.491087	NM_001270553	ENSMUSG00000095294	Gm21119	-	predicted gene, 21119	protein-coding	0.016178	0.468687
chr8	20541986	20542739	+	92	Intergenic	Lx2B|LINE|L1	-72565	NM_001270553	100861668	Mm.491087	NM_001270553	ENSMUSG00000095294	Gm21119	-	predicted gene, 21119	protein-coding	0.003984	0.497347
chr17	13328661	13329150	+	92	Intergenic	Intergenic	-25667	NM_001167578	100041352	Mm.490251	NM_001167578	ENSMUSG00000052469	Tcp10c	D17Leh66C|D17Leh66ca|Gm9880|T66C-a|Tcp-10c	t-complex protein 10c	protein-coding	0.018405	0.510204
chr14	41520566	41521046	+	92	Intergenic	L1Md_F3|LINE|L1	251598	NM_001244671	100042055	Mm.429109	NM_001244671	ENSMUSG00000095226	Gm10377	ENSMUSG00000072606	predicted gene 10377	protein-coding	0.0125	0.507277
chr5	94358017	94358483	+	92	Intergenic	IAPEY3_LTR|LTR|ERVK	-19090	NM_178894	100554	Mm.327439	NM_178894	ENSMUSG00000073497	AA792892	-	expressed sequence AA792892	protein-coding	0.027897	0.460385
chr8	20544244	20545063	+	91	Intergenic	Intergenic	-70274	NM_001270553	100861668	Mm.491087	NM_001270553	ENSMUSG00000095294	Gm21119	-	predicted gene, 21119	protein-coding	0.013431	0.469512
chr18	3116698	3120807	+	91	Intergenic	Intergenic	4660	NM_001167539	100312476	Mm.480293	NM_001167539	ENSMUSG00000091539	Vmn1r238	-	vomeronasal 1 receptor, 238	protein-coding	0.012168	0.573236
chrX	31162043	31162990	+	91	Intergenic	Intergenic	-173853	NM_001085551	668958	Mm.443264	NM_001085551	ENSMUSG00000094558	Btbd35f11	Gm14346|OTTMUSG00000016406	BTB domain containing 35, family member 11	protein-coding	0.004224	0.496835
chr4	147083179	147083614	+	91	Intergenic	Lx9|LINE|L1	-14960	NR_045446	71270	Mm.460830	NR_045446	ENSMUSG00000093617	4933438K21Rik	-	RIKEN cDNA 4933438K21 gene	ncRNA	0.018391	0.415138
chr4	23588330	23588849	+	90	Intergenic	Lx|LINE|L1	-907873	NM_199467	212377	Mm.120919	NM_199467	ENSMUSG00000045751	Mms22l	F730047E07Rik|Gm134	MMS22-like, DNA repair protein	protein-coding	0.003854	0.473077
chr9	53877167	53877690	+	90	Intergenic	Intergenic	27177	NM_025540	66402	Mm.29132	NM_025540	ENSMUSG00000042045	Sln	2310045A07Rik	sarcolipin	protein-coding	0.007648	0.505725
chr9	79852324	79852902	+	90	intron (NM_001081243, intron 4 of 5)	intron (NM_001081243, intron 4 of 5)	58972	NR_040734	74633	Mm.262175	NR_040734	ENSMUSG00000086918	4930429F24Rik	-	RIKEN cDNA 4930429F24 gene	ncRNA	0.015571	0.481865
chr11	96143353	96144593	+	90	intron (NM_172799, intron 7 of 14)	intron (NM_172799, intron 7 of 14)	10187	NM_172799	237930	Mm.249912	NM_172799	ENSMUSG00000038756	Ttll6	4932418K24Rik|D11Moh43e|D11Moh44e|t8130b59	tubulin tyrosine ligase-like family, member 6	protein-coding	0.008065	0.493956
chr1	97383484	97383863	+	90	Intergenic	Lx2B2|LINE|L1	-255370	NM_028942	74441	Mm.60362	NM_028942	ENSMUSG00000026331	Slco6c1	4933404A18Rik|C79179	solute carrier organic anion transporter family, member 6c1	protein-coding	0	0.455263
chr18	88114437	88114858	+	90	Intergenic	ORR1B1-int|LTR|ERVL-MaLR	779560	NM_018821	54607	Mm.91920	NM_018821	ENSMUSG00000056153	Socs6	1500012M23Rik|5830401B18Rik|AI447482|Cis4|Cish4|HSPC060|SOCS-4|SOCS-6|SSI4|STAI4|STATI4|Socs4	suppressor of cytokine signaling 6	protein-coding	0.004751	0.476303
chr4	79680938	79681430	+	90	Intergenic	RMER13B|LTR|ERVK	1087137	NR_131142	623726		NR_131142		A430085M09Rik	EG623726	RIKEN cDNA A430085M09 gene	ncRNA	0.006098	0.507099
chr14	55769875	55770426	+	90	intron (NM_080435, intron 22 of 25)	intron (NM_080435, intron 22 of 25)	4188	NM_008519	16995	Mm.20853	NM_008519	ENSMUSG00000046908	Ltb4r1	BLT1|BLTR|Ltb4r|mBLTR	leukotriene B4 receptor 1	protein-coding	0.018149	0.53442
chr8	27424752	27425182	+	90	Intergenic	L1_Mus1|LINE|L1	-11023	NM_021369	11440	Mm.283137	NM_021369	ENSMUSG00000031491	Chrna6	Acra6|Nica6	cholinergic receptor, nicotinic, alpha polypeptide 6	protein-coding	0.006977	0.480278
chr18	15918299	15918795	+	90	Intergenic	L1_Mus3|LINE|L1	-200501	NM_199055	71367	Mm.329304	NM_199055	ENSMUSG00000047161	Chst9	5430438D01Rik	carbohydrate (N-acetylgalactosamine 4-0) sulfotransferase 9	protein-coding	0.004032	0.509054
chr17	13000414	13000797	+	90	Intergenic	MT-int|LTR|ERVL-MaLR	-7234	NM_013671	20656	Mm.290876	NM_013671	ENSMUSG00000006818	Sod2	MnSOD|Sod-2	superoxide dismutase 2, mitochondrial	protein-coding	0.010444	0.539062
chr7	43100958	43101299	+	90	Intergenic	B1_Mus1|SINE|Alu	-76460	NM_001034893	668620	Mm.388871	NM_001034893	ENSMUSG00000064194	Zfp936	EG435970|EG668620|Gm9272|I1C0022H11Rik	zinc finger protein 936	protein-coding	0.01173	0.423977
chr2	124702667	124703192	+	90	Intergenic	Intergenic	49348	NM_199241	214968	Mm.330536	NM_172537	ENSMUSG00000027200	Sema6d	1110067B02Rik|AA409156|D330011G23|mKIAA1479	sema domain, transmembrane domain (TM), and cytoplasmic domain, (semaphorin) 6D	protein-coding	0.019048	0.490494
chr11	72568427	72568956	+	90	Intergenic	B2_Mm2|SINE|B2	-18445	NM_029932	77577	Mm.46185	NM_029932	ENSMUSG00000020798	Spns3	9830002I17Rik	spinster homolog 3	protein-coding	0.024575	0.422642
chr14	88887118	88887495	+	90	Intergenic	Lx2B|LINE|L1	-415910	NM_178685	219257	Mm.128861	NM_178685	ENSMUSG00000050505	Pcdh20	C630015B17Rik|Pcdh13	protocadherin 20	protein-coding	0	0.44709
chr4	23359782	23360637	+	90	Intergenic	L1_Mus3|LINE|L1	869661	NR_131335	105500046		NR_131335	ENSMUSG00000107859	Gm30731	Pnky|lnc-pou3f2	predicted gene, 30731	ncRNA	0.009357	0.492991
chr6	130622895	130623292	+	90	Intergenic	Lx3_Mus|LINE|L1	-236219	NM_016659	16627	Mm.24399	NM_016659	ENSMUSG00000079853	Klra1	A1|CH29-493D4.3|Klra22|Ly49a|Ly49o<129>|Ly49v	killer cell lectin-like receptor, subfamily A, member 1	protein-coding	0.007557	0.474874
chr11	32994487	32995134	+	90	Intergenic	Intergenic	152590	NM_008005	14172	Mm.339812	NM_008005	ENSMUSG00000057967	Fgf18	D130055P09Rik|FGF-18	fibroblast growth factor 18	protein-coding	0.010819	0.529321
chr17	81907870	81908231	+	90	Intergenic	RLTR20A4|LTR|ERVK	-169663	NM_011406	20541	Mm.265834	NM_011406	ENSMUSG00000054640	Slc8a1	AI852629|AV344025|D930008O12Rik|Ncx1	solute carrier family 8 (sodium/calcium exchanger), member 1	protein-coding	0.024931	0.303867
chr19	46904463	46904894	+	90	intron (NM_001164365, intron 4 of 17)	PB1D11|SINE|Alu	57673	NR_028353	76952	Mm.40965	NM_029810	ENSMUSG00000025041	Nt5c2	2010002I23Rik|CnII|ENSMUSG00000025039|Gm9751|Gmp|Nt5b|Pnt5|cN-II	5'-nucleotidase, cytosolic II	protein-coding	0.006961	0.490741
chr8	77346641	77347205	+	90	intron (NM_030113, intron 16 of 22)	intron (NM_030113, intron 16 of 22)	-170133	NR_028125	70345	Mm.411813	NR_028125	ENSMUSG00000097882	0610038B21Rik	-	RIKEN cDNA 0610038B21 gene	ncRNA	0.015957	0.502655
chr12	117135537	117137351	+	90	intron (NM_011215, intron 12 of 22)	intron (NM_011215, intron 12 of 22)	14825	NR_033538	100038689	Mm.445351	NR_033538	ENSMUSG00000099907	Gm10421	ENSMUSG00000072792	predicted gene 10421	ncRNA	0.007166	0.519559
chr5	27177511	27177835	+	90	intron (NM_207282, intron 1 of 25)	intron (NM_207282, intron 1 of 25)	-84262	NM_001136060	13483	Mm.42078	NM_010075	ENSMUSG00000061576	Dpp6	B930011P16Rik|D5Buc3|D5Buc4|D5Buc5|DPP VI|Dpp-6|Gm1377|In(5)6H-p|Peplb|Rw	dipeptidylpeptidase 6	protein-coding	0.012346	0.535385
chr8	87231699	87232099	+	90	Intergenic	Intergenic	-32049	NR_040697	100038706	Mm.334690	NR_040697	ENSMUSG00000099207	Gm10637	ENSMUSG00000074176	predicted gene 10637	ncRNA	0.0075	0.511222
chr14	39182046	39182894	+	90	intron (NM_001190187, intron 1 of 9)	L1_Mus4|LINE|L1	284168	NR_045713	75170	Mm.372967	NR_045713	ENSMUSG00000093528	Nrg3os	4930529F24Rik	neuregulin 3, opposite strand	ncRNA	0.003538	0.462898
chr15	12413391	12413772	+	90	intron (NM_001081064, intron 6 of 23)	(TG)n|Simple_repeat|Simple_repeat	92085	NM_025673	66629	Mm.157655	NM_025673	ENSMUSG00000022200	Golph3	4733401N08Rik|5730410D03Rik|AW413496	golgi phosphoprotein 3	protein-coding	0.015748	0.342932
chr1	85082276	85083268	+	90	Intergenic	Intergenic	27081	NM_213615	381287	Mm.487565	NM_213615	ENSMUSG00000089844	A530032D15Rik	Gm1888	RIKEN cDNA A530032D15Rik gene	protein-coding	0.009073	0.468278
chr16	15640698	15641281	+	90	intron (NM_011159, intron 1 of 85)	intron (NM_011159, intron 1 of 85)	3123	NM_011159	19090	Mm.71	NM_011159	ENSMUSG00000022672	Prkdc	AI326420|AU019811|DNA-PKcs|DNAPDcs|DNAPK|DNPK1|DOXNPH|HYRC1|XRCC7|dxnph|p460|scid|slip	protein kinase, DNA activated, catalytic polypeptide	protein-coding	0.012007	0.488014
chr13	13179226	13179573	+	90	Intergenic	Lx|LINE|L1	-3317	NM_001311129	107849	Mm.392548	NM_181852	ENSMUSG00000055360	Prl2c5	Ghd3|MRP-4|Mrpplf4|PLF-4	prolactin family 2, subfamily c, member 5	protein-coding	0.005764	0.442529
chr1	19140130	19140585	+	90	intron (NM_153154, intron 5 of 7)	Lx|LINE|L1	37335	NM_153154	226896	Mm.244858	NM_153154	ENSMUSG00000042596	Tfap2d	Tcfap2d	transcription factor AP-2, delta	protein-coding	0.004396	0.526316
chr19	43524791	43525633	+	90	promoter-TSS (NM_010324)	promoter-TSS (NM_010324)	-607	NM_010324	14718	Mm.19039	NM_010324	ENSMUSG00000025190	Got1	AI789014|Got-1|cAspAT|cCAT	glutamic-oxaloacetic transaminase 1, soluble	protein-coding	0.034442	0.549229
chr1	181782309	181782804	+	90	Intergenic	RLTR46A|LTR|ERVK	59845	NM_133815	98386	Mm.4538	NM_133815	ENSMUSG00000004880	Lbr	AI505894|ic	lamin B receptor	protein-coding	0.052525	0.522177
chr5	77758239	77758699	+	90	Intergenic	IAPLTR2a2_Mm|LTR|ERVK	292981	NR_131050	69370	Mm.426881	NR_131050	ENSMUSG00000107232	1700017L05Rik	-	RIKEN cDNA 1700017L05 gene	ncRNA	0.03913	0.498915
chr7	90386518	90387453	+	90	promoter-TSS (NM_001040087)	promoter-TSS (NM_001040087)	4	NM_001289586	83671	Mm.26751	NM_031394	ENSMUSG00000030616	Sytl2	AI266830|Slp2|mKIAA1597	synaptotagmin-like 2	protein-coding	0.013904	0.46688
chr11	86869286	86869693	+	90	intron (NR_106195, intron 4 of 8)	intron (NR_106195, intron 4 of 8)	-61829	NM_026191	67487	Mm.260627	NM_026191	ENSMUSG00000018425	Dhx40	2410016C14Rik|ARG147|DDX40|PAD	DEAH (Asp-Glu-Ala-His) box polypeptide 40	protein-coding	0.009828	0.468137
chr8	32992524	32992851	+	90	Intergenic	L1_Mus3|LINE|L1	-42661	NM_001177589	100042715	Mm.291093	NM_001177589		Gm3985	-	predicted gene 3985	protein-coding	0.009174	0.466463
chr9	75105866	75106474	+	90	intron (NM_010864, intron 1 of 40)	intron (NM_010864, intron 1 of 40)	34964	NM_010864	17918	Mm.3645	NM_010864	ENSMUSG00000034593	Myo5a	9630007J19Rik|AI413174|AI661011|Dbv|MVa|Myo5|MyoVA|Sev-1|d|d-120J|flail|flr	myosin VA	protein-coding	0.014803	0.403941
chr12	10885163	10885730	+	90	Intergenic	L1Md_T|LINE|L1	-162367	NR_045860	71457	Mm.95280	NR_045860		7420701I03Rik	-	RIKEN cDNA 7420701I03 gene	ncRNA	0.024691	0.522887
chr1	38415545	38415992	+	90	intron (NM_001290814, intron 4 of 21)	MTD|LTR|ERVL-MaLR	211476	NM_001290814	16764	Mm.336679	NM_010678	ENSMUSG00000037138	Aff3	3222402O04Rik|A730046J16|LAF-4|Laf4	AF4/FMR2 family, member 3	protein-coding	0.01566	0.513393
chr5	40328043	40328636	+	90	Intergenic	B2_Mm1t|SINE|B2	-683708	NM_010474	15476	Mm.12559	NM_010474	ENSMUSG00000051022	Hs3st1	3-Ost|D5Wsu110e|Hsg3ost	heparan sulfate (glucosamine) 3-O-sulfotransferase 1	protein-coding	0.026981	0.456229
chr9	74798321	74799059	+	90	Intergenic	MLTR11A|LTR|ERVK	-49747	NR_045284	100503019	Mm.482658	NR_045284	ENSMUSG00000066477	Gm16551	-	predicted gene 16551	ncRNA	0.00813	0.503383
chr2	107541143	107541533	+	90	Intergenic	L1_Mus1|LINE|L1	250749	NM_021275	16492	Mm.142718	NM_021275	ENSMUSG00000042604	Kcna4	Kv1.4	potassium voltage-gated channel, shaker-related subfamily, member 4	protein-coding	0.002564	0.501279
chr13	42875526	42875909	+	90	intron (NM_001302636, intron 1 of 12)	B4|SINE|B4	9470	NM_001302636	218194	Mm.160124	NM_198419	ENSMUSG00000054728	Phactr1	9630030F18Rik|Rpel1	phosphatase and actin regulator 1	protein-coding	0.015666	0.481771
chr4	30177925	30178255	+	90	Intergenic	Lx3_Mus|LINE|L1	-486506	NR_040655	75332	Mm.108636	NR_040655		4930556G01Rik	-	RIKEN cDNA 4930556G01 gene	ncRNA	0	0.438066
chr1	49083171	49083592	+	90	Intergenic	L1_Mus4|LINE|L1	-1616256	NR_105768	102466969		NR_105768	ENSMUSG00000098876	Mir6350	Gm27958|mmu-mir-6350	microRNA 6350	ncRNA	0.002375	0.445498
chr1	5938074	5938415	+	90	Intergenic	L1Md_F2|LINE|L1	-20846	NM_010342	226304	Mm.291110	NM_010342	ENSMUSG00000033774	Npbwr1	Gpr7|Nbpwr1	neuropeptides B/W receptor 1	protein-coding	0.01173	0.432749
chr4	146493392	146493719	+	90	Intergenic	B1_Mus2|SINE|Alu	-8445	NM_001243138	100041433	Mm.441741	NM_001243138	ENSMUSG00000056300	Zfp981	Gm13247|OTTMUSG00000011075	zinc finger protein 981	protein-coding	0.018349	0.439024
chr12	114971348	114971756	+	90	Intergenic	Lx3C|LINE|L1	-457858	NR_106063	102465664		NR_106063	ENSMUSG00000098357	Mir7094-2	Gm27508|mmu-mir-7094-2	microRNA 7094-2	ncRNA	0.012255	0.422983
chr8	39973063	39973770	+	90	intron (NR_035426, intron 3 of 5)	intron (NR_035426, intron 3 of 5)	254371	NR_035426	100316806		NR_035426	ENSMUSG00000080653	Mir669e	Mirn669e|mmu-mir-669e	microRNA 669e	ncRNA	0.002829	0.49435
chr6	102341284	102341704	+	90	intron (NM_008779, intron 3 of 21)	RMER17B2|LTR|ERVK	75394	NR_131018	75893	Mm.2968	NR_131017	ENSMUSG00000107563	4930587E11Rik	4930523E13Rik	RIKEN cDNA 4930587E11 gene	ncRNA	0.011905	0.565321
chr8	19704548	19706303	+	90	Intergenic	Intergenic	-24151	NM_001270553	100861668	Mm.491087	NM_001270553	ENSMUSG00000095294	Gm21119	-	predicted gene, 21119	protein-coding	0.010826	0.499431
chr7	47408977	47409371	+	90	Intergenic	L1M3b|LINE|L1	42965	NM_001172588	668727	Mm.431311	NM_001172588	ENSMUSG00000093973	Mrgpra2a	-	MAS-related GPR, member A2A	protein-coding	0	0.463291
chr5	112178719	112179897	+	90	Intergenic	MER20|DNA|hAT-Charlie	-27455	NR_045377	75569	Mm.243721	NR_045377	ENSMUSG00000101683	1700028D13Rik	-	RIKEN cDNA 1700028D13 gene	ncRNA	0.027165	0.54877
chr13	59138907	59139909	+	90	Intergenic	Intergenic	331711	NM_001025074	18212	Mm.130054	NM_008745	ENSMUSG00000055254	Ntrk2	GP145-TrkB/GP95-TrkB|Tkrb|trk-B|trkB	neurotrophic tyrosine kinase, receptor, type 2	protein-coding	0.006986	0.506481
chr15	69585491	69585805	+	90	Intergenic	(CAGG)n|Simple_repeat|Simple_repeat	315115	NR_130983	75076		NR_130983		4930504C09Rik	-	RIKEN cDNA 4930504C09 gene	ncRNA	0.003185	0.498413
chr2	77722578	77723207	+	90	intron (NM_178723, intron 1 of 9)	L1_Mus2|LINE|L1	-19620	NM_001113399	241494	Mm.490320	NM_178723	ENSMUSG00000027016	Zfp385b	B830010L13Rik|C130013B13Rik|Zfp533|Znf385b	zinc finger protein 385B	protein-coding	0.017488	0.460317
chr12	107598273	107598689	+	90	Intergenic	Intergenic	137007	NR_045973	74968	Mm.359821	NR_045973	ENSMUSG00000085641	4930465M20Rik	4930431H15Rik	RIKEN cDNA 4930465M20 gene	ncRNA	0.012019	0.501199
chr11	113320452	113321099	+	90	intron (NM_001166503, intron 6 of 9)	intron (NM_001166503, intron 6 of 9)	-111106	NR_040276	319871	Mm.383743	NR_040276	ENSMUSG00000085421	4732490B19Rik	-	RIKEN cDNA 4732490B19 gene	ncRNA	0.021638	0.476852
chr5	73611428	73611790	+	90	intron (NM_153568, intron 3 of 4)	intron (NM_153568, intron 3 of 4)	20812	NM_153568	231296	Mm.168948	NM_153568	ENSMUSG00000067206	Lrrc66	-	leucine rich repeat containing 66	protein-coding	0.01105	0.501377
chr13	117869143	117869579	+	90	intron (NM_010408, intron 3 of 7)	L1_Mus2|LINE|L1	-149350	NR_045508	71100	Mm.414841	NR_045508	ENSMUSG00000079048	4933413L06Rik	-	RIKEN cDNA 4933413L06 gene	ncRNA	0.009174	0.503432
chr6	103280052	103280597	+	90	Intergenic	Lx3B|LINE|L1	-230552	NM_007697	12661	Mm.251288	NM_007697	ENSMUSG00000030077	Chl1	A530023M13Rik|AI465420|CALL|LICAM2	cell adhesion molecule L1-like	protein-coding	0	0.489011
chr8	19975086	19975580	+	90	intron (NM_001270553, intron 6 of 9)	RLTR10E|LTR|ERVK	245757	NM_001039553	626415	Mm.425517	NM_001039553	ENSMUSG00000096265	4930467E23Rik	ENSMUSG00000074453|OTTMUSG00000018948|TSAP	RIKEN cDNA 4930467E23 gene	protein-coding	0.018219	0.464646
chr7	72424937	72425240	+	90	Intergenic	L1_Mus3|LINE|L1	-118493	NM_001024703	244049	Mm.217412	NM_001024703	ENSMUSG00000032776	Mctp2	Gm489	multiple C2 domains, transmembrane 2	protein-coding	0.006601	0.440789
chr17	94344092	94344665	+	90	Intergenic	IAPEY3-int|LTR|ERVK	405514	NM_176917	76781	Mm.139146	NM_176917	ENSMUSG00000055660	Mettl4	2410198H06Rik|A730091E08Rik|AV296509|HsT661	methyltransferase like 4	protein-coding	0.020942	0.494774
chr19	35177950	35178531	+	90	Intergenic	RLTR45|LTR|ERVK	255882	NM_183046	240641	Mm.278471	NM_183046	ENSMUSG00000024795	Kif20b	33cex|B130024C23|C330014J10Rik|Mphosph1|magoo	kinesin family member 20B	protein-coding	0.024096	0.501718
chr4	29001512	29001855	+	90	Intergenic	Intergenic	188538	NM_001122889	13841	Mm.257266	NM_010141	ENSMUSG00000028289	Epha7	Cek11|Ebk|Ehk3|Hek11|Mdk1	Eph receptor A7	protein-coding	0.023324	0.482558
chr5	127147290	127148502	+	90	Intergenic	RMER16B|LTR|ERVK	-22669	NR_045371	75916	Mm.394659	NR_045371	ENSMUSG00000105308	4930572K03Rik	-	RIKEN cDNA 4930572K03 gene	ncRNA	0.016502	0.469085
chr2	73460128	73460500	+	90	intron (NM_153138, intron 1 of 7)	intron (NM_153138, intron 1 of 7)	-6425	NM_001289722	215280	Mm.223504	NM_153138	ENSMUSG00000075284	Wipf1	AI115543|D2Ertd120e|WIP|Waspip	WAS/WASL interacting protein family, member 1	protein-coding	0.008065	0.522788
chr8	118960253	118960893	+	90	intron (NM_019707, intron 5 of 13)	intron (NM_019707, intron 5 of 13)	-383965	NM_024219	68196	Mm.358714	NM_024219	ENSMUSG00000031839	Hsbp1	0610007A03Rik|AA408769|Hsp25	heat shock factor binding protein 1	protein-coding	0.026562	0.457098
chr10	113809319	113809703	+	90	Intergenic	B1_Mus1|SINE|Alu	222933	NR_035418	100316831		NR_035418	ENSMUSG00000080594	Mir669h	Mirn669h|mir-669h|mmu-mir-669h	microRNA 669h	ncRNA	0.007812	0.366234
chr12	23802036	23802420	+	90	Intergenic	RLTR10-int|LTR|ERVK	295041	NM_001256489	66808	Mm.379124	NM_001256489	ENSMUSG00000073158	9030624G23Rik	-	RIKEN cDNA 9030624G23 gene	protein-coding	0.041667	0.498701
chr1	48053023	48053389	+	90	Intergenic	Lx2B2|LINE|L1	-586081	NR_105768	102466969		NR_105768	ENSMUSG00000098876	Mir6350	Gm27958|mmu-mir-6350	microRNA 6350	ncRNA	0.002732	0.495913
chr1	116590021	116590652	+	90	Intergenic	MTA_Mm|LTR|ERVL-MaLR	905199	NM_001077425	636808	Mm.101576	NM_001077425	ENSMUSG00000070695	Cntnap5a	Caspr5-1|EG636808	contactin associated protein-like 5A	protein-coding	0.001585	0.481013
chr10	113414242	113414737	+	90	Intergenic	Intergenic	-172089	NR_035418	100316831		NR_035418	ENSMUSG00000080594	Mir669h	Mirn669h|mir-669h|mmu-mir-669h	microRNA 669h	ncRNA	0.012121	0.441532
chr3	113531131	113531564	+	90	Intergenic	Lx|LINE|L1	43415	NM_007446	11722	Mm.439727	NM_007446	ENSMUSG00000074264	Amy1	Amy-1|Amy1a|C030014B17Rik	amylase 1, salivary	protein-coding	0.006928	0.43318
chr1	175601908	175602571	+	90	intron (NM_010209, intron 9 of 9)	intron (NM_010209, intron 9 of 9)	23396	NM_010209	14194	Mm.41502	NM_010209	ENSMUSG00000026526	Fh1	Fh|Fh-1	fumarate hydratase 1	protein-coding	0.025641	0.51506
chr12	110175258	110176629	+	90	Intergenic	Intergenic	-17870	NR_045466	67280	Mm.390495	NR_045466		3110009F21Rik	-	RIKEN cDNA 3110009F21 gene	ncRNA	0.013129	0.428571
chr12	99844895	99845358	+	90	intron (NM_030172, intron 5 of 5)	intron (NM_030172, intron 5 of 5)	38316	NM_030172	78767	Mm.235920	NM_030172	ENSMUSG00000021176	Efcab11	2610021K21Rik|2610110A13Rik	EF-hand calcium binding domain 11	protein-coding	0.017279	0.517241
chr13	66378813	66380247	+	90	Intergenic	RLTR45-int|LTR|ERVK	61588	NM_001290196	76803	Mm.183391	NM_183119	ENSMUSG00000074832	2410141K09Rik	4930482J15Rik|Ayu21-35|Gt(pU21)35Imeg	RIKEN cDNA 2410141K09 gene	protein-coding	0.018131	0.480139
chr4	18793874	18794477	+	90	Intergenic	RLTR9C|LTR|ERVK	-486675	NM_013927	30952	Mm.445778	NM_013927	ENSMUSG00000056494	Cngb3	CCNC2|CNG6|Cngbeta2	cyclic nucleotide gated channel beta 3	protein-coding	0.00995	0.458609
chr15	101411121	101411933	+	90	promoter-TSS (NM_033073)	promoter-TSS (NM_033073)	-876	NM_033073	110310	Mm.486285	NM_033073	ENSMUSG00000023039	Krt7	D15Wsu77e|K7|Krt2-7	keratin 7	protein-coding	0.012315	0.548585
chr10	99864432	99864844	+	90	Intergenic	Intergenic	-104980	NM_027945	71832	Mm.483162	NM_027945	ENSMUSG00000046934	Csl	1700007H16Rik	citrate synthase like	protein-coding	0.009709	0.433414
chr5	114175346	114175845	+	90	intron (NM_133904, intron 1 of 51)	intron (NM_133904, intron 1 of 51)	10077	NM_133904	100705	Mm.81793	NM_133904	ENSMUSG00000042010	Acacb	AI597064|AW743042|Acc2|Accb	acetyl-Coenzyme A carboxylase beta	protein-coding	0.03006	0.528
chr6	142928345	142928801	+	90	intron (NM_011374, intron 1 of 4)	intron (NM_011374, intron 1 of 4)	35879	NM_011374	20449	Mm.260838	NM_011374	ENSMUSG00000030283	St8sia1	9330109E03Rik|GD3S|Sia-T|Siat8|Siat8a	ST8 alpha-N-acetyl-neuraminide alpha-2,8-sialyltransferase 1	protein-coding	0.013158	0.501094
chr6	84429077	84429612	+	90	Intergenic	Intergenic	-5506	NR_046063	100038556	Mm.387783	NR_046063	ENSMUSG00000107797	Gm10445	ENSMUSG00000072956	predicted gene 10445	ncRNA	0.014953	0.527985
chr16	3123108	3123490	+	90	Intergenic	B1_Mus1|SINE|Alu	-469099	NM_146860	258859	Mm.377723	NM_146860	ENSMUSG00000051003	Olfr161	MOR131-1|OR912-47M6	olfactory receptor 161	protein-coding	0.018325	0.449086
chr6	53687053	53687654	+	90	intron (NM_001327821, intron 9 of 10)	B3A|SINE|B2	113979	NM_172728	231991	Mm.227444	NM_172728	ENSMUSG00000053007	Creb5	9430076C15Rik|CRE-BPa|Crebpa|D430026C09Rik	cAMP responsive element binding protein 5	protein-coding	0.014975	0.450166
chr4	117303967	117304401	+	90	intron (NM_025739, intron 3 of 14)	intron (NM_025739, intron 3 of 14)	-14729	NM_001310731	66743	Mm.318331	NM_025739	ENSMUSG00000028677	Rnf220	4732477A13|4931406I20Rik|5730503K05Rik|AV302541	ring finger protein 220	protein-coding	0.103687	0.634483
chr15	21949297	21950296	+	90	Intergenic	RMER1C|Other|Other	765188	NM_001165971	545091	Mm.475598	NM_001165971		Gm5803	EG545091	predicted gene 5803	protein-coding	0.006006	0.456
chr5	12120481	12121048	+	89	Intergenic	RMER2|LTR|ERV1	202721	NM_001177510	545732	Mm.389066	NM_001177510	ENSMUSG00000067848	4933402N22Rik	-	RIKEN cDNA 4933402N22 gene	protein-coding	0.015873	0.482394
chr4	147247952	147248777	+	89	intron (NM_001039209, intron 1 of 2)	Lx3A|LINE|L1	72498	NM_001039209	195531	Mm.270762	NM_001039209	ENSMUSG00000078496	Zfp982	Gm13152|OTTMUSG00000010671	zinc finger protein 982	protein-coding	0.002424	0.496368
chr7	22825659	22826504	+	89	intron (NM_001270494, intron 1 of 1).3	L1Md_F2|LINE|L1	17524	NM_001166758	670857	Mm.480249	NM_001166758	ENSMUSG00000095931	Vmn1r159	ENSMUSG00000074298|Gm16507	vomeronasal 1 receptor 159	protein-coding	0.011834	0.425532
chr13	68444322	68445152	+	89	Intergenic	RLTR6-int|LTR|ERV1	137367	NM_001308475	210009	Mm.205514	NM_172480	ENSMUSG00000034617	Mtrr	4732420G08|MSR	5-methyltetrahydrofolate-homocysteine methyltransferase reductase	protein-coding	0.033735	0.519856
chr17	3006430	3007447	+	89	Intergenic	Intergenic	77245	NR_003519	328734	Mm.335641	NR_003519		Pisd-ps2	D030013I16Rik	phosphatidylserine decarboxylase, pseudogene 2	pseudo	0.00295	0.496071
chr11	78029520	78030078	+	89	3' UTR (NM_174852, exon 15 of 15)	3' UTR (NM_174852, exon 15 of 15)	-2514	NM_183286	70451	Mm.390342	NM_183286	ENSMUSG00000020834	Dhrs13	2610209N15Rik	dehydrogenase/reductase (SDR family) member 13	protein-coding	0.023297	0.477639
chr13	65604651	65605157	+	89	Intergenic	RLTR10A|LTR|ERVK	326050	NM_178364	170936	Mm.151546	NM_178364	ENSMUSG00000021514	Zfp369	B930030B22Rik|D230020H11Rik|NRIF2	zinc finger protein 369	protein-coding	0.017787	0.510848
chr13	12913137	12913536	+	89	Intergenic	RLTR9D|LTR|ERVK	91994	NM_031191	18811	Mm.88796	NM_031191	ENSMUSG00000079092	Prl2c2	Ghd2|MRP-1|PLF-1|Plf|Plf1	prolactin family 2, subfamily c, member 2	protein-coding	0.015038	0.5325
chr4	146514348	146515220	+	89	promoter-TSS (NM_001243139)	promoter-TSS (NM_001243139)	-136	NM_001243139	100041433	Mm.441741	NM_001243138	ENSMUSG00000056300	Zfp981	Gm13247|OTTMUSG00000011075	zinc finger protein 981	protein-coding	0.009174	0.45819
chr5	3009363	3009729	+	89	Intergenic	Intergenic	-334347	NM_009873	12571	Mm.31672	NM_009873	ENSMUSG00000040274	Cdk6	AI504062|Crk2	cyclin-dependent kinase 6	protein-coding	0.005464	0.455041
chr8	20436701	20437286	+	89	Intergenic	L1_Mus2|LINE|L1	-12179	NR_028428	381598	Mm.359054	NM_001024708	ENSMUSG00000071793	2610005L07Rik	2810038F24Rik|6720476A01Rik	cadherin 11 pseudogene	pseudo	0.017094	0.544369
chr13	39519522	39519881	+	89	Intergenic	L1_Mus4|LINE|L1	-558826	NM_001170431	108652	Mm.255506	NM_134060	ENSMUSG00000021432	Slc35b3	4921526O06Rik|AI428480|CGI-19|PABST2|PAPST2	solute carrier family 35, member B3	protein-coding	0.005571	0.511111
chr4	147231779	147232086	+	89	intron (NM_001039209, intron 1 of 2)	B1_Mus1|SINE|Alu	56066	NM_001039209	195531	Mm.270762	NM_001039209	ENSMUSG00000078496	Zfp982	Gm13152|OTTMUSG00000010671	zinc finger protein 982	protein-coding	0.009772	0.366883
chr4	147518315	147518597	+	88	Intergenic	Intergenic	-34821	NM_001014397	433804	Mm.332047	NM_001014397	ENSMUSG00000065999	Zfp985	Gm13154|OTTMUSG00000010673	zinc finger protein 985	protein-coding	0.003546	0.5053
chrX	169981745	169982165	+	88	exon (NM_001290504, exon 5 of 10)	exon (NM_001290504, exon 5 of 10)	-3038	NR_029457	654820	Mm.34441	NM_001039559	ENSMUSG00000072844	G530011O06Rik	-	RIKEN cDNA G530011O06 gene	ncRNA	0.047619	0.536817
chr3	99216484	99217111	+	88	exon (NM_027462, exon 6 of 6)	exon (NM_027462, exon 6 of 6)	-17344	NR_105852	102465230		NR_105852	ENSMUSG00000098918	Mir6481	Gm27744|mmu-mir-6481	microRNA 6481	ncRNA	0.035088	0.5
chr8	20520047	20520464	+	88	Intergenic	L1Md_T|LINE|L1	-94672	NM_001270553	100861668	Mm.491087	NM_001270553	ENSMUSG00000095294	Gm21119	-	predicted gene, 21119	protein-coding	0.01199	0.485646
chr4	145431957	145432854	+	88	Intergenic	Intergenic	-31805	NR_002888	545700	Mm.389595	NR_002888	ENSMUSG00000052912	Smarca5-ps	9230115A19Rik|OTTMUSG00000011029	SWI/SNF related, matrix associated, actin depenent ragulator of chromatin, subfamily a, member 5, pseudogene	pseudo	0.010033	0.447661
chr14	43525581	43526092	+	88	Intergenic	Lx3A|LINE|L1	82177	NM_001098269	100042342	Mm.429750	NM_001098269	ENSMUSG00000095528	Gm10375	ENSMUSG00000072602	predicted gene 10375	protein-coding	0.013699	0.484375
chr17	13201568	13203044	+	88	Intergenic	MTE2b|LTR|ERVL-MaLR	-2736	NR_033458	100038394	Mm.401677	NR_033458		Gm10512	ENSMUSG00000073459	predicted gene 10512	ncRNA	0.008808	0.471225
chr17	3027011	3027395	+	88	Intergenic	Intergenic	56980	NR_003519	328734	Mm.335641	NR_003519		Pisd-ps2	D030013I16Rik	phosphatidylserine decarboxylase, pseudogene 2	pseudo	0.005208	0.514286
chr7	22778873	22779357	+	87	intron (NM_001270494, intron 1 of 1).3	IAPLTR4_I|LTR|ERVK	11667	NM_001166841	100043067	Mm.480285	NM_001166841	ENSMUSG00000094700	Vmn1r158	EG667554|Gm16455	vomeronasal 1 receptor 158	protein-coding	0.033058	0.503093
chr8	20595723	20597805	+	87	Intergenic	Intergenic	-18163	NM_001270553	100861668	Mm.491087	NM_001270553	ENSMUSG00000095294	Gm21119	-	predicted gene, 21119	protein-coding	0.012008	0.469515
chr4	145576059	145576380	+	87	Intergenic	Lx3A|LINE|L1	-8981	NM_001324416	433801	Mm.276881	NM_001013808	ENSMUSG00000078502	Gm13212	OTTMUSG00000010965	predicted gene 13212	protein-coding	0.006231	0.431677
chr13	119488442	119489640	+	87	promoter-TSS (NR_027974)	promoter-TSS (NR_027974)	181	NM_001177666	633640	Mm.46679	NM_001039244	ENSMUSG00000074634	Tmem267	EG633640|Gm7120	transmembrane protein 267	protein-coding	0.059265	0.557131
chr8	20296735	20297123	+	87	intron (NR_030708, intron 1 of 4)	intron (NR_030708, intron 1 of 4)	503	NR_030708	547150	Mm.359054	NR_030708	ENSMUSG00000071796	6820431F20Rik	-	cadherin 11 pseudogene	pseudo	0.064433	0.578406
chr8	20524497	20524942	+	86	Intergenic	Intergenic	-90208	NM_001270553	100861668	Mm.491087	NM_001270553	ENSMUSG00000095294	Gm21119	-	predicted gene, 21119	protein-coding	0.004494	0.522422
chr17	67601321	67601746	+	86	Intergenic	Intergenic	31190	NM_001033340	240131	Mm.295736	NM_001033340	ENSMUSG00000073375	Lrrc30	Gm326	leucine rich repeat containing 30	protein-coding	0	0.577465
chrX	112370875	112371210	+	86	intron (NM_001313734, intron 6 of 6)	intron (NM_001313734, intron 6 of 6)	35737	NM_028655	73809	Mm.50508	NM_028655	ENSMUSG00000025527	Satl1	4930404K22Rik	spermidine/spermine N1-acetyl transferase-like 1	protein-coding	0.002985	0.464286
chr8	19703313	19703893	+	86	Intergenic	Intergenic	-25973	NM_001270553	100861668	Mm.491087	NM_001270553	ENSMUSG00000095294	Gm21119	-	predicted gene, 21119	protein-coding	0.012069	0.499139
chr5	15713925	15714779	+	86	promoter-TSS (NM_001281511)	promoter-TSS (NM_001281511)	-81	NM_001281511	100502967	Mm.425235	NM_001281511	ENSMUSG00000073208	Speer4c	4933431D05Rik|SPEER-4C	spermatogenesis associated glutamate (E)-rich protein 4C	protein-coding	0.003513	0.470175
chr17	83565696	83566774	+	86	Intergenic	Intergenic	-51902	NM_009187	20463	Mm.30072	NM_009187	ENSMUSG00000024248	Cox7a2l	COX7AR|COX7RP|EB1|SIG-81|SIG81|Silg81	cytochrome c oxidase subunit VIIa polypeptide 2-like	protein-coding	0.021336	0.462465
chr4	146482599	146483108	+	86	Intergenic	Intergenic	-19147	NM_001243138	100041433	Mm.441741	NM_001243138	ENSMUSG00000056300	Zfp981	Gm13247|OTTMUSG00000011075	zinc finger protein 981	protein-coding	0.021611	0.441176
chr16	63062075	63062815	+	86	Intergenic	Intergenic	208138	NM_011173	19128	Mm.127156	NM_011173	ENSMUSG00000022912	Pros1	AW214361	protein S (alpha)	protein-coding	0.014865	0.48583
chr4	146437182	146438164	+	86	intron (NM_001083918, intron 3 of 6).2	Lx3A|LINE|L1	-11357	NM_001085522	433791	Mm.276881	NM_001085522	ENSMUSG00000070605	Zfp992	Gm13251|OTTMUSG00000011097	zinc finger protein 992	protein-coding	0.002037	0.48118
chr5	108004824	108005392	+	86	Intergenic	Intergenic	-18031	NM_026062	67266	Mm.277897	NM_026062	ENSMUSG00000029270	Fam69a	2900024C23Rik|AI315274	family with sequence similarity 69, member A	protein-coding	0.012324	0.449912
chr19	60924202	60924835	+	86	intron (NM_018869, intron 1 of 15)	AT_rich|Low_complexity|Low_complexity	34769	NM_018869	14773	Mm.279400	NM_018869	ENSMUSG00000003228	Grk5	Gprk5	G protein-coupled receptor kinase 5	protein-coding	0.00316	0.429022
chr17	82140711	82141163	+	86	Intergenic	Intergenic	-402550	NM_011406	20541	Mm.265834	NM_011406	ENSMUSG00000054640	Slc8a1	AI852629|AV344025|D930008O12Rik|Ncx1	solute carrier family 8 (sodium/calcium exchanger), member 1	protein-coding	0.002212	0.498896
chrX	169984913	169985565	+	85	intron (NM_001290512, intron 7 of 9)	intron (NM_001290512, intron 7 of 9)	-6322	NR_029457	654820	Mm.34441	NM_001039559	ENSMUSG00000072844	G530011O06Rik	-	RIKEN cDNA G530011O06 gene	ncRNA	0.03681	0.468606
chr6	121571582	121572243	+	85	Intergenic	IAPEY3-int|LTR|ERVK	-64261	NM_175628	232345	Mm.30151	NM_175628	ENSMUSG00000030111	A2m	A2mp	alpha-2-macroglobulin	protein-coding	0.03177	0.496979
chr14	43307940	43308475	+	85	Intergenic	RLTR1B|LTR|ERV1	39604	NM_027940	71826	Mm.335855	NM_027940	ENSMUSG00000095384	1700001F09Rik	Gm10377	RIKEN cDNA 1700001F09 gene	protein-coding	0.031776	0.498134
chr11	3168958	3169293	+	85	intron (NM_030207, intron 7 of 32)	intron (NM_030207, intron 7 of 32)	24338	NM_030207	78887	Mm.394071	NM_030207	ENSMUSG00000023764	Sfi1	-	Sfi1 homolog, spindle assembly associated (yeast)	protein-coding	0.00597	0.425595
chr18	82163848	82165204	+	85	Intergenic	Intergenic	-172446	NR_039589	100628596		NR_039589	ENSMUSG00000093036	Mir5127	mmu-mir-5127|mu-mir-5127	microRNA 5127	ncRNA	0.005162	0.536478
chr17	22692035	22692484	+	85	Intergenic	Intergenic	91111	NM_001104575	628185	Mm.390947	NM_001104575	ENSMUSG00000094921	Vmn2r112	EG628185|V2rp1	vomeronasal 2, receptor 112	protein-coding	0.040089	0.457778
chr8	19702381	19702719	+	85	Intergenic	Intergenic	-27026	NM_001270553	100861668	Mm.491087	NM_001270553	ENSMUSG00000095294	Gm21119	-	predicted gene, 21119	protein-coding	0.005917	0.504425
chr5	15041512	15041832	+	84	Intergenic	ORR1C1|LTR|ERVL-MaLR	-8665	NM_182957	66773	Mm.368256	NM_182957	ENSMUSG00000091897	Gm17019	-	predicted gene 17019	protein-coding	0	0.47352
chr4	146457844	146458323	+	84	intron (NM_001085522, intron 1 of 3)	intron (NM_001085522, intron 1 of 3)	9053	NM_001085522	433791	Mm.276881	NM_001085522	ENSMUSG00000070605	Zfp992	Gm13251|OTTMUSG00000011097	zinc finger protein 992	protein-coding	0	0.522917
chr17	13311620	13312327	+	84	Intergenic	MTA_Mm|LTR|ERVL-MaLR	-42599	NM_001167578	100041352	Mm.490251	NM_001167578	ENSMUSG00000052469	Tcp10c	D17Leh66C|D17Leh66ca|Gm9880|T66C-a|Tcp-10c	t-complex protein 10c	protein-coding	0.002829	0.440678
chrY	90742748	90744896	+	84	Intergenic	CpG	11228	NR_137283	654820	Mm.34441	NM_001039559	ENSMUSG00000072844	G530011O06Rik	-	RIKEN cDNA G530011O06 gene	ncRNA	0.064246	0.639832
chr4	145439133	145439429	+	84	Intergenic	B1_Mus2|SINE|Alu	-24929	NR_002888	545700	Mm.389595	NR_002888	ENSMUSG00000052912	Smarca5-ps	9230115A19Rik|OTTMUSG00000011029	SWI/SNF related, matrix associated, actin depenent ragulator of chromatin, subfamily a, member 5, pseudogene	pseudo	0.006757	0.40404
chr14	43523012	43523365	+	84	Intergenic	B1_Mus2|SINE|Alu	84825	NM_001098269	100042342	Mm.429750	NM_001098269	ENSMUSG00000095528	Gm10375	ENSMUSG00000072602	predicted gene 10375	protein-coding	0.014164	0.423729
chr4	147194837	147195531	+	84	intron (NM_001039209, intron 1 of 2)	intron (NM_001039209, intron 1 of 2)	19318	NM_001039209	195531	Mm.270762	NM_001039209	ENSMUSG00000078496	Zfp982	Gm13152|OTTMUSG00000010671	zinc finger protein 982	protein-coding	0.01585	0.526619
chr17	13234360	13237523	+	84	exon (NM_001167913, exon 2 of 3)	exon (NM_001167913, exon 2 of 3)	5678	NM_001167913	236574		NM_001167913	ENSMUSG00000073457	Smok2b	Gm1847|Smok+129	sperm motility kinase 2B	protein-coding	0.013911	0.460809
chr8	20549225	20549802	+	84	Intergenic	RLTR1D2_MM|LTR|ERV1	-65414	NM_001270553	100861668	Mm.491087	NM_001270553	ENSMUSG00000095294	Gm21119	-	predicted gene, 21119	protein-coding	0.017331	0.468858
chr8	20116778	20117254	+	84	Intergenic	B1_Mus2|SINE|Alu	180416	NR_030708	547150	Mm.359054	NR_030708	ENSMUSG00000071796	6820431F20Rik	-	cadherin 11 pseudogene	pseudo	0.004202	0.412998
chr1	85259357	85259673	+	84	intron (NM_175219, intron 3 of 7)	B1_Mus2|SINE|Alu	11051	NM_175219	620078	Mm.386456	NM_175219	ENSMUSG00000052477	C130026I21Rik	4930565N07Rik|OTTMUSG00000029174	RIKEN cDNA C130026I21 gene	protein-coding	0.025316	0.454259
chr17	35428146	35429405	+	83	TTS (NM_207648)	TTS (NM_207648)	3898	NM_207648	110557	Mm.439827	NM_207648	ENSMUSG00000073409	H2-Q6	0610037M15Rik|H-2Q6|Qa-6|Qa6	histocompatibility 2, Q region locus 6	protein-coding	0.009531	0.503175
chr5	14974252	14974690	+	83	TTS (NM_001281514)	TTS (NM_001281514)	4428	NM_001281514	100503549	Mm.491086	NM_001281514	ENSMUSG00000072188	Gm10354	ENSMUSG00000072188	predicted gene 10354	protein-coding	0.013699	0.476082
chr4	147804576	147805059	+	83	intron (NM_001127189, intron 2 of 5)	B1_Mus1|SINE|Alu	4971	NM_001127189	100041677	Mm.327194	NM_001127189	ENSMUSG00000078495	Zfp984	Gm13157|OTTMUSG00000010679	zinc finger protein 984	protein-coding	0.010352	0.42562
chr4	145866035	145866683	+	83	Intergenic	IAPLTR2b|LTR|ERVK	29140	NR_033612	236069	Mm.276881	NR_033612	ENSMUSG00000096233	Gm13238	OTTMUSG00000011065	carnitine deficiency-associated gene expressed in ventricle 3 pseudogene	pseudo	0.029321	0.453005
chr17	6121199	6122288	+	83	intron (NM_001103181, intron 1 of 13)	intron (NM_001103181, intron 1 of 13)	14913	NM_001103181	68842	Mm.449307	NM_054040	ENSMUSG00000034377	Tulp4	1110057P05Rik|2210038L17Rik|Tusp	tubby like protein 4	protein-coding	0.043159	0.568807
chr8	123325448	123326246	+	82	Intergenic	Intergenic	-6866	NM_172287	234857	Mm.150200	NM_172287	ENSMUSG00000010154	Spire2	BC026502|Spir-2|Spir2	spire homolog 2 (Drosophila)	protein-coding	0.02381	0.456821
chr11	66885274	66885638	+	82	Intergenic	Intergenic	-26535	NM_178656	193003	Mm.440256	NM_178656	ENSMUSG00000048070	Pirt	A530088H08Rik	phosphoinositide-interacting regulator of transient receptor potential channels	protein-coding	0.005495	0.471233
chr5	96245194	96245725	+	82	intron (NM_053158, intron 7 of 8)	B3A|SINE|B2	35344	NM_053158	94061	Mm.295499	NM_053158	ENSMUSG00000029486	Mrpl1	2410002L03Rik|5830418D04Rik|AI462572|L1mt	mitochondrial ribosomal protein L1	protein-coding	0.013183	0.464286
chr12	39891770	39892173	+	82	Intergenic	RLTR13B2|LTR|ERVK	145405	NM_007487	11861	Mm.12723	NM_007487	ENSMUSG00000047446	Arl4a	AI467555|Arl4	ADP-ribosylation factor-like 4A	protein-coding	0.019851	0.388614
chr6	32355527	32356215	+	82	intron (NM_175750, intron 3 of 31)	intron (NM_175750, intron 3 of 31)	-155270	NR_040277	319849	Mm.440860	NR_040277	ENSMUSG00000086763	Plxna4os1	B230378P21Rik	plexin A4, opposite strand 1	ncRNA	0.008721	0.50508
chr16	61190221	61190579	+	82	Intergenic	Lx|LINE|L1	-584869	NM_007938	13840	Mm.455790	NM_007938	ENSMUSG00000055540	Epha6	Ehk2|Hek12|m-ehk2	Eph receptor A6	protein-coding	0.01676	0.465181
chr7	47767248	47768917	+	82	Intergenic	ERVB4_2-I_MM-int|LTR|ERVK	-166710	NM_153067	233222	Mm.240142	NM_153067	ENSMUSG00000078698	Mrgpra3	Mrga3	MAS-related GPR, member A3	protein-coding	0.014979	0.482635
chr6	102974085	102974659	+	82	Intergenic	Lx2B|LINE|L1	179988	NR_105792	102466636		NR_105792	ENSMUSG00000098533	Mir6373	Gm27870|mmu-mir-6373	microRNA 6373	ncRNA	0.005226	0.478261
chr15	15621744	15622128	+	82	Intergenic	B1_Mus1|SINE|Alu	-1156165	NM_009869	12565	Mm.439758	NM_009869	ENSMUSG00000025370	Cdh9	-	cadherin 9	protein-coding	0.010417	0.4
chr3	53879262	53879734	+	82	Intergenic	Intergenic	-15691	NM_026435	67890	Mm.23067	NM_026435	ENSMUSG00000027746	Ufm1	1810045K17Rik|AI132708|AI463323|ENSMUSG00000074598|Gm10726	ubiquitin-fold modifier 1	protein-coding	0.019068	0.475687
chr1	141570057	141570509	+	82	Intergenic	L1Md_F2|LINE|L1	-913881	NR_040604	75910	Mm.483845	NR_040604	ENSMUSG00000102368	4930590L20Rik	-	RIKEN cDNA 4930590L20 gene	ncRNA	0.00885	0.490066
chr17	24815392	24815996	+	82	intron (NM_029197, intron 2 of 13)	intron (NM_029197, intron 2 of 13)	11312	NM_029197	75178	Mm.52592	NM_029197	ENSMUSG00000024155	Meiob	4930528F23Rik|MLZ-675	meiosis specific with OB domains	protein-coding	0.021523	0.434711
chr15	73938555	73939767	+	82	Intergenic	Intergenic	-99490	NM_001033365	268816	Mm.440635	NM_001033365	ENSMUSG00000072487	Mroh5	Gm628	maestro heat-like repeat family member 5	protein-coding	0.021452	0.468261
chr5	14603569	14604150	+	82	intron (NM_001110796, intron 3 of 19)	Lx2A1|LINE|L1	88941	NM_011995	26875	Mm.146275	NM_011995	ENSMUSG00000061601	Pclo	Acz|Pico	piccolo (presynaptic cytomatrix protein)	protein-coding	0.005164	0.534364
chr8	20537696	20538192	+	82	Intergenic	L1_Mus4|LINE|L1	-76983	NM_001270553	100861668	Mm.491087	NM_001270553	ENSMUSG00000095294	Gm21119	-	predicted gene, 21119	protein-coding	0.008065	0.501006
chr13	12889547	12890017	+	82	Intergenic	IAPEY2_LTR|LTR|ERVK	-89703	NM_011118	18812	Mm.457984	NM_011118	ENSMUSG00000056457	Prl2c3	Ghd1|MRP-2|MRP-3|Mrpplf3|PLF-2|PLF-3|Plf2|Prl2c4|mrp/plf3	prolactin family 2, subfamily c, member 3	protein-coding	0.042553	0.490446
chr19	23521166	23521504	+	82	Intergenic	MLT1K|LTR|ERVL-MaLR	-73013	NM_174857	71738	Mm.50841	NM_174857	ENSMUSG00000033207	Mamdc2	1200015L10Rik|AI591564|mamcan	MAM domain containing 2	protein-coding	0.023669	0.513274
chr7	10296007	10296940	+	82	Intergenic	IAPEY3-int|LTR|ERVK	-21122	NM_134230	171264	Mm.222637	NM_134230	ENSMUSG00000043066	Vmn1r66	S67|V1re11|V1re3	vomeronasal 1 receptor 66	protein-coding	0.024652	0.475375
chr3	8308081	8308465	+	82	Intergenic	RLTR17B_Mm|LTR|ERVK	154825	NR_033512	620966	Mm.301719	NR_033512		Gm6194	1700003N22Rik|EG620966	transmembrane protein 189 pseudogene	pseudo	0.007812	0.423377
chr10	43621376	43622867	+	82	intron (NR_033558, intron 2 of 2)	B4A|SINE|B4	28694	NR_033558	414125	Mm.244305	NR_033558	ENSMUSG00000075184	F830002L21Rik	F930017D23Rik	RIKEN cDNA F830002L21 gene	ncRNA	0.013414	0.470509
chr9	38411770	38412161	+	82	Intergenic	MMETn-int|LTR|ERVK	10254	NM_146869	258869	Mm.335067	NM_146869	ENSMUSG00000049098	Olfr147	M3|MOR164-1	olfactory receptor 147	protein-coding	0.005115	0.357143
chr17	13381387	13382537	+	82	Intergenic	Intergenic	27390	NM_001167578	100041352	Mm.490251	NM_001167578	ENSMUSG00000052469	Tcp10c	D17Leh66C|D17Leh66ca|Gm9880|T66C-a|Tcp-10c	t-complex protein 10c	protein-coding	0.008696	0.516073
chr8	38148711	38149064	+	82	intron (NM_145841, intron 1 of 7)	Lx|LINE|L1	103315	NR_029884	723860		NR_029884	ENSMUSG00000065457	Mir383	Mirn383|mir-383|mmu-mir-383	microRNA 383	ncRNA	0.014164	0.531073
chr17	41810110	41810487	+	82	Intergenic	B1_Mm|SINE|Alu	-505649	NM_028474	627626	Mm.390999	NM_028474	ENSMUSG00000042256	Ptchd4	3110082D06Rik|Gm321	patched domain containing 4	protein-coding	0.002653	0.351852
chr6	68194084	68194562	+	82	Intergenic	RLTR10C|LTR|ERVK	-628624	NR_003100	75070	Mm.463364	NR_003100		4930515G16Rik	-	myc induced nuclear antigen pseudogene	pseudo	0.033473	0.496868
chr17	92075341	92075706	+	82	Intergenic	IAPEY_LTR|LTR|ERVK	-982721	NM_177284	18189	Mm.478418	NM_020252	ENSMUSG00000024109	Nrxn1	1700062G21Rik|9330127H16Rik|A230068P09Rik|mKIAA0578	neurexin I	protein-coding	0.041096	0.469945
chr9	57521375	57521888	+	82	intron (NM_007747, intron 1 of 4)	CpG	399	NM_007747	12858	Mm.273403	NM_007747	ENSMUSG00000000088	Cox5a	AA959768|CcOX	cytochrome c oxidase subunit Va	protein-coding	0.093567	0.68677
chr12	15253550	15253867	+	82	Intergenic	L1Md_A|LINE|L1	-203319	NR_045960	73972	Mm.107680	NR_045960		4930448C13Rik	-	RIKEN cDNA 4930448C13 gene	ncRNA	0.006309	0.496855
chr16	76881974	76882343	+	82	Intergenic	Lx2|LINE|L1	128723	NR_040573	76601	Mm.396217	NR_040573	ENSMUSG00000100857	1700041M19Rik	-	RIKEN cDNA 1700041M19 gene	ncRNA	0.00813	0.545946
chr5	85004343	85004685	+	82	Intergenic	Lx5|LINE|L1	-587132	NM_007937	13839	Mm.137991	NM_007937	ENSMUSG00000029245	Epha5	AI854630|AW125296|Cek7|Ehk1|Els1|Hek7|Rek7|bsk	Eph receptor A5	protein-coding	0	0.446064
chr14	96150582	96151087	+	82	intron (NM_053105, intron 8 of 10)	Lx3A|LINE|L1	269568	NM_025733	66732	Mm.75060	NM_025733	ENSMUSG00000034689	4921530L21Rik	-	RIKEN cDNA 4921530L21 gene	protein-coding	0.007921	0.470356
chr1	88272967	88276029	+	82	intron (NM_198652, intron 3 of 7)	intron (NM_198652, intron 3 of 7)	3059	NM_172505	212427	Mm.384762	NM_172505		A730008H23Rik	mFleg1	RIKEN cDNA A730008H23 gene	protein-coding	0.015349	0.479922
chr12	66586415	66586841	+	82	intron (NM_001193266, intron 8 of 16)	L1Md_A|LINE|L1	-302227	NM_001162933	238217	Mm.188575	NM_001162933	ENSMUSG00000060499	Rpl10l	EG238217	ribosomal protein L10-like	protein-coding	0.018779	0.498829
chr14	77232099	77232467	+	82	intron (NM_001253759, intron 1 of 19)	intron (NM_001253759, intron 1 of 19)	75520	NM_001253759	239188	Mm.441158	NM_172813	ENSMUSG00000022012	Enox1	B230207J08|D230005D02Rik	ecto-NOX disulfide-thiol exchanger 1	protein-coding	0.013587	0.495935
chr8	109006275	109006669	+	82	Intergenic	Intergenic	-68750	NR_126329	628686	Mm.203332	NR_126329	ENSMUSG00000097393	D030068K23Rik	-	RIKEN cDNA D030068K23 gene	ncRNA	0.015228	0.491139
chr17	42195286	42195823	+	82	Intergenic	L1_Mus3|LINE|L1	-120393	NM_028474	627626	Mm.390999	NM_028474	ENSMUSG00000042256	Ptchd4	3110082D06Rik|Gm321	patched domain containing 4	protein-coding	0.003724	0.507435
chr13	61022242	61022735	+	82	Intergenic	IAPLTR2a2_Mm|LTR|ERVK	-16577	NM_012007	26898	Mm.31948	NM_012007	ENSMUSG00000055298	Ctsj	CATP|CatRLP|Ctsp	cathepsin J	protein-coding	0.036511	0.433198
chr1	47153567	47154062	+	82	Intergenic	Lx|LINE|L1	-300305	NM_172653	227059	Mm.233889	NM_172653	ENSMUSG00000025986	Slc39a10	2900042E17Rik|5430433I10|mKIAA1265	solute carrier family 39 (zinc transporter), member 10	protein-coding	0.00404	0.5
chr9	5447373	5447727	+	82	Intergenic	IAPLTR4_I|LTR|ERVK	102074	NM_009808	12364	Mm.42163	NM_009808	ENSMUSG00000025887	Casp12	-	caspase 12	protein-coding	0.022599	0.461972
chr2	110873029	110873447	+	82	intron (NM_001128103, intron 3 of 26)	L1Md_F2|LINE|L1	77006	NM_001128103	228432	Mm.483325	NM_001081556	ENSMUSG00000074968	Ano3	AI838058|B230324K02Rik|Tmem16c	anoctamin 3	protein-coding	0.007177	0.443914
chr6	63586763	63587146	+	82	intron (NM_008167, intron 2 of 15)	L1_Mus4|LINE|L1	330097	NM_008167	14804	Mm.439651	NM_008167	ENSMUSG00000071424	Grid2	B230104L07Rik|GluD2|GluRdelta2|Lc|Lc<J>|MMS10-AC|Ms10ac|cpr|ho|nmf408|tpr	glutamate receptor, ionotropic, delta 2	protein-coding	0.010444	0.481771
chr3	73978668	73979162	+	82	Intergenic	ORR1A2|LTR|ERVL-MaLR	38362	NR_040450	100504692	Mm.394454	NR_040450	ENSMUSG00000104096	Gm20356	-	predicted gene, 20356	ncRNA	0.01417	0.438384
chr1	69432134	69432492	+	82	Intergenic	(CA)n|Simple_repeat|Simple_repeat	253647	NM_011770	22779	Mm.106343	NM_011770	ENSMUSG00000025997	Ikzf2	A730095J18Rik|Helios|Zfpn1a2|Znfn1a2	IKAROS family zinc finger 2	protein-coding	0.030726	0.470752
chr3	72202041	72202502	+	82	Intergenic	RLTR10F|LTR|ERVK	764595	NM_001081137	69983	Mm.261054	NM_001081137	ENSMUSG00000027790	Sis	2010204N08Rik|SI|Si-s	sucrase isomaltase (alpha-glucosidase)	protein-coding	0.0282	0.402597
chr8	20998036	20998369	+	82	Intergenic	Lx|LINE|L1	-27343	NM_183253	66298	Mm.482941	NM_183253	ENSMUSG00000074447	Defa21	2010016B13Rik|Defcr21	defensin, alpha, 21	protein-coding	0	0.508982
chr13	118070519	118071028	+	82	Intergenic	IAPLTR2a|LTR|ERVK	316479	NM_021556	59054	Mm.143810	NM_021556	ENSMUSG00000021731	Mrps30	2610020A16Rik|AA968347|PAP|Pdcd9	mitochondrial ribosomal protein S30	protein-coding	0.066798	0.531373
chr12	96522536	96523041	+	82	Intergenic	RLTR10C|LTR|ERVK	-475566	NR_103800	69423	Mm.46121	NM_027076		1700019M22Rik	-	NFX-like protein	pseudo	0.015842	0.466403
chr7	23651487	23652300	+	82	Intergenic	L1VL4|LINE|L1	-6423	NM_030735	81010	Mm.379267	NM_030735	ENSMUSG00000035523	Vmn1r172	V1rd9|V3R9	vomeronasal 1 receptor 172	protein-coding	0.00369	0.472973
chr1	29796991	29797468	+	82	Intergenic	L1_Mur1|LINE|L1	375741	NR_105760	102465174		NR_105760	ENSMUSG00000099257	Mir6342	Gm27268|mmu-mir-6342	microRNA 6342	ncRNA	0	0.5
chr11	35960224	35961557	+	82	intron (NM_170779, intron 1 of 22)	ID_B1|SINE|B4	19199	NM_170779	211652	Mm.31267	NM_170779	ENSMUSG00000018849	Wwc1	AA408228|AU017197|BC037006|Kibra|mKIAA0869	WW, C2 and coiled-coil domain containing 1	protein-coding	0.012003	0.468516
chr14	99808974	99809296	+	82	Intergenic	Intergenic	340661	NM_010636	16597	Mm.396499	NM_010636	ENSMUSG00000072294	Klf12	2700063E05Rik|AI225908|AI315654|AP-2rep|B130052C06Rik|D530033K05Rik	Kruppel-like factor 12	protein-coding	0.043478	0.526316
chr3	23151982	23152357	+	82	Intergenic	Lx2|LINE|L1	900799	NR_004439	19784		NR_004439		Rprl2	RPRH3|Rmrp3	ribonuclease P RNA-like 2	ncRNA	0.002667	0.484043
chr1	138041471	138041917	+	82	Intergenic	Intergenic	75055	NR_029820	723890		NR_029820	ENSMUSG00000065458	Mir181b-1	Mirn181b-1|mir-181b-1	microRNA 181b-1	ncRNA	0.015695	0.42953
chr13	25583169	25583535	+	82	Intergenic	Intergenic	-313356	NM_009513	22360	Mm.4766	NM_009513	ENSMUSG00000048978	Nrsn1	Neurensin-1|Neuro-p24|Vmp	neurensin 1	protein-coding	0.043716	0.457766
chr6	46229316	46229659	+	82	intron (NM_001004357, intron 9 of 23)	B1_Mus1|SINE|Alu	-1014909	NM_025771	66797	Mm.440084	NM_025771	ENSMUSG00000039419	Cntnap2	5430425M22Rik|Caspr2|mKIAA0868	contactin associated protein-like 2	protein-coding	0.005831	0.375
chr12	115991976	115992427	+	82	Intergenic	Intergenic	-55523	NM_001286214	56220	Mm.254997	NM_019565	ENSMUSG00000042063	Zfp386	Kzf1|mKIAA4205	zinc finger protein 386 (Kruppel-like)	protein-coding	0.008869	0.464602
chr8	87833980	87834443	+	82	intron (NM_033327, intron 3 of 7)	intron (NM_033327, intron 3 of 7)	-29772	NM_001310520	94187	Mm.23452	NM_033327	ENSMUSG00000045333	Zfp423	Ebfaz|Roaz|Zfp104|Znf423|ataxia1|mKIAA0760|nur12	zinc finger protein 423	protein-coding	0.021598	0.49569
chr18	8208158	8208557	+	82	Intergenic	RLTR13C1|LTR|ERVK	339160	NM_153085	225131	Mm.204524	NM_153085	ENSMUSG00000024283	Wac	1110067P07Rik|A230035H12Rik|AI256735|AI256776|Wwp4	WW domain containing adaptor with coiled-coil	protein-coding	0.015038	0.4975
chr14	104931385	104931925	+	82	intron (NR_015593, intron 3 of 5)	Lx2|LINE|L1	183021	NR_040628	100502987	Mm.124957	NR_040628		Gm17066	-	predicted gene 17066	ncRNA	0.011111	0.500924
chr11	39278294	39278734	+	82	Intergenic	RMER17D2|LTR|ERVK	111711	NR_126439	75315	Mm.461295	NR_126439		4930553C11Rik	-	RIKEN cDNA 4930553C11 gene	ncRNA	0.020455	0.564626
chr3	49597360	49597671	+	82	Intergenic	(CA)n|Simple_repeat|Simple_repeat	159801	NM_130448	73173	Mm.87246	NM_130448	ENSMUSG00000037892	Pcdh18	3110038E07Rik|BB095589|PCDH68L	protocadherin 18	protein-coding	0.019293	0.413462
chr15	20627584	20627925	+	82	Intergenic	L1_Mus3|LINE|L1	38996	NM_022816	64833	Mm.352763	NM_022816	ENSMUSG00000047565	Acot10	Acate3|MT-ACT48|p48	acyl-CoA thioesterase 10	protein-coding	0.005865	0.479532
chr5	134048971	134050141	+	82	Intergenic	ORR1D2|LTR|ERVL-MaLR	-50192	NM_030719	80909	Mm.45218	NM_030719	ENSMUSG00000015944	Gatsl2	7530428J21Rik|AW742413|Gats|Gatsl1	GATS protein-like 2	protein-coding	0.010256	0.491033
chr5	127807596	127808507	+	82	intron (NM_172885, intron 5 of 8)	B3|SINE|B2	175789	NM_177005	319804	Mm.237888	NM_177005	ENSMUSG00000049971	Glt1d1	5730455A04Rik	glycosyltransferase 1 domain containing 1	protein-coding	0.009879	0.446272
chr4	147766293	147766710	+	82	intron (NM_001127189, intron 3 of 5)	Lx3_Mus|LINE|L1	43287	NM_001127189	100041677	Mm.327194	NM_001127189	ENSMUSG00000078495	Zfp984	Gm13157|OTTMUSG00000010679	zinc finger protein 984	protein-coding	0.007194	0.528708
chr8	107539073	107539449	+	82	intron (NM_025830, intron 9 of 23)	B1_Mm|SINE|Alu	-11983	NR_029553	387158		NR_029553	ENSMUSG00000065439	Mir140	Mirn140|mir-140|mmu-mir-140	microRNA 140	ncRNA	0.021277	0.466844
chr17	75117643	75118113	+	82	intron (NM_019919, intron 3 of 33)	B4A|SINE|B4	-60903	NM_001331236	268977	Mm.269747	NM_019919	ENSMUSG00000001870	Ltbp1	9430031G15Rik|9830146M04|Ltbp-1|Ltbp1L|TGF-beta1-BP-1|Tgfb|b2b1000Clo	latent transforming growth factor beta binding protein 1	protein-coding	0.025532	0.452229
chr5	136198172	136198585	+	82	intron (NM_025774, intron 1 of 5)	intron (NM_025774, intron 1 of 5)	576	NM_025774	66801	Mm.425295	NM_025774	ENSMUSG00000039737	Prkrip1	8430424D23Rik|C114	Prkr interacting protein 1 (IL11 inducible)	protein-coding	0.046005	0.495169
chr12	92622859	92623545	+	82	Intergenic	Lx2|LINE|L1	-774045	NM_011344	20338	Mm.250605	NM_011344	ENSMUSG00000020964	Sel1l	AW493766|Sel1h|mKIAA4137	sel-1 suppressor of lin-12-like (C. elegans)	protein-coding	0.001458	0.475983
chr4	17933804	17934228	+	82	intron (NM_019724, intron 1 of 9)	MTA_Mm-int|LTR|ERVL-MaLR	80558	NM_019724	17389	Mm.187315	NM_019724	ENSMUSG00000028226	Mmp16	MT-MMP 3|MT3-MMP|Mt3mmp	matrix metallopeptidase 16	protein-coding	0.014151	0.505882
chr10	129308349	129308836	+	82	Intergenic	L1_Mus2|LINE|L1	-13033	NM_146284	258281	Mm.377412	NM_146284	ENSMUSG00000049573	Olfr780	MOR114-12	olfactory receptor 780	protein-coding	0.004107	0.485656
chr2	166779610	166780473	+	82	Intergenic	ID_B1|SINE|B4	-13726	NM_023815	76367	Mm.330796	NM_023815	ENSMUSG00000042854	Trp53rkb	2810408M09Rik|4933401B08Rik|5630401H01Rik|Nori-2|PRPK|Tp53rk|Trp53rk|Trp53tk|mNori-2p	transformation related protein 53 regulating kinase B	protein-coding	0.019699	0.483796
chr12	29639924	29641167	+	82	intron (NM_001093778, intron 2 of 24)	Lx5c|LINE|L1	45900	NR_046080	328075	Mm.447832	NR_046080		C630031E19Rik	C630031E19	RIKEN cDNA C630031E19 gene	ncRNA	0.00885	0.490354
chr6	70458511	70459187	+	82	Intergenic	Lx3_Mus|LINE|L1	333326	NM_009075	19895	Mm.17905	NM_009075	ENSMUSG00000053604	Rpia	RPI	ribose 5-phosphate isomerase A	protein-coding	0.005917	0.465288
chr2	150381997	150382359	+	82	Intergenic	Lx2B2|LINE|L1	-19413	NM_027017	69277	Mm.272470	NM_027017	ENSMUSG00000063364	3300002I08Rik	2900016H11Rik	RIKEN cDNA 3300002I08 gene	protein-coding	0	0.465565
chr3	126140408	126141320	+	82	Intergenic	Intergenic	-202314	NM_011674	22239	Mm.306021	NM_011674	ENSMUSG00000032854	Ugt8a	AI850488|AW455908|Cgt|Ugt8|mCerGT	UDP galactosyltransferase 8A	protein-coding	0.020833	0.455641
chr12	88775227	88775669	+	82	Intergenic	Intergenic	-19056	NM_001198587	18191	Mm.425766	NM_172544	ENSMUSG00000066392	Nrxn3	-	neurexin III	protein-coding	0.004525	0.469526
chr19	43214171	43214673	+	82	intron (NM_001081257, intron 3 of 11)	L1Md_F2|LINE|L1	173933	NM_001081257	545291	Mm.442200	NM_001081257	ENSMUSG00000074852	Hpse2	Gm968|Hpa2	heparanase 2	protein-coding	0.00996	0.45328
chr4	7498545	7498948	+	82	Intergenic	L1Md_F2|LINE|L1	-61942	NR_040645	71510	Mm.410775	NR_040645	ENSMUSG00000086070	8430436N08Rik	-	RIKEN cDNA 8430436N08 gene	ncRNA	0.007444	0.460396
chr7	111622008	111622654	+	82	intron (NM_173739, intron 1 of 10)	intron (NM_173739, intron 1 of 10)	157646	NM_173739	233733	Mm.323322	NM_173739	ENSMUSG00000038296	Galnt18	2900011G21Rik|BC024988|Galntl4	UDP-N-acetyl-alpha-D-galactosamine:polypeptide N-acetylgalactosaminyltransferase 18	protein-coding	0.00774	0.516229
chr12	63545552	63545953	+	82	Intergenic	Lx2|LINE|L1	857965	NR_131949	73309	Mm.276558	NR_131949		Spanxn4	1700047L15Rik	SPANX family, member N4	ncRNA	0.004988	0.4801
chr13	46558598	46559024	+	82	intron (NM_026056, intron 3 of 12)	B4A|SINE|B4	56908	NM_026056	67252	Mm.44529	NM_026056	ENSMUSG00000021373	Cap2	2810452G09Rik|AV045235	CAP, adenylate cyclase-associated protein, 2 (yeast)	protein-coding	0.014085	0.459016
chr15	77359443	77359794	+	82	Intergenic	Intergenic	39492	NM_029419	75761	Mm.232636	NM_029419	ENSMUSG00000010601	Apol7a	9130022K13Rik|Apol3	apolipoprotein L 7a	protein-coding	0.019943	0.545455
chr13	103958630	103959055	+	82	Intergenic	Intergenic	-38256	NM_001289473	59079	Mm.277354	NM_021563	ENSMUSG00000021709	Erbin	1700028E05Rik|Erbb2ip|mKIAA1225	Erbb2 interacting protein	protein-coding	0.018824	0.469484
chr11	56311101	56311465	+	82	Intergenic	B1_Mus1|SINE|Alu	-270296	NM_153079	216749	Mm.213205	NM_153079	ENSMUSG00000037393	Nmur2	Nmu2r	neuromedin U receptor 2	protein-coding	0.002747	0.471233
chr6	139356541	139357045	+	82	Intergenic	L1_Mus1|LINE|L1	-34217	NR_045149	70962	Mm.410833	NR_045149	ENSMUSG00000108128	4922502N22Rik	-	RIKEN cDNA 4922502N22 gene	ncRNA	0.005952	0.493069
chr3	148551394	148551765	+	82	Intergenic	Intergenic	403056	NM_001081298	99633	Mm.9776	NM_001081298	ENSMUSG00000028184	Adgrl2	AI450192|CIRL-2|Gm619|Lec1|Lphh1|Lphn2|mKIAA0786	adhesion G protein-coupled receptor L2	protein-coding	0.03504	0.510753
chr12	76270480	76271044	+	82	intron (NM_138745, intron 2 of 27)	ID_B1|SINE|B4	15530	NM_138745	108156	Mm.29584	NM_138745	ENSMUSG00000021048	Mthfd1	Dcs|E430024A07Rik|Mthfd	methylenetetrahydrofolate dehydrogenase (NADP+ dependent), methenyltetrahydrofolate cyclohydrolase, formyltetrahydrofolate synthase	protein-coding	0.008865	0.497345
chr18	42406788	42407302	+	82	Intergenic	Intergenic	12448	NM_138945	18998	Mm.488204	NM_138945	ENSMUSG00000024497	Pou4f3	Brn3.1|Brn3c|ddl|dreidel	POU domain, class 4, transcription factor 3	protein-coding	0.011673	0.479612
chr7	104371039	104371451	+	82	Intergenic	ORR1D1|LTR|ERVL-MaLR	-12599	NM_175648	244183	Mm.347647	NM_175648	ENSMUSG00000052749	Trim30b	A530023O14Rik|Trim30-1	tripartite motif-containing 30B	protein-coding	0.004854	0.455206
chr13	75496855	75497280	+	82	Intergenic	L1_Mus4|LINE|L1	-147979	NR_030451	751556		NR_030451	ENSMUSG00000076236	Mir682	Mirn682|mir-682|mmu-mir-682	microRNA 682	ncRNA	0.002353	0.469484
chr16	53429259	53429735	+	82	Intergenic	Lx3B|LINE|L1	-613753	NR_040495	73820	Mm.60493	NR_040495		4930404A05Rik	-	RIKEN cDNA 4930404A05 gene	ncRNA	0.002101	0.477987
chr5	14941035	14941403	+	82	Intergenic	ORR1A1|LTR|ERVL-MaLR	-2744	NM_001122661	624245	Mm.368256	NM_001122661	ENSMUSG00000091255	Speer4e	-	spermatogenesis associated glutamate (E)-rich protein 4e	protein-coding	0.002717	0.485095
chr4	110129407	110129863	+	82	Intergenic	Intergenic	151610	NM_172296	242620	Mm.32825	NM_172296	ENSMUSG00000047143	Dmrta2	Dmrt5	doublesex and mab-3 related transcription factor like family A2	protein-coding	0.006579	0.520788
chr4	129906046	129906553	+	82	promoter-TSS (NR_045190)	promoter-TSS (NR_045190)	73	NR_045190	319894	Mm.59196	NR_045190	ENSMUSG00000086369	E330017L17Rik	-	RIKEN cDNA E330017L17 gene	ncRNA	0.037475	0.543307
chr18	42615572	42616209	+	82	Intergenic	Intergenic	-36238	NM_181543	240239	Mm.186779	NM_181543	ENSMUSG00000042816	Gpr151	C130082O03Rik|GalRL|PGR7|nGPCR-2037	G protein-coupled receptor 151	protein-coding	0.010989	0.467085
chr7	6007264	6008034	+	82	TTS (NM_030738)	TTS (NM_030738)	3361	NM_030738	81013	Mm.160378	NM_030738	ENSMUSG00000066850	Vmn1r65	V1rd6|V3R6	vomeronasal 1 receptor 65	protein-coding	0.024675	0.472114
chr7	57142942	57143334	+	82	intron (NM_008074, intron 3 of 9)	IAPLTR2_Mm|LTR|ERVK	243733	NM_008074	14407	Mm.434343	NM_008074	ENSMUSG00000055026	Gabrg3	B230362M20Rik|Gabrg-3	gamma-aminobutyric acid (GABA) A receptor, subunit gamma 3	protein-coding	0.058673	0.516539
chr3	43498830	43499243	+	82	Intergenic	Intergenic	1756418	NM_001099785	73852	Mm.29006	NM_027271	ENSMUSG00000025766	D3Ertd751e	2810009O15Rik|4930415G15Rik	DNA segment, Chr 3, ERATO Doi 751, expressed	protein-coding	0.002421	0.502415
chr5	20680923	20682573	+	82	intron (NM_001170746, intron 22 of 22)	intron (NM_001170746, intron 22 of 22)	200376	NM_172992	68770	Mm.86410	NM_172992	ENSMUSG00000039987	Phtf2	1110054G21Rik|9530062N20Rik|AI447096|C77923	putative homeodomain transcription factor 2	protein-coding	0.023636	0.492429
chr13	65328160	65328779	+	82	Intergenic	L1_Mus2|LINE|L1	49615	NM_178364	170936	Mm.151546	NM_178364	ENSMUSG00000021514	Zfp369	B930030B22Rik|D230020H11Rik|NRIF2	zinc finger protein 369	protein-coding	0.004847	0.498387
chr5	21581649	21582165	+	82	intron (NM_001199632, intron 9 of 20)	intron (NM_001199632, intron 9 of 20)	38380	NM_028977	74511	Mm.439963	NM_028977	ENSMUSG00000039883	Lrrc17	37kDa|4833425M04Rik|6130400C22Rik|P37nb	leucine rich repeat containing 17	protein-coding	0.01938	0.415861
chr3	9323033	9323580	+	82	Intergenic	MLT1G3|LTR|ERVL-MaLR	72739	NM_177660	229055	Mm.103262	NM_177660	ENSMUSG00000069114	Zbtb10	4832414A18|AU021107|RINZF	zinc finger and BTB domain containing 10	protein-coding	0.025594	0.468978
chr5	56964879	56965255	+	82	Intergenic	RLTR27|LTR|ERVK	752852	NR_015588	319216	Mm.332387	NR_015588	ENSMUSG00000097216	4932441J04Rik	-	RIKEN cDNA 4932441J04 gene	ncRNA	0.031915	0.485411
chr1	12182227	12182620	+	82	Intergenic	L1_Mus4|LINE|L1	-243563	NR_105759	102465961		NR_105759	ENSMUSG00000098555	Mir6341	Gm27262|mmu-mir-6341	microRNA 6341	ncRNA	0.007634	0.502538
chr1	154597754	154598450	+	82	intron (NM_009782, intron 6 of 46)	RMER17D2|LTR|ERVK	127818	NM_009782	12290	Mm.267517	NM_009782	ENSMUSG00000004110	Cacna1e	A430040I15|BII|Cach6|Cacnl1a6|Cav2.3|Cchra1|alpha1E	calcium channel, voltage-dependent, R type, alpha 1E subunit	protein-coding	0.012931	0.542324
chr16	47249615	47250004	+	82	Intergenic	L1Md_F2|LINE|L1	-752842	NM_021496	58998	Mm.40477	NM_021495	ENSMUSG00000022656	Nectin3	2610301B19Rik|3000002N23Rik|4921513D19Rik|AA407785|AU016832|AW538082|CD113|Pvrl3	nectin cell adhesion molecule 3	protein-coding	0.007712	0.448718
chr11	92669230	92669575	+	82	Intergenic	Lx2A1|LINE|L1	-429888	NM_028296	72605	Mm.342160	NM_028296	ENSMUSG00000056158	Car10	2700029L05Rik|BB085816|Ca10	carbonic anhydrase 10	protein-coding	0.005797	0.5
chr10	33114157	33114617	+	82	intron (NM_029726, intron 1 of 37)	L1Md_F2|LINE|L1	30904	NM_029726	76757	Mm.338508	NM_029726	ENSMUSG00000019787	Trdn	2310045H21Rik|EG432451|TDN	triadin	protein-coding	0.01087	0.498915
chr6	42933395	42933708	+	82	Intergenic	L1Md_F2|LINE|L1	6318	NM_146295	258292	Mm.222992	NM_146295	ENSMUSG00000073111	Olfr446	MOR261-12	olfactory receptor 446	protein-coding	0.01278	0.433121
chr14	43318242	43318609	+	82	Intergenic	Intergenic	29386	NM_027940	71826	Mm.335855	NM_027940	ENSMUSG00000095384	1700001F09Rik	Gm10377	RIKEN cDNA 1700001F09 gene	protein-coding	0.013624	0.486413
chr10	113868846	113869245	+	82	Intergenic	RLTR44B|LTR|ERVK	282467	NR_035418	100316831		NR_035418	ENSMUSG00000080594	Mir669h	Mirn669h|mir-669h|mmu-mir-669h	microRNA 669h	ncRNA	0.027569	0.475
chr2	4877621	4878452	+	82	Intergenic	Intergenic	-3528	NM_175400	109079	Mm.34329	NM_175400	ENSMUSG00000026662	Sephs1	1110046B24Rik|AA589574|AI505014|AW111620|SELD|SPS|SPS1	selenophosphate synthetase 1	protein-coding	0.01444	0.481971
chr13	92586113	92586487	+	82	Intergenic	RLTR20B5_MM|LTR|ERVK	-10068	NM_030237	79401	Mm.23520	NM_030237	ENSMUSG00000046957	Spz1	1700027M20Rik|AI429130	spermatogenic leucine zipper 1	protein-coding	0.016043	0.509333
chr11	70626617	70627135	+	82	Intergenic	MT2A|LTR|ERVL	-7682	NM_009603	11448	Mm.4980	NM_009603	ENSMUSG00000014609	Chrne	AChrepsilon|Acre|nAChRE	cholinergic receptor, nicotinic, epsilon polypeptide	protein-coding	0.013514	0.487476
chr5	102183519	102183894	+	82	Intergenic	Intergenic	-113785	NM_172882	72145	Mm.332522	NM_172882	ENSMUSG00000043940	Wdfy3	2610509D04Rik|ALFY|AW319683|B930017C24|BWF1|Bchs|D5Ertd66e|Ggtb3|ZFYVE25|mKIAA0993	WD repeat and FYVE domain containing 3	protein-coding	0.010667	0.321809
chr4	75169344	75169745	+	82	Intergenic	L1_Mus3|LINE|L1	108742	NM_025849	66928	Mm.24332	NM_025849	ENSMUSG00000028398	Tmem261	1700027K24Rik|3110001D03Rik	transmembrane protein 261	protein-coding	0	0.517413
chr13	18033682	18034080	+	82	Intergenic	B3|SINE|B2	-40530	NM_025904	67008	Mm.252918	NM_025904	ENSMUSG00000075054	Yae1d1	1600012F09Rik	Yae1 domain containing 1	protein-coding	0.012563	0.47619
chr4	145686055	145686825	+	82	intron (NM_001103158, intron 2 of 4)	B3A|SINE|B2	15743	NM_001103158	100041379	Mm.276881	NM_001103158	ENSMUSG00000058186	Zfp980	Gm13242|OTTMUSG00000011070	zinc finger protein 980	protein-coding	0.007792	0.417639
chr8	87223165	87223824	+	82	Intergenic	Intergenic	-23644	NR_040697	100038706	Mm.334690	NR_040697	ENSMUSG00000099207	Gm10637	ENSMUSG00000074176	predicted gene 10637	ncRNA	0.007587	0.493939
chr13	93957480	93958266	+	82	Intergenic	Intergenic	-99923	NM_172589	218454	Mm.316553	NM_172589	ENSMUSG00000045312	Lhfpl2	6030465B15|AI447312|AW050335|mKIAA0206|vgim	lipoma HMGIC fusion partner-like 2	protein-coding	0.019084	0.475222
chr6	138649574	138649981	+	82	Intergenic	Intergenic	8667	NM_015777	50540	Mm.84043	NM_015777	ENSMUSG00000046717	Igbp1b	alpha4-b	immunoglobulin (CD79A) binding protein 1b	protein-coding	0.004914	0.507353
chrY	3342352	3342701	+	82	intron (NM_001270514, intron 1 of 8).2	IAPLTR1_Mm|LTR|ERVK	2803	NM_001270514	100862383	Mm.4711	NM_001270514	ENSMUSG00000094511	Gm21693	-	predicted gene, 21693	protein-coding	0.04298	0.494286
chr12	14979967	14980389	+	82	Intergenic	L1Md_F3|LINE|L1	70211	NR_045960	73972	Mm.107680	NR_045960		4930448C13Rik	-	RIKEN cDNA 4930448C13 gene	ncRNA	0.014218	0.513002
chr12	111794236	111794598	+	82	3' UTR (NM_001025363, exon 14 of 14)	3' UTR (NM_001025363, exon 14 of 14)	19462	NM_028875	74335	Mm.19082	NM_028875	ENSMUSG00000021287	Xrcc3	-	X-ray repair complementing defective repair in Chinese hamster cells 3	protein-coding	0.052486	0.597796
chr13	96781317	96781758	+	82	Intergenic	RLTR20A|LTR|ERVK	-110601	NM_008255	15357	Mm.316652	NM_008255	ENSMUSG00000021670	Hmgcr	HMG-CoAR|Red	3-hydroxy-3-methylglutaryl-Coenzyme A reductase	protein-coding	0.00907	0.49095
chr6	51641005	51641671	+	82	Intergenic	Intergenic	96815	NM_001127348	71982	Mm.294166	NM_028035	ENSMUSG00000038301	Snx10	2410004M09Rik	sorting nexin 10	protein-coding	0.015015	0.491754
chr1	88259117	88262699	+	82	3' UTR (NM_001281466, exon 42 of 42)	3' UTR (NM_001281466, exon 42 of 42)	8500	NR_040291	78605	Mm.384762	NR_040291		6430706D22Rik	-	RIKEN cDNA 6430706D22 gene	ncRNA	0.013121	0.507954
chr17	92997929	92998482	+	82	Intergenic	IAPLTR2a|LTR|ERVK	-200812	NM_001315503	11516	Mm.3407	NM_009625	ENSMUSG00000024256	Adcyap1	PACAP	adenylate cyclase activating polypeptide 1	protein-coding	0.037975	0.456679
chr7	3485135	3485674	+	82	Intergenic	Intergenic	17148	NM_177363	245126	Mm.245747	NM_177363	ENSMUSG00000053338	Tarm1	9930022N03Rik|ENSMUSG00000053338|Gm9904|OLT-2	T cell-interacting, activating receptor on myeloid cells 1	protein-coding	0.009276	0.422222
chr2	76822153	76822534	+	82	intron (NM_011652, intron 166 of 312)	intron (NM_011652, intron 166 of 312)	147028	NM_031256	83435	Mm.41636	NM_031256	ENSMUSG00000002733	Plekha3	FAPP1	pleckstrin homology domain-containing, family A (phosphoinositide binding specific) member 3	protein-coding	0.015748	0.486911
chr14	97726896	97727413	+	82	Intergenic	IAPLTR2a|LTR|ERVK	442611	NM_001038610	13134	Mm.320593	NM_007826	ENSMUSG00000055639	Dach1	Dac|Dach	dachshund 1 (Drosophila)	protein-coding	0.029014	0.457529
chr8	109895202	109895655	+	82	intron (NM_001122594, intron 2 of 18)	intron (NM_001122594, intron 2 of 18)	26825	NM_001122594	244650	Mm.23494	NM_001122594	ENSMUSG00000031732	Phlpp2	AI481772|C130044A18Rik|Phlppl	PH domain and leucine rich repeat protein phosphatase 2	protein-coding	0.057395	0.46696
chr17	16356986	16357356	+	82	Intergenic	Lx|LINE|L1	-530585	NM_178615	68799	Mm.293466	NM_178615	ENSMUSG00000048027	Rgmb	1110059F19Rik|DRAGON	repulsive guidance molecule family member B	protein-coding	0.002703	0.444744
chr14	91475815	91476832	+	82	Intergenic	Intergenic	1349432	NR_045712	74967	Mm.390704	NR_045712		4930474H20Rik	-	RIKEN cDNA 4930474H20 gene	ncRNA	0.00885	0.480354
chr10	122140867	122141497	+	82	Intergenic	IAPLTR2a|LTR|ERVK	21485	NR_027637	100043513	Mm.429141	NR_027637		Gm4489	Gm241	predicted gene 4489	ncRNA	0.044444	0.497623
chr7	81035720	81036253	+	82	intron (NM_178707, intron 4 of 9)	B3|SINE|B2	-21614	NM_054085	116904	Mm.475768	NM_054085	ENSMUSG00000038763	Alpk3	AW319487|D330016D04|MAK|Midori|mKIAA1330	alpha-kinase 3	protein-coding	0.016886	0.411985
chr8	19798735	19799109	+	82	intron (NM_001270553, intron 6 of 9)	B1_Mus1|SINE|Alu	69346	NM_001039553	626415	Mm.425517	NM_001039553	ENSMUSG00000096265	4930467E23Rik	ENSMUSG00000074453|OTTMUSG00000018948|TSAP	RIKEN cDNA 4930467E23 gene	protein-coding	0.008021	0.384
chrX	94914765	94915221	+	82	Intergenic	Intergenic	111689	NM_178753	270624	Mm.115205	NM_178753	ENSMUSG00000071722	Spin4	9630042H07Rik	spindlin family, member 4	protein-coding	0.004386	0.376368
chr3	14289214	14289728	+	82	Intergenic	L1Md_F2|LINE|L1	-73646	NR_033591	622229	Mm.486084	NR_033591		Gm6300	EG622229	solute carrier family 7 (cationic amino acid transporter, y+ system), member pseudogene	pseudo	0.013619	0.535922
chr14	81743830	81744209	+	82	Intergenic	B1_Mm|SINE|Alu	1743717	NM_001030294	380924	Mm.26456	NM_001030294	ENSMUSG00000022026	Olfm4	GC1|GW112|Gm296|Gm913|OlfD|pPD4	olfactomedin 4	protein-coding	0.013193	0.334211
chr14	112736811	112737317	+	82	Intergenic	L1Md_F2|LINE|L1	715634	NR_030150	723922		NR_030150	ENSMUSG00000070099	Mir466	Mirn466|mmu-mir-466	microRNA 466	ncRNA	0.013834	0.455621
chr4	134319018	134319556	+	82	intron (NM_001039048, intron 2 of 8)	intron (NM_001039048, intron 2 of 8)	4167	NM_001039048	433766	Mm.331961	NM_001039048	ENSMUSG00000028834	Trim63	MuRF1|RF1|Rnf28	tripartite motif-containing 63	protein-coding	0.018587	0.506494
chr1	123268325	123269103	+	82	Intergenic	Lx5|LINE|L1	776845	NM_199021	269109	Mm.417716	NM_199021	ENSMUSG00000036815	Dpp10	6430601K09Rik|DPP X|Dprp3	dipeptidylpeptidase 10	protein-coding	0.011568	0.494223
chr13	89475440	89475921	+	82	Intergenic	MTB_Mm-int|LTR|ERVL-MaLR	-64956	NM_013500	12950	Mm.266790	NM_013500	ENSMUSG00000021613	Hapln1	BB099155|CLP|Crtl1|Crtl1l|LP|LP-1	hyaluronan and proteoglycan link protein 1	protein-coding	0.002079	0.483402
chr12	119752303	119752789	+	82	Intergenic	L1Md_F2|LINE|L1	-193416	NM_001294146	217951	Mm.387395	NM_001160385	ENSMUSG00000048004	Tmem196	Gm528	transmembrane protein 196	protein-coding	0.037037	0.570842
chr11	69703538	69704106	+	82	Intergenic	MLTR25A|LTR|ERVK	-7724	NM_011614	21944	Mm.8983	NM_011614	ENSMUSG00000097328	Tnfsf12	Apo3l|Dr3l|Dr3lg|Tweak	tumor necrosis factor (ligand) superfamily, member 12	protein-coding	0.008803	0.414763
chr11	67937902	67938405	+	82	intron (NM_027963, intron 8 of 13)	PB1D10|SINE|Alu	-16000	NM_001291049	216835	Mm.158885	NM_173754	ENSMUSG00000020905	Usp43	-	ubiquitin specific peptidase 43	protein-coding	0.017893	0.460317
chr15	78133400	78133912	+	82	Intergenic	Intergenic	-14376	NM_007583	12300	Mm.277338	NM_007583	ENSMUSG00000019146	Cacng2	AW060990|B230105C07Rik|B930041E13Rik|stargazer|stargazin|stg|wag|waggler	calcium channel, voltage-dependent, gamma subunit 2	protein-coding	0.005859	0.512671
chr13	66747999	66748835	+	82	Intergenic	Intergenic	156933	NM_026219	67530	Mm.379136	NM_026219	ENSMUSG00000021520	Uqcrb	2210415M14Rik|QP-C|QPC|UQBC|UQBP|UQPC	ubiquinol-cytochrome c reductase binding protein	protein-coding	0.007177	0.462366
chr9	11604579	11604948	+	82	Intergenic	Lx|LINE|L1	-699988	NM_001170787	244682	Mm.187021	NM_001033359	ENSMUSG00000039488	Cntn5	6720426O10Rik|A830025P08Rik|Gm507|NB-2	contactin 5	protein-coding	0	0.451351
chr5	15632472	15632815	+	82	Intergenic	B1_Mm|SINE|Alu	13544	NM_025759	360220	Mm.425235	NM_025759	ENSMUSG00000070933	Speer4d	4933431D05Rik|SPEER-4D	spermatogenesis associated glutamate (E)-rich protein 4D	protein-coding	0.011662	0.427326
chr15	14545919	14546281	+	82	Intergenic	Lx2|LINE|L1	-1372425	NM_007666	12563	Mm.57048	NM_007666	ENSMUSG00000039385	Cdh6	cad6	cadherin 6	protein-coding	0.005525	0.410468
chr18	72286480	72286918	+	82	intron (NM_007831, intron 1 of 28)	L1Md_F2|LINE|L1	64370	NM_007831	13176	Mm.167882	NM_007831	ENSMUSG00000060534	Dcc	C030036D22Rik|Igdcc1	deleted in colorectal carcinoma	protein-coding	0.009132	0.482916
chr7	91621101	91621539	+	82	intron (NM_011807, intron 2 of 22)	L1_Mus1|LINE|L1	-441074	NM_001243046	23859	Mm.147213	NM_011807	ENSMUSG00000052572	Dlg2	A330103J02Rik|B230218P12Rik|B330007M19Rik|Dlgh2|Gm1197|Gm21505|PSD93	discs, large homolog 2 (Drosophila)	protein-coding	0.006849	0.416856
chr6	14705461	14706103	+	82	Intergenic	Intergenic	49492	NM_080464	140491	Mm.209429	NM_080464	ENSMUSG00000042717	Ppp1r3a	GM|RG1|RGL	protein phosphatase 1, regulatory (inhibitor) subunit 3A	protein-coding	0.023364	0.407465
chr9	41386725	41387294	+	82	intron (NR_131928, intron 1 of 4)	intron (NR_131928, intron 1 of 4)	10483	NR_131928	73144	Mm.38166	NM_001033153	ENSMUSG00000074415	3110039I08Rik	2610203C20Rik|AI848448|D230004N17Rik|D3Mgi9|Mir100hg	RIKEN cDNA 3110039I08 gene	ncRNA	0.005272	0.438596
chr18	70326404	70326957	+	82	Intergenic	RLTR10|LTR|ERVK	-82096	NM_029346	75577	Mm.58214	NM_029346	ENSMUSG00000024512	Dynap	2310002L13Rik	dynactin associated protein	protein-coding	0.023508	0.480144
chr7	39862236	39862689	+	82	Intergenic	Intergenic	344696	NM_001004139	70227	Mm.333800	NM_001004139	ENSMUSG00000068959	Zfp619	3000002G13Rik	zinc finger protein 619	protein-coding	0.00883	0.491189
chr5	84701482	84702080	+	82	Intergenic	Lx2|LINE|L1	-284399	NM_007937	13839	Mm.137991	NM_007937	ENSMUSG00000029245	Epha5	AI854630|AW125296|Cek7|Ehk1|Els1|Hek7|Rek7|bsk	Eph receptor A5	protein-coding	0.001672	0.502504
chr15	95331025	95331393	+	82	intron (NM_001289653, intron 14 of 20)	MLT1E2|LTR|ERVL-MaLR	-181891	NR_015482	100043315	Mm.159041	NR_015482	ENSMUSG00000100603	LOC100043315	-	uncharacterized LOC100043315	ncRNA	0.01087	0.514905
chr19	28529140	28529845	+	82	intron (NM_001305671, intron 3 of 9)	RMER17C|LTR|ERVK	-148732	NR_045330	320176	Mm.406716	NR_045330	ENSMUSG00000097735	D930032P07Rik	-	RIKEN cDNA D930032P07 gene	ncRNA	0.019858	0.516997
chr6	20107029	20107451	+	82	Intergenic	L1_Mus1|LINE|L1	551898	NR_105789	102465192		NR_105789	ENSMUSG00000099149	Mir6370	Gm27480|mmu-mir-6370	microRNA 6370	ncRNA	0.007109	0.453901
chr6	30122807	30123135	+	82	intron (NM_001164228, intron 10 of 10)	B1_Mus1|SINE|Alu	43021	NR_029569	387177		NR_029569	ENSMUSG00000076361	Mir182	Mirn182|mir-182|mmu-mir-182	microRNA 182	ncRNA	0.009146	0.349544
chr5	22133473	22134000	+	82	intron (NM_001310464, intron 7 of 63)	Lx|LINE|L1	210969	NM_011261	19699	Mm.425236	NM_011261	ENSMUSG00000042453	Reln	reeler|rl	reelin	protein-coding	0.003795	0.484848
chr15	69873441	69874339	+	82	Intergenic	RMER17B|LTR|ERVK	-50343	NR_045071	100503580	Mm.404646	NR_045071		Gm19782	-	predicted gene, 19782	ncRNA	0.004454	0.51168
chr14	124267217	124267792	+	82	intron (NM_207667, intron 1 of 4)	L1_Mus4|LINE|L1	-74958	NM_010201	14169	Mm.206362	NM_010201	ENSMUSG00000025551	Fgf14	FHF-4|Fhf4|mFHF-4(1B)	fibroblast growth factor 14	protein-coding	0	0.487847
chr12	58593515	58593973	+	82	Intergenic	L1_Mus2|LINE|L1	-324486	NM_025809	66864	Mm.280563	NM_025809	ENSMUSG00000045930	Clec14a	1200003C23Rik|AI642649	C-type lectin domain family 14, member a	protein-coding	0.00655	0.459695
chr6	6506410	6506917	+	82	Intergenic	L1Md_F2|LINE|L1	71995	NM_009169	20422	Mm.2469	NM_009169	ENSMUSG00000042541	Shfm1	DSS1|Shfdg1|Shfg	split hand/foot malformation (ectrodactyly) type 1	protein-coding	0.027613	0.515748
chr1	179564522	179565299	+	82	intron (NM_146105, intron 1 of 10)	intron (NM_146105, intron 1 of 10)	18381	NM_146105	226744	Mm.87662	NM_146105	ENSMUSG00000038949	Cnst	9630058J23Rik	consortin, connexin sorting protein	protein-coding	0.009009	0.349614
chr10	29616040	29616498	+	82	Intergenic	L1_Mus3|LINE|L1	-80402	NM_028351	72780	Mm.45191	NM_028351	ENSMUSG00000019880	Rspo3	2810459H04Rik|AW742308|Cristin1|Thsd2	R-spondin 3	protein-coding	0.00655	0.494553
chr8	50630256	50630745	+	82	Intergenic	L1Md_F2|LINE|L1	262388	NR_046067	100039954	Mm.400419	NR_046067	ENSMUSG00000110281	Gm2516	-	predicted gene 2516	ncRNA	0.010225	0.463265
chr9	17526614	17527005	+	82	Intergenic	B1_Mus1|SINE|Alu	-765458	NM_025844	66917	Mm.103534	NM_025844	ENSMUSG00000001774	Chordc1	1110001O09Rik|AA409036|Chp-1|morgana	cysteine and histidine-rich domain (CHORD)-containing, zinc-binding protein 1	protein-coding	0.007673	0.372449
chr7	16802048	16802717	+	82	Intergenic	MERX|DNA|TcMar-Tigger	-13507	NM_133789	97387	Mm.21612	NM_133789	ENSMUSG00000030374	Strn4	C80611|ZIN|zinedin	striatin, calmodulin binding protein 4	protein-coding	0.005979	0.516418
chr4	10097803	10098255	+	82	Intergenic	L1Md_F2|LINE|L1	-180632	NR_004448	74662	Mm.483401	NR_004448	ENSMUSG00000082843	4930448K20Rik	1700009K09Rik	glyceraldehyde-3-phosphate dehydrogenase pseudogene	pseudo	0.00885	0.465784
chr14	13998427	13998973	+	82	Intergenic	B1_Mus2|SINE|Alu	-13791	NM_139227	246103	Mm.133625	NM_139227	ENSMUSG00000021738	Atxn7	A430107N12Rik|AI627028|Sca7|ataxin-7	ataxin 7	protein-coding	0.012821	0.404022
chr6	56384465	56385240	+	82	Intergenic	Lx|LINE|L1	-15218	NM_001159957	18575	Mm.5145	NM_011054	ENSMUSG00000004347	Pde1c	-	phosphodiesterase 1C	protein-coding	0.002581	0.436856
chr18	63318098	63318510	+	82	intron (NM_001039485, intron 2 of 53)	intron (NM_001039485, intron 2 of 53)	68879	NM_001039485	667742	Mm.158720	NM_172629	ENSMUSG00000041482	Piezo2	5930434P17|9030411M15Rik|9430028L06Rik|Fam38b|Fam38b2	piezo-type mechanosensitive ion channel component 2	protein-coding	0.009709	0.489104
chr10	35867914	35868307	+	82	Intergenic	G-rich|Low_complexity|Low_complexity	-638697	NM_001253355	319415	Mm.332442	NM_001081208	ENSMUSG00000044499	Hs3st5	D930005L05Rik|Gm1151|Hs3ost5	heparan sulfate (glucosamine) 3-O-sulfotransferase 5	protein-coding	0.010178	0.545685
chr14	122530860	122531247	+	82	Intergenic	B1_Mm|SINE|Alu	-3275	NM_144844	110821	Mm.23876	NM_144844	ENSMUSG00000041650	Pcca	C79630	propionyl-Coenzyme A carboxylase, alpha polypeptide	protein-coding	0.015504	0.286082
chr8	63984555	63984969	+	82	Intergenic	RLTR10D|LTR|ERVK	-32592	NM_001195687	244495	Mm.485331	NM_001195687	ENSMUSG00000094443	Sgol2b	EG244495|Gm4975|Sgo2B	shugoshin like 2b (S. pombe)	protein-coding	0.016908	0.486747
chr11	53216304	53216789	+	82	Intergenic	B1_Mur4|SINE|Alu	83933	NM_008300	15525	Mm.239865	NM_008300	ENSMUSG00000020361	Hspa4	70kDa|AI317151|APG-2|Hsp110|Hsp70RY|mKIAA4025	heat shock protein 4	protein-coding	0.010309	0.495885
chr5	15514815	15515122	+	82	Intergenic	L1Md_F2|LINE|L1	14254	NM_001310449	100861755	Mm.382859	NM_001310449	ENSMUSG00000106445	Gm21190	-	predicted gene, 21190	protein-coding	0.013029	0.503247
chr4	17584624	17585163	+	82	Intergenic	Lx|LINE|L1	-268000	NR_135158	17389	Mm.187315	NM_019724	ENSMUSG00000028226	Mmp16	MT-MMP 3|MT3-MMP|Mt3mmp	matrix metallopeptidase 16	protein-coding	0	0.466667
chr4	127916119	127916994	+	82	Intergenic	MT2B|LTR|ERVL	54285	NM_001134733	635169	Mm.346755	NM_001134733	ENSMUSG00000028813	CK137956	-	cDNA sequence CK137956	protein-coding	0.014857	0.478311
chr5	60528337	60528881	+	82	Intergenic	IAPEY3-int|LTR|ERVK	-542607	NR_040682	71057	Mm.50817	NR_040682	ENSMUSG00000106013	4933402J10Rik	-	RIKEN cDNA 4933402J10 gene	ncRNA	0.029412	0.488073
chr5	116157179	116157596	+	82	intron (NM_177759, intron 7 of 13)	intron (NM_177759, intron 7 of 13)	-74141	NM_001101546	545798	Mm.483995	NM_001101546	ENSMUSG00000079278	Tmem233	DSPB2|Gm13843|OTTMUSG00000014722	transmembrane protein 233	protein-coding	0.026379	0.523923
chr15	19172526	19172899	+	82	Intergenic	Lx3C|LINE|L1	352383	NM_009865	320873	Mm.117794	NM_009865	ENSMUSG00000022321	Cdh10	A830016G23Rik|C030003B10Rik|C030011H18Rik	cadherin 10	protein-coding	0.005362	0.52139
chr1	96281577	96282116	+	82	Intergenic	L1_Mus3|LINE|L1	-260088	NR_040467	73454	Mm.396229	NR_040467	ENSMUSG00000100062	1700063A18Rik	-	RIKEN cDNA 1700063A18 gene	ncRNA	0.005566	0.487037
chr17	68052918	68053334	+	82	Intergenic	Lx3A|LINE|L1	-49018	NM_172964	268970	Mm.9935	NM_172964	ENSMUSG00000024043	Arhgap28	AU044757|AW550892|E130310N06	Rho GTPase activating protein 28	protein-coding	0.002404	0.494005
chr4	15803041	15803837	+	82	Intergenic	IAPEY2_LTR|LTR|ERVK	-77825	NM_009788	12307	Mm.277665	NM_009788	ENSMUSG00000028222	Calb1	Brain-2|CB|Calb|Calb-1	calbindin 1	protein-coding	0.030151	0.499373
chr17	55318315	55318726	+	82	Intergenic	L1_Mur2|LINE|L1	-126862	NM_001347403	240119	Mm.311687	NM_172829	ENSMUSG00000024172	St6gal2	C230064G14Rik|St6galII|mKIAA1877	beta galactoside alpha 2,6 sialyltransferase 2	protein-coding	0.009732	0.48301
chr11	28769775	28770204	+	82	Intergenic	Lx4B|LINE|L1	6261	NR_029828	387213		NR_029828	ENSMUSG00000065415	Mir217	Mirn217|mir-217|mmu-mir-217	microRNA 217	ncRNA	0	0.481395
chr3	38671376	38672537	+	82	Intergenic	Intergenic	-187140	NM_001167883	99696	Mm.290937	NM_001033198	ENSMUSG00000044864	Ankrd50	AI662170|E430012K20Rik|mKIAA1223|mKIAA3019	ankyrin repeat domain 50	protein-coding	0.024117	0.481928
chr3	43687552	43688258	+	82	Intergenic	MTA_Mm-int|LTR|ERVL-MaLR	1690355	NR_045172	72511	Mm.140700	NR_045172	ENSMUSG00000097040	2610316D01Rik	-	RIKEN cDNA 2610316D01 gene	ncRNA	0.001416	0.472419
chr12	67672205	67672603	+	82	Intergenic	B1_Mus2|SINE|Alu	-449855	NM_207010	320772	Mm.227680	NM_207010	ENSMUSG00000034912	Mdga2	6720489L24Rik|9330209L04Rik|Adp|Mamdc1	MAM domain containing glycosylphosphatidylinositol anchor 2	protein-coding	0.01005	0.338346
chr7	134424351	134425264	+	82	Intergenic	Intergenic	-47979	NM_001081331	71007	Mm.334285	NM_001081331	ENSMUSG00000030994	D7Ertd443e	4933400E14Rik|FATS|Gm497	DNA segment, Chr 7, ERATO Doi 443, expressed	protein-coding	0.009858	0.447484
chr5	10022054	10022500	+	82	Intergenic	L1_Mus2|LINE|L1	-296925	NM_181850	108069	Mm.318966	NM_181850	ENSMUSG00000003974	Grm3	0710001G23Rik|Gprc1c|mGlu3|mGluR3	glutamate receptor, metabotropic 3	protein-coding	0.011211	0.480984
chr6	106478403	106478820	+	82	intron (NM_001109751, intron 7 of 18)	L1_Mus3|LINE|L1	270426	NM_008370	16192	Mm.3448	NM_008370	ENSMUSG00000005364	Il5ra	CD125|CDw125|Il5r	interleukin 5 receptor, alpha	protein-coding	0	0.511962
chr7	10635544	10636029	+	82	Intergenic	RMER17A2|LTR|ERVK	2199	NM_134228	171262	Mm.222634	NM_134228	ENSMUSG00000045340	Vmn1r70	V1rd2|V1rl1	vomeronasal 1 receptor 70	protein-coding	0.012371	0.524691
chr13	14428138	14428711	+	81	intron (NM_001081348, intron 2 of 28)	L1Md_F2|LINE|L1	94802	NM_001081348	94253	Mm.125298	NM_153130	ENSMUSG00000021301	Hecw1	9330116H24Rik|AV273951|E130207I19Rik|Nedl1	HECT, C2 and WW domain containing E3 ubiquitin protein ligase 1	protein-coding	0.008726	0.416376
chr1	85453420	85454248	+	81	Intergenic	L1Md_F2|LINE|L1	144976	NM_030194	109032	Mm.335802	NM_030194	ENSMUSG00000070034	Sp110	5031415C07Rik|52kDa|5830484A20Rik|ENSMUSG00000075603|Ifi75|Ipr1	Sp110 nuclear body protein	protein-coding	0.012077	0.460796
chr7	82976196	82976499	+	81	Intergenic	B1_Mus2|SINE|Alu	-4956	NR_045855	71285	Mm.76818	NR_045855	ENSMUSG00000109106	4933430H16Rik	-	RIKEN cDNA 4933430H16 gene	ncRNA	0.019802	0.391447
chr7	43160817	43161272	+	81	Intergenic	Intergenic	-16544	NM_001034893	668620	Mm.388871	NM_001034893	ENSMUSG00000064194	Zfp936	EG435970|EG668620|Gm9272|I1C0022H11Rik	zinc finger protein 936	protein-coding	0.004396	0.506579
chr13	116565920	116566280	+	80	Intergenic	Lx|LINE|L1	-256412	NM_021459	16392	Mm.42242	NM_021459	ENSMUSG00000042258	Isl1	-	ISL1 transcription factor, LIM/homeodomain	protein-coding	0.008333	0.481994
chr1	145958082	145958722	+	80	Intergenic	L1_Mus3|LINE|L1	-537264	NM_153539	215378	Mm.441817	NM_153539	ENSMUSG00000035131	Brinp3	B830045N13Rik|Fam5c	bone morphogenetic protein/retinoic acid inducible neural specific 3	protein-coding	0.0125	0.51014
chr8	20528172	20528713	+	80	Intergenic	Lx4A|LINE|L1	-86485	NM_001270553	100861668	Mm.491087	NM_001270553	ENSMUSG00000095294	Gm21119	-	predicted gene, 21119	protein-coding	0.005545	0.472325
chr13	66588861	66589402	+	80	Intergenic	Intergenic	-148013	NM_183119	76803	Mm.183391	NM_183119	ENSMUSG00000074832	2410141K09Rik	4930482J15Rik|Ayu21-35|Gt(pU21)35Imeg	RIKEN cDNA 2410141K09 gene	protein-coding	0.005545	0.52952
chr7	43192109	43192563	+	80	TTS (NM_001034893)	TTS (NM_001034893)	14748	NM_001034893	668620	Mm.388871	NM_001034893	ENSMUSG00000064194	Zfp936	EG435970|EG668620|Gm9272|I1C0022H11Rik	zinc finger protein 936	protein-coding	0.004405	0.47033
chr17	13453020	13453505	+	80	Intergenic	Intergenic	-68194	NR_030763	272667	Mm.444718	NR_030763	ENSMUSG00000079711	Smok4a	4930513D10Rik|Smok2c	sperm motility kinase 4A	pseudo	0.012371	0.50823
chr5	14921550	14922210	+	80	Intergenic	Lx2A1|LINE|L1	-6991	NM_198666	381714	Mm.368256	NM_198666	ENSMUSG00000033219	Gm9758	ENSMUSG00000033219	predicted gene 9758	protein-coding	0.013636	0.520424
chr17	13387150	13389127	+	80	Intergenic	Intergenic	33566	NM_001167578	100041352	Mm.490251	NM_001167578	ENSMUSG00000052469	Tcp10c	D17Leh66C|D17Leh66ca|Gm9880|T66C-a|Tcp-10c	t-complex protein 10c	protein-coding	0.008093	0.492417
chr13	12847999	12848632	+	80	Intergenic	Lx2A1|LINE|L1	-48236	NM_011118	18812	Mm.457984	NM_011118	ENSMUSG00000056457	Prl2c3	Ghd1|MRP-2|MRP-3|Mrpplf3|PLF-2|PLF-3|Plf2|Prl2c4|mrp/plf3	prolactin family 2, subfamily c, member 3	protein-coding	0.006319	0.522082
chr11	3181226	3181515	+	80	intron (NM_030207, intron 4 of 32)	intron (NM_030207, intron 4 of 32)	12093	NM_030207	78887	Mm.394071	NM_030207	ENSMUSG00000023764	Sfi1	-	Sfi1 homolog, spindle assembly associated (yeast)	protein-coding	0.010381	0.47931
chr12	66261201	66261606	+	79	Intergenic	Intergenic	22998	NM_001162933	238217	Mm.188575	NM_001162933	ENSMUSG00000060499	Rpl10l	EG238217	ribosomal protein L10-like	protein-coding	0.014815	0.480296
chr4	3225948	3226804	+	79	Intergenic	Intergenic	-41071	NM_001167535	100312471	Mm.377218	NM_001167535	ENSMUSG00000095982	Vmn1r3	Gm11778|OTTMUSG00000004181	vomeronasal 1 receptor 3	protein-coding	0.005841	0.485414
chr8	20410302	20410738	+	79	non-coding (NR_028428, exon 2 of 6)	non-coding (NR_028428, exon 2 of 6)	14294	NR_028428	381598	Mm.359054	NM_001024708	ENSMUSG00000071793	2610005L07Rik	2810038F24Rik|6720476A01Rik	cadherin 11 pseudogene	pseudo	0.006881	0.503432
chr13	12862861	12863884	+	79	Intergenic	IAPLTR2_Mm|LTR|ERVK	-63293	NM_011118	18812	Mm.457984	NM_011118	ENSMUSG00000056457	Prl2c3	Ghd1|MRP-2|MRP-3|Mrpplf3|PLF-2|PLF-3|Plf2|Prl2c4|mrp/plf3	prolactin family 2, subfamily c, member 3	protein-coding	0.022483	0.50293
chrX	31759768	31760769	+	79	Intergenic	L1Md_F|LINE|L1	-201776	NM_029106	74851	Mm.431329	NM_029106		Spin2-ps1	Gm14354|OTTMUSG00000016414	spindlin family, member 2, pseudogene 1	protein-coding	0.017982	0.51996
chr3	15507857	15508195	+	79	intron (NM_001173460, intron 4 of 5)	L1_Mur1|LINE|L1	67039	NM_001173460	668101	Mm.423523	NM_001173460	ENSMUSG00000095028	Sirpb1b	-	signal-regulatory protein beta 1B	protein-coding	0.005917	0.427729
chr16	20307323	20307840	+	79	TTS (NM_183158)	TTS (NM_183158)	-5219	NM_001005767	381038	Mm.371737	NM_001005767	ENSMUSG00000033918	Parl	D16Ertd607e|PRO2207|PSARL1|PSENIP2|Psarl	presenilin associated, rhomboid-like	protein-coding	0.019342	0.388031
chr10	119347653	119348572	+	79	Intergenic	Lx3_Mus|LINE|L1	27878	NR_126086	74905	Mm.399357	NR_126085		4930477N07Rik	-	RIKEN cDNA 4930477N07 gene	ncRNA	0.01741	0.51413
chr5	14972866	14973172	+	79	intron (NR_001584, intron 2 of 3)	L1_Mus4|LINE|L1	5880	NM_001281514	100503549	Mm.491086	NM_001281514	ENSMUSG00000072188	Gm10354	ENSMUSG00000072188	predicted gene 10354	protein-coding	0.006536	0.472313
chr17	60959306	60959736	+	79	Intergenic	RMER17A2|LTR|ERVK	1921796	NM_207654	13640	Mm.7978	NM_010109	ENSMUSG00000048915	Efna5	AL-1|AV158822|EFL-5|Ephrin-A5|Epl7|LERK-7|RAGS	ephrin A5	protein-coding	0.013953	0.559165
chr4	145881659	145882051	+	79	Intergenic	IAPLTR1a_Mm|LTR|ERVK	44636	NR_033612	236069	Mm.276881	NR_033612	ENSMUSG00000096233	Gm13238	OTTMUSG00000011065	carnitine deficiency-associated gene expressed in ventricle 3 pseudogene	pseudo	0.040816	0.46056
chr5	15027508	15028250	+	79	Intergenic	Intergenic	5128	NM_182957	66773	Mm.368256	NM_182957	ENSMUSG00000091897	Gm17019	-	predicted gene 17019	protein-coding	0.002695	0.454913
chr8	55346591	55348209	+	79	Intergenic	Intergenic	392672	NM_153581	234267	Mm.241700	NM_153581	ENSMUSG00000031517	Gpm6a	Gpm6|M6A	glycoprotein m6a	protein-coding	0.016687	0.578752
chr2	41987232	41987967	+	79	intron (NM_053011, intron 2 of 90)	intron (NM_053011, intron 2 of 90)	459969	NR_105754	102465171		NR_105754	ENSMUSG00000098660	Mir6336	Gm27584|mmu-mir-6336	microRNA 6336	ncRNA	0.019048	0.456522
chr3	101247299	101247943	+	79	Intergenic	Intergenic	40318	NM_013486	12481	Mm.22842	NM_013486	ENSMUSG00000027863	Cd2	LFA-2|Ly-37|Ly37	CD2 antigen	protein-coding	0.017081	0.482171
chr8	19933948	19934583	+	79	intron (NM_001270553, intron 6 of 9)	L1Md_T|LINE|L1	204689	NM_001039553	626415	Mm.425517	NM_001039553	ENSMUSG00000096265	4930467E23Rik	ENSMUSG00000074453|OTTMUSG00000018948|TSAP	RIKEN cDNA 4930467E23 gene	protein-coding	0.011024	0.477987
chr9	4138531	4139480	+	79	Intergenic	IAPLTR3-int|LTR|ERVK	170489	NR_136941	67618	Mm.33970	NM_026276	ENSMUSG00000025894	Aasdhppt	2010309J24Rik|2810407B07Rik|AASD-PPT|CGI-80|LYS2|LYS5	aminoadipate-semialdehyde dehydrogenase-phosphopantetheinyl transferase	protein-coding	0.046365	0.5
chr6	65336477	65336811	+	79	Intergenic	Lx3_Mus|LINE|L1	-44650	NM_175524	243407	Mm.389758	NM_175524	ENSMUSG00000029917	C130060K24Rik	-	RIKEN cDNA C130060K24 gene	protein-coding	0.005988	0.41194
chr1	85110241	85112429	+	79	Intergenic	Intergenic	-1482	NM_213615	381287	Mm.487565	NM_213615	ENSMUSG00000089844	A530032D15Rik	Gm1888	RIKEN cDNA A530032D15Rik gene	protein-coding	0.014168	0.479671
chr17	13233168	13233718	+	79	intron (NM_001167913, intron 1 of 2)	B1_Mus1|SINE|Alu	3180	NM_001167913	236574		NM_001167913	ENSMUSG00000073457	Smok2b	Gm1847|Smok+129	sperm motility kinase 2B	protein-coding	0	0.411978
chr14	41494474	41494946	+	79	Intergenic	L1Md_F3|LINE|L1	277694	NM_001244671	100042055	Mm.429109	NM_001244671	ENSMUSG00000095226	Gm10377	ENSMUSG00000072606	predicted gene 10377	protein-coding	0.008475	0.454545
chr4	147124717	147125286	+	79	Intergenic	CpG	-50865	NM_001039209	195531	Mm.270762	NM_001039209	ENSMUSG00000078496	Zfp982	Gm13152|OTTMUSG00000010671	zinc finger protein 982	protein-coding	0.080844	0.696491
chr13	65535145	65535636	+	79	Intergenic	L1Md_T|LINE|L1	256536	NM_178364	170936	Mm.151546	NM_178364	ENSMUSG00000021514	Zfp369	B930030B22Rik|D230020H11Rik|NRIF2	zinc finger protein 369	protein-coding	0.028513	0.554878
chr5	24981781	24982317	+	79	intron (NM_145401, intron 3 of 15)	ID4|SINE|ID	13704	NM_001310480	108099	Mm.33649	NM_145401	ENSMUSG00000028944	Prkag2	2410051C13Rik|AAKG|AAKG2|AI854673|H91620p|WPWS	protein kinase, AMP-activated, gamma 2 non-catalytic subunit	protein-coding	0.011194	0.543762
chr11	10223267	10223835	+	79	Intergenic	L1Md_F2|LINE|L1	-890465	NM_177033	319922	Mm.337851	NM_177033	ENSMUSG00000050830	Vwc2	A930041G11Rik|G11|PSST739|UNQ739|cradin	von Willebrand factor C domain containing 2	protein-coding	0.007042	0.441125
chr13	54430216	54430516	+	79	Intergenic	Intergenic	38474	NM_028597	73666	Mm.292487	NM_028597	ENSMUSG00000025872	Thoc3	2410044K02Rik|AL033344	THO complex 3	protein-coding	0.003333	0.498339
chr17	13193115	13194742	+	78	Intergenic	RLTR10-int|LTR|ERVK	-11114	NR_033458	100038394	Mm.401677	NR_033458		Gm10512	ENSMUSG00000073459	predicted gene 10512	ncRNA	0.01721	0.492015
chr7	15329499	15329886	+	78	Intergenic	IAPEY2_LTR|LTR|ERVK	-59159	NM_145708	246792	Mm.26391	NM_145708	ENSMUSG00000074369	Obox2	-	oocyte specific homeobox 2	protein-coding	0.028424	0.484536
chr5	14990486	14991329	+	78	Intergenic	L1_Mus1|LINE|L1	-12008	NM_001281514	100503549	Mm.491086	NM_001281514	ENSMUSG00000072188	Gm10354	ENSMUSG00000072188	predicted gene 10354	protein-coding	0.011862	0.476303
chr4	147335904	147336204	+	78	intron (NM_001039209, intron 1 of 2)	intron (NM_001039209, intron 1 of 2)	160188	NM_001039209	195531	Mm.270762	NM_001039209	ENSMUSG00000078496	Zfp982	Gm13152|OTTMUSG00000010671	zinc finger protein 982	protein-coding	0.003333	0.471761
chr5	26009755	26010737	+	78	Intergenic	Intergenic	-5519	NM_001281519	100038949		NM_001281519	ENSMUSG00000091049	Gm1979	-	predicted gene 1979	protein-coding	0.003055	0.462869
chr13	12861022	12861714	+	78	Intergenic	IAPEz-int|LTR|ERVK	-61289	NM_011118	18812	Mm.457984	NM_011118	ENSMUSG00000056457	Prl2c3	Ghd1|MRP-2|MRP-3|Mrpplf3|PLF-2|PLF-3|Plf2|Prl2c4|mrp/plf3	prolactin family 2, subfamily c, member 3	protein-coding	0.034682	0.525253
chr16	3254653	3255052	+	77	Intergenic	L1_Mus3|LINE|L1	-337546	NM_146860	258859	Mm.377723	NM_146860	ENSMUSG00000051003	Olfr161	MOR131-1|OR912-47M6	olfactory receptor 161	protein-coding	0.002506	0.445
chr17	13355563	13357321	+	77	exon (NM_001167578, exon 4 of 12)	exon (NM_001167578, exon 4 of 12)	1870	NM_001167578	100041352	Mm.490251	NM_001167578	ENSMUSG00000052469	Tcp10c	D17Leh66C|D17Leh66ca|Gm9880|T66C-a|Tcp-10c	t-complex protein 10c	protein-coding	0.011377	0.502558
chr5	14981191	14981707	+	77	Intergenic	ORR1A1|LTR|ERVL-MaLR	-2550	NM_001281514	100503549	Mm.491086	NM_001281514	ENSMUSG00000072188	Gm10354	ENSMUSG00000072188	predicted gene 10354	protein-coding	0	0.485493
chr1	71782094	71782517	+	77	Intergenic	Intergenic	-105807	NR_027659	667931	Mm.214128	NR_027658	ENSMUSG00000099707	Gm8883	EG667931|Gm554	predicted gene 8883	ncRNA	0.01182	0.488208
chr8	71149199	71149535	+	77	intron (NM_001324526, intron 3 of 10)	L1Md_F2|LINE|L1	8998	NM_001324526	665858	Mm.411658	NM_001324526		Gm7827	EG665858	predicted gene 7827	protein-coding	0.005952	0.442136
chr5	15488077	15488880	+	77	Intergenic	L1_Mus1|LINE|L1	40744	NM_001310449	100861755	Mm.382859	NM_001310449	ENSMUSG00000106445	Gm21190	-	predicted gene, 21190	protein-coding	0.009963	0.466418
chrX	170841355	170843505	+	76	Intergenic	Intergenic	169786	NM_001308488	107626	Mm.486144	NM_001199212	ENSMUSG00000093806	Asmt	Hiomt	acetylserotonin O-methyltransferase	protein-coding	0.006512	0.531846
chr4	3229630	3229928	+	76	Intergenic	Intergenic	-44474	NM_001167535	100312471	Mm.377218	NM_001167535	ENSMUSG00000095982	Vmn1r3	Gm11778|OTTMUSG00000004181	vomeronasal 1 receptor 3	protein-coding	0.010067	0.498328
chr3	47925472	47925836	+	76	Intergenic	L1Md_F2|LINE|L1	101105	NR_040408	666202	Mm.465057	NR_040408	ENSMUSG00000103257	Gm7977	EG666202	tyrosine 3-monooxygenase/tryptophan 5-monooxygenase activation protein, theta polypeptide pseudogene	pseudo	0.010989	0.424658
chr5	91994683	91995050	+	76	exon (NM_001177577, exon 2 of 2)	exon (NM_001177577, exon 2 of 2)	7393	NM_001177577	381651	Mm.332494	NM_001177577	ENSMUSG00000096035	Gm1045	Gm1045-a|Gm1045-b	predicted gene 1045	protein-coding	0.043597	0.546196
chr13	65605826	65606266	+	76	Intergenic	RLTR9E|LTR|ERVK	327192	NM_178364	170936	Mm.151546	NM_178364	ENSMUSG00000021514	Zfp369	B930030B22Rik|D230020H11Rik|NRIF2	zinc finger protein 369	protein-coding	0.006818	0.505669
chr17	13360438	13360849	+	76	intron (NM_001167578, intron 5 of 11)	B4A|SINE|B4	6071	NM_001167578	100041352	Mm.490251	NM_001167578	ENSMUSG00000052469	Tcp10c	D17Leh66C|D17Leh66ca|Gm9880|T66C-a|Tcp-10c	t-complex protein 10c	protein-coding	0.017032	0.519417
chr7	43149016	43149511	+	76	Intergenic	IAPLTR2a|LTR|ERVK	-28325	NM_001034893	668620	Mm.388871	NM_001034893	ENSMUSG00000064194	Zfp936	EG435970|EG668620|Gm9272|I1C0022H11Rik	zinc finger protein 936	protein-coding	0.044444	0.495968
chr9	87659168	87660001	+	75	Intergenic	Intergenic	71676	NM_023814	76365	Mm.158789	NM_023814	ENSMUSG00000032419	Tbx18	2810012F10Rik|2810404D13Rik	T-box18	protein-coding	0.003601	0.425659
chr2	41090091	41090558	+	75	intron (NM_053011, intron 41 of 90)	Lx|LINE|L1	1357244	NR_105754	102465171		NR_105754	ENSMUSG00000098660	Mir6336	Gm27584|mmu-mir-6336	microRNA 6336	ncRNA	0.008565	0.491453
chr1	47695374	47695826	+	75	Intergenic	Lx2A|LINE|L1	-228475	NR_105768	102466969		NR_105768	ENSMUSG00000098876	Mir6350	Gm27958|mmu-mir-6350	microRNA 6350	ncRNA	0.006637	0.518764
chr13	107308417	107309297	+	75	Intergenic	Intergenic	-160965	NR_045083	105120	Mm.417700	NR_045083		AI197445	-	expressed sequence AI197445	ncRNA	0.005682	0.479001
chr9	55790535	55790932	+	75	intron (NM_001081341, intron 21 of 32)	B1_Mus1|SINE|Alu	147382	NM_001081341	244891	Mm.86588	NM_175536	ENSMUSG00000034007	Scaper	C430017I08|D530014O03Rik|Zfp291	S phase cyclin A-associated protein in the ER	protein-coding	0.005038	0.359296
chr5	19184853	19185286	+	75	Intergenic	RMER17B|LTR|ERVK	41486	NR_102342	70832	Mm.398993	NR_102341	ENSMUSG00000097626	4921504A21Rik	-	RIKEN cDNA 4921504A21 gene	ncRNA	0.016166	0.587558
chr1	147640474	147640845	+	75	Intergenic	RMER17B2|LTR|ERVK	1142972	NM_001145807	215378	Mm.441817	NM_153539	ENSMUSG00000035131	Brinp3	B830045N13Rik|Fam5c	bone morphogenetic protein/retinoic acid inducible neural specific 3	protein-coding	0.018868	0.505376
chr8	117543874	117544358	+	75	intron (NM_172285, intron 2 of 32)	B4A|SINE|B4	45841	NM_172285	234779	Mm.192699	NM_172285	ENSMUSG00000034330	Plcg2	PLC-gamma-2|PLCgamma2|Plcg-2	phospholipase C, gamma 2	protein-coding	0.018595	0.486598
chr4	129388101	129389473	+	75	Intergenic	Intergenic	-10759	NM_028603	73680	Mm.32997	NM_028603	ENSMUSG00000028807	Zbtb8a	2410081M15Rik|AI480941	zinc finger and BTB domain containing 8a	protein-coding	0.015306	0.477058
chr11	102657821	102658148	+	75	Intergenic	(CA)n|Simple_repeat|Simple_repeat	-7601	NM_001127576	268491	Mm.447643	NM_001127576	ENSMUSG00000051455	Meioc	Gm1564|Gm663	meiosis specific with coiled-coil domain	protein-coding	0.015291	0.466463
chr12	109870169	109870734	+	75	Intergenic	Intergenic	122573	NR_037233	100499517		NR_037233	ENSMUSG00000093351	Mir3072	mir-3072|mmu-mir-3072	microRNA 3072	ncRNA	0.035398	0.524735
chr8	47493824	47494897	+	75	intron (NM_177240, intron 28 of 29)	B1_Mus1|SINE|Alu	39110	NM_177240	320714	Mm.39461	NM_177240	ENSMUSG00000038102	Trappc11	AW558465|D030016E14Rik|R75422	trafficking protein particle complex 11	protein-coding	0.013048	0.425512
chr5	117064367	117065658	+	75	Intergenic	Intergenic	50981	NM_001122666	71954	Mm.34456	NM_178622	ENSMUSG00000066900	Suds3	2400003N08Rik|2410008L21Rik|AU067672|mSds3	suppressor of defective silencing 3 homolog (S. cerevisiae)	protein-coding	0.024012	0.472136
chr4	67316611	67317025	+	75	Intergenic	L1_Mus3|LINE|L1	489267	NM_021297	21898	Mm.38049	NM_021297	ENSMUSG00000039005	Tlr4	Lps|Ly87|Ran/M1|Rasl2-8	toll-like receptor 4	protein-coding	0.004831	0.46506
chr12	30595580	30596107	+	75	Intergenic	RMER1C|Other|Other	11400	NM_172049	211986	Mm.34035	NM_172049	ENSMUSG00000043061	Tmem18	BC024093	transmembrane protein 18	protein-coding	0.00759	0.498106
chr14	96107391	96107746	+	75	intron (NM_053105, intron 10 of 10)	RLTR44E|LTR|ERVK	226302	NM_025733	66732	Mm.75060	NM_025733	ENSMUSG00000034689	4921530L21Rik	-	RIKEN cDNA 4921530L21 gene	protein-coding	0.016901	0.494382
chr8	59068366	59068881	+	75	Intergenic	L1Md_F2|LINE|L1	156868	NM_173411	234290	Mm.39244	NM_173411	ENSMUSG00000049946	BC030500	-	cDNA sequence BC030500	protein-coding	0.015534	0.455426
chr4	13843004	13843426	+	75	intron (NM_001111026, intron 4 of 10)	L1_Mus3|LINE|L1	58433	NM_009822	12395	Mm.4909	NM_009822	ENSMUSG00000006586	Runx1t1	Cbfa2t1h|ETO|MTG8	runt-related transcription factor 1; translocated to, 1 (cyclin D-related)	protein-coding	0.004739	0.456265
chr5	82128740	82129115	+	75	Intergenic	L1Md_F2|LINE|L1	-4214	NR_138557	67327	Mm.87058	NR_138557		1700031L13Rik	-	RIKEN cDNA 1700031L13 gene	ncRNA	0.008	0.462766
chr18	15908701	15909072	+	75	Intergenic	Lx2|LINE|L1	-190840	NM_199055	71367	Mm.329304	NM_199055	ENSMUSG00000047161	Chst9	5430438D01Rik	carbohydrate (N-acetylgalactosamine 4-0) sulfotransferase 9	protein-coding	0.002695	0.524194
chr7	104013302	104013750	+	75	promoter-TSS (NM_147084)	promoter-TSS (NM_147084)	-826	NM_147084	259088	Mm.422750	NM_147084	ENSMUSG00000066263	Olfr639	MOR12-1	olfactory receptor 639	protein-coding	0.024554	0.501114
chr6	18866212	18866708	+	75	5' UTR (NM_029202, exon 1 of 6)	5' UTR (NM_029202, exon 1 of 6)	142	NM_001167757	75196	Mm.67665	NM_029202	ENSMUSG00000029517	Ankrd7	4930532L20Rik|AV278427	ankyrin repeat domain 7	protein-coding	0.018145	0.470825
chr14	111324193	111324568	+	75	Intergenic	Lx2|LINE|L1	-350735	NM_198865	75409	Mm.235097	NM_029273	ENSMUSG00000033214	Slitrk5	2610019D03Rik	SLIT and NTRK-like family, member 5	protein-coding	0.005333	0.473404
chr7	138367352	138368175	+	75	intron (NM_183289, intron 3 of 11)	intron (NM_183289, intron 3 of 11)	29967	NM_183289	70571	Mm.334297	NM_183289	ENSMUSG00000091002	Tcerg1l	5730476P14Rik	transcription elongation regulator 1-like	protein-coding	0.010936	0.475728
chr3	12805781	12806145	+	75	Intergenic	CT-rich|Low_complexity|Low_complexity	-665692	NM_178631	76897	Mm.422625	NM_178631	ENSMUSG00000039717	Ralyl	0710005M24Rik	RALY RNA binding protein-like	protein-coding	0	0.39726
chr1	158043941	158044294	+	75	Intergenic	Intergenic	312143	NM_207583	240843	Mm.329579	NM_207583	ENSMUSG00000004031	Brinp2	6430517E21Rik|BB361039|Fam5b|mKIAA1747	bone morphogenic protein/retinoic acid inducible neural-specific 2	protein-coding	0.005666	0.497175
chr17	32176776	32178100	+	75	Intergenic	B3A|SINE|B2	-10586	NM_008716	18131	Mm.439741	NM_008716	ENSMUSG00000038146	Notch3	AW229011|N3|hpbk	notch 3	protein-coding	0.012085	0.445283
chr14	47357186	47358010	+	75	Intergenic	Intergenic	-16262	NM_010705	16854	Mm.248615	NM_010705	ENSMUSG00000050335	Lgals3	GBP|L-34|Mac-2|gal3	lectin, galactose binding, soluble 3	protein-coding	0.014563	0.476364
chr17	43086487	43087301	+	75	intron (NM_178589, intron 5 of 5)	T-rich|Low_complexity|Low_complexity	70339	NM_178589	94185	Mm.200792	NM_178589	ENSMUSG00000023915	Tnfrsf21	AA959878|DR6|R74815|TR7	tumor necrosis factor receptor superfamily, member 21	protein-coding	0.011057	0.371779
chr15	24810748	24811223	+	75	Intergenic	Lx2A1|LINE|L1	602779	NM_027395	70350	Mm.29586	NM_027395	ENSMUSG00000045763	Basp1	2610024P12Rik|CAP-23|CAP23|Ckap3|NAP-22|NAP22	brain abundant, membrane attached signal protein 1	protein-coding	0.004211	0.516807
chr2	116156001	116156391	+	75	Intergenic	L1Md_F2|LINE|L1	-80100	NR_033447	69974	Mm.440293	NR_033447		2810405F15Rik	-	RIKEN cDNA 2810405F15 gene	ncRNA	0.028205	0.567775
chr7	87798631	87799124	+	75	intron (NM_001143834, intron 3 of 10)	L1_Mus3|LINE|L1	214709	NM_001081414	108071	Mm.235018	NM_001033224	ENSMUSG00000049583	Grm5	6430542K11Rik|AI850523|Glu5R|Gprc1e|mGluR5|mGluR5b	glutamate receptor, metabotropic 5	protein-coding	0.010142	0.516194
chr14	22032519	22033348	+	75	intron (NM_028275, intron 2 of 6)	intron (NM_028275, intron 2 of 6)	13221	NM_028275	76633	Mm.489898	NM_028275	ENSMUSG00000063458	1700112E06Rik	2700009F18Rik	RIKEN cDNA 1700112E06 gene	protein-coding	0.021713	0.493976
chr13	94368030	94368869	+	75	intron (NM_009680, intron 1 of 26)	intron (NM_009680, intron 1 of 26)	9489	NM_009680	11774	Mm.21185	NM_009680	ENSMUSG00000021686	Ap3b1	AP-3|AU015684|C78395|Hps2|beta3A|pe|pearl|rim2	adaptor-related protein complex 3, beta 1 subunit	protein-coding	0.013111	0.452381
chr13	13838882	13839207	+	75	Intergenic	MMERVK9C_I-int|LTR|ERVK	54737	NM_010317	14706	Mm.215394	NM_010317	ENSMUSG00000021303	Gng4	-	guanine nucleotide binding protein (G protein), gamma 4	protein-coding	0.027692	0.472393
chr14	83326023	83326509	+	75	Intergenic	Lx3A|LINE|L1	-1117297	NM_001013753	219228	Mm.153643	NM_001013753	ENSMUSG00000035566	Pcdh17	C030033F14Rik|Gm78	protocadherin 17	protein-coding	0.006173	0.464066
chr10	5163779	5164134	+	75	intron (NM_001347711, intron 97 of 145)	intron (NM_001347711, intron 97 of 145)	30751	NM_001079686	64009	Mm.331626	NM_022027	ENSMUSG00000096054	Syne1	8B|A330049M09Rik|BE692247|C130039F11Rik|CPG2|Myne1|mKIAA1756|myne-1	spectrin repeat containing, nuclear envelope 1	protein-coding	0.016901	0.480337
chr5	34066595	34066947	+	75	intron (NM_181857, intron 18 of 24)	intron (NM_181857, intron 18 of 24)	-51969	NR_040703	75357	Mm.410806	NR_040703	ENSMUSG00000106902	4930557J02Rik	-	RIKEN cDNA 4930557J02 gene	ncRNA	0.014205	0.458924
chr3	150281321	150281715	+	75	Intergenic	RSINE1|SINE|B4	1006781	NR_040591	381482	Mm.393866	NR_040591		Gm1653	-	predicted gene 1653	ncRNA	0.007614	0.443038
chr2	16988674	16989099	+	75	intron (NR_040632, intron 2 of 3)	L1_Mus1|LINE|L1	24840	NR_040632	75069	Mm.50378	NR_040632		4930515L03Rik	-	RIKEN cDNA 4930515L03 gene	ncRNA	0.004706	0.476526
chr13	5131276	5131866	+	75	Intergenic	L1Md_F3|LINE|L1	-522407	NM_018859	56043	Mm.251908	NM_018859	ENSMUSG00000045410	Akr1e1	1810061I10Rik|Akr1e2	aldo-keto reductase family 1, member E1	protein-coding	0.042373	0.551607
chr5	71594676	71595163	+	75	intron (NM_010251, intron 8 of 8)	Lx2|LINE|L1	-46714	NM_030052	78174	Mm.60690	NM_030052	ENSMUSG00000049387	Cox7b2	4930503B16Rik	cytochrome c oxidase subunit VIIb2	protein-coding	0.010267	0.506148
chr3	96563205	96564180	+	75	intron (NR_040409, intron 1 of 3)	B1_Mus2|SINE|Alu	3109	NR_040409	100038464	Mm.475126	NR_040409	ENSMUSG00000074398	Gm15441	ENSMUSG00000074398|OTTMUSG00000021867	predicted gene 15441	ncRNA	0.012308	0.455943
chr14	33291809	33292221	+	75	intron (NM_153800, intron 3 of 10)	B4A|SINE|B4	75192	NM_153800	239027	Mm.318350	NM_153800	ENSMUSG00000063506	Arhgap22	B230341L19Rik|RHOGAP2|p68RacGAP	Rho GTPase activating protein 22	protein-coding	0.004854	0.535109
chr1	88211932	88212692	+	75	exon (NM_201645, exon 1 of 5)	exon (NM_201645, exon 1 of 5)	353	NM_201645	394436	Mm.300095	NM_201645	ENSMUSG00000089960	Ugt1a1	Gnt1|UDPGT 1-1|UGT1A01|Udpgt-1a|UgtBr1	UDP glucuronosyltransferase 1 family, polypeptide A1	protein-coding	0.022368	0.499343
chr8	66175236	66175680	+	75	intron (NM_001166372, intron 3 of 7)	L1Md_F2|LINE|L1	-210843	NM_001166375	72925	Mm.380457	NM_175188	ENSMUSG00000036469	44986	2900024D24Rik|BB085186	membrane-associated ring finger (C3HC4) 1	protein-coding	0.006757	0.417978
chr2	125990334	125990668	+	75	intron (NM_029455, intron 13 of 16)	intron (NM_029455, intron 13 of 16)	-44157	NM_008008	14178	Mm.330557	NM_008008	ENSMUSG00000027208	Fgf7	Kgf	fibroblast growth factor 7	protein-coding	0.008982	0.483582
chr7	15349829	15351340	+	75	Intergenic	MuRRS-int|LTR|ERV1	-38267	NM_145708	246792	Mm.26391	NM_145708	ENSMUSG00000074369	Obox2	-	oocyte specific homeobox 2	protein-coding	0.01456	0.476852
chr7	111559060	111559790	+	75	intron (NM_173739, intron 3 of 10)	intron (NM_173739, intron 3 of 10)	220552	NM_173739	233733	Mm.323322	NM_173739	ENSMUSG00000038296	Galnt18	2900011G21Rik|BC024988|Galntl4	UDP-N-acetyl-alpha-D-galactosamine:polypeptide N-acetylgalactosaminyltransferase 18	protein-coding	0.005479	0.50342
chr15	76307202	76307597	+	75	promoter-TSS (NM_153122)	promoter-TSS (NM_153122)	-154	NM_153122	75475	Mm.322738	NM_153122	ENSMUSG00000022562	Oplah	1700010G02Rik	5-oxoprolinase (ATP-hydrolysing)	protein-coding	0.053165	0.606061
chr5	60779294	60780338	+	75	Intergenic	ORR1A0-int|LTR|ERVL-MaLR	-793814	NR_040682	71057	Mm.50817	NR_040682	ENSMUSG00000106013	4933402J10Rik	-	RIKEN cDNA 4933402J10 gene	ncRNA	0.015326	0.487081
chr15	14705423	14705763	+	75	Intergenic	Lx2|LINE|L1	-1531918	NM_007666	12563	Mm.57048	NM_007666	ENSMUSG00000039385	Cdh6	cad6	cadherin 6	protein-coding	0.014706	0.533724
chr12	48130063	48130519	+	75	Intergenic	L1_Mus1|LINE|L1	171171	NR_039586	100628593		NR_039586	ENSMUSG00000092981	Mir5125	mmu-mir-5125|mu-mir-5125	microRNA 5125	ncRNA	0.013158	0.49453
chr7	97755241	97755967	+	75	Intergenic	Intergenic	-17357	NM_175105	66333	Mm.29756	NM_175105	ENSMUSG00000042797	Aqp11	1700015P13Rik|AI648923|sjds	aquaporin 11	protein-coding	0.020661	0.481431
chr9	27284950	27285329	+	75	Intergenic	Intergenic	-13965	NM_001326702	235086	Mm.48719	NM_001033323	ENSMUSG00000034275	Igsf9b	AI414108|AI854107|Gm508|mKIAA1030	immunoglobulin superfamily, member 9B	protein-coding	0.007916	0.523684
chr9	56755260	56755764	+	75	Intergenic	Intergenic	-70259	NM_181074	235402	Mm.246605	NM_181074	ENSMUSG00000049556	Lingo1	4930471K13Rik|AV148400|LERN1|LINGO-1|Lrrn6a|UNQ201	leucine rich repeat and Ig domain containing 1	protein-coding	0.017857	0.538614
chr16	25498507	25498813	+	75	Intergenic	Lx2B|LINE|L1	-185105	NM_001127260	22061	Mm.20894	NM_011641	ENSMUSG00000022510	Trp63	AI462811|Ket|P51/P63|P63|P73l|Tp63|Trp53rp1	transformation related protein 63	protein-coding	0.006536	0.501629
chr7	11367253	11367910	+	75	Intergenic	Intergenic	-30334	NM_001110316	665902	Mm.425380	NM_001110316	ENSMUSG00000070828	Zscan4f	C330039H09Rik	zinc finger and SCAN domain containing 4F	protein-coding	0.015221	0.49848
chr11	104004264	104004943	+	75	Intergenic	B3|SINE|B2	37732	NM_007477	11841	Mm.5061	NM_007477	ENSMUSG00000062421	Arf2	-	ADP-ribosylation factor 2	protein-coding	0.017673	0.448529
chr4	68454841	68455208	+	75	Intergenic	Lx5|LINE|L1	499373	NM_019967	56710	Mm.248788	NM_019967	ENSMUSG00000028351	Brinp1	BRINP|Dbc1|Dbccr1|Fam5a	bone morphogenic protein/retinoic acid inducible neural specific 1	protein-coding	0.002725	0.445652
chr7	52784151	52784680	+	75	Intergenic	L1_Mus1|LINE|L1	-768699	NM_001195601	100503036	Mm.279725	NM_001195601	ENSMUSG00000094445	1700015G11Rik	Ccdc179	RIKEN cDNA 1700015G11 gene	protein-coding	0.00189	0.479245
chr12	97202152	97202701	+	75	Intergenic	L1Md_F2|LINE|L1	1057033	NM_008079	14420	Mm.5120	NM_008079	ENSMUSG00000021003	Galc	2310068B06Rik|A930008M05Rik|AW212969|AW413532|Gacy|twi|twitcher	galactosylceramidase	protein-coding	0.01275	0.447273
chr13	59918776	59919204	+	75	Intergenic	RLTR17B_Mm|LTR|ERVK	-95843	NM_153538	214290	Mm.233082	NM_153538	ENSMUSG00000035248	Zcchc6	6030448M23Rik|AA420405	zinc finger, CCHC domain containing 6	protein-coding	0.018692	0.452214
chr13	66061563	66064648	+	75	Intergenic	B2_Mm1a|SINE|B2	-50348	NM_001177832	628709	Mm.390595	NM_001177832	ENSMUSG00000095909	Gm10324	ENSMUSG00000071302	predicted gene 10324	protein-coding	0.023987	0.523331
chr4	150150970	150151726	+	75	intron (NM_001085529, intron 2 of 11)	intron (NM_001085529, intron 2 of 11)	2376	NM_001085529	435818	Mm.359648	NM_001085529	ENSMUSG00000062064	Slc2a7	OTTMUSG00000010396	solute carrier family 2 (facilitated glucose transporter), member 7	protein-coding	0.010582	0.498018
chr12	30700288	30701334	+	75	Intergenic	L1M3|LINE|L1	116368	NM_172049	211986	Mm.34035	NM_172049	ENSMUSG00000043061	Tmem18	BC024093	transmembrane protein 18	protein-coding	0.018164	0.420248
chr15	18486385	18486788	+	75	Intergenic	L1_Mus4|LINE|L1	-116959	NR_045711	70886	Mm.399021	NR_045711		4921515E04Rik	-	RIKEN cDNA 4921515E04 gene	ncRNA	0.007444	0.415842
chr19	37394669	37395131	+	75	intron (NM_010615, intron 9 of 21)	intron (NM_010615, intron 9 of 21)	18497	NM_010615	16551	Mm.42203	NM_010615	ENSMUSG00000012443	Kif11	Eg5|Kif8|Kifl1|Knsl1	kinesin family member 11	protein-coding	0.019481	0.403888
chr5	70124481	70124819	+	75	Intergenic	L1_Mus3|LINE|L1	-532346	NM_001347363	67980	Mm.33830	NM_027681	ENSMUSG00000029209	Gnpda2	4921523I18Rik|4933412A11Rik|BB189630|GNPDA|Gnp2|Sb52|mKIAA4008	glucosamine-6-phosphate deaminase 2	protein-coding	0.002959	0.525074
chr11	43186289	43186611	+	75	intron (NM_176999, intron 4 of 22)	intron (NM_176999, intron 4 of 22)	36573	NM_176999	319767	Mm.252339	NM_176999	ENSMUSG00000055415	Atp10b	5930426O13Rik|9030605H24Rik	ATPase, class V, type 10B	protein-coding	0.015528	0.520124
chr6	139086485	139086808	+	75	Intergenic	Lx3B|LINE|L1	235930	NR_045149	70962	Mm.410833	NR_045149	ENSMUSG00000108128	4922502N22Rik	-	RIKEN cDNA 4922502N22 gene	ncRNA	0.003096	0.478395
chr2	4006938	4007308	+	75	Intergenic	L1_Mus3|LINE|L1	-10560	NM_001347086	209630	Mm.37932	NM_172475	ENSMUSG00000026657	Frmd4a	2700017I06Rik|5330420J21|AI594879|C230040M21Rik|Frmd4|Gm13190|OTTMUSG00000010806|mKIAA1294	FERM domain containing 4A	protein-coding	0.005405	0.485175
chr4	5607433	5607989	+	75	Intergenic	Intergenic	-24617	NR_038183	73872	Mm.427301	NR_038183	ENSMUSG00000086066	4930423M02Rik	-	RIKEN cDNA 4930423M02 gene	ncRNA	0.028777	0.48833
chr19	5148955	5149747	+	75	intron (NM_153129, intron 10 of 23)	intron (NM_153129, intron 10 of 23)	-30943	NM_008451	16594	Mm.271648	NM_008451	ENSMUSG00000024862	Klc2	8030455F02Rik|AW212649|KLC 2|KLC-2	kinesin light chain 2	protein-coding	0.008838	0.539723
chr16	93520260	93520783	+	75	Intergenic	RMER15-int|LTR|ERVL	-61649	NR_040494	72264	Mm.396204	NR_040494	ENSMUSG00000099968	1700029J03Rik	-	RIKEN cDNA 1700029J03 gene	ncRNA	0.007648	0.494275
chr13	11829487	11829869	+	75	exon (NM_023868, exon 14 of 105)	exon (NM_023868, exon 14 of 105)	277267	NM_023868	20191	Mm.239871	NM_023868	ENSMUSG00000021313	Ryr2	9330127I20Rik|RYR-2	ryanodine receptor 2, cardiac	protein-coding	0.020942	0.456919
chr18	88214213	88214834	+	75	Intergenic	Intergenic	679684	NM_018821	54607	Mm.91920	NM_018821	ENSMUSG00000056153	Socs6	1500012M23Rik|5830401B18Rik|AI447482|Cis4|Cish4|HSPC060|SOCS-4|SOCS-6|SSI4|STAI4|STATI4|Socs4	suppressor of cytokine signaling 6	protein-coding	0.011272	0.42926
chr1	14262393	14262771	+	75	intron (NM_001310459, intron 7 of 17)	intron (NM_001310459, intron 7 of 17)	47617	NM_010164	14048	Mm.250185	NM_010164	ENSMUSG00000025932	Eya1	bor	EYA transcriptional coactivator and phosphatase 1	protein-coding	0.013228	0.419525
chr8	7718248	7718618	+	75	Intergenic	ORR1E|LTR|ERVL-MaLR	942340	NM_010111	13642	Mm.209813	NM_010111	ENSMUSG00000001300	Efnb2	ELF-2|Epl5|Eplg5|Htk-L|LERK-5|Lerk5|NLERK-1	ephrin B2	protein-coding	0.016216	0.474394
chr5	3966101	3966446	+	75	intron (NM_194462, intron 7 of 47)	intron (NM_194462, intron 7 of 47)	38087	NM_194462	100986	Mm.46044	NM_194462	ENSMUSG00000040407	Akap9	5730481H23Rik|AKAP-9|AKAP450|AW545847|C79026|G1-448-15|PRKA9|mKIAA0803|mei2-5|repro12	A kinase (PRKA) anchor protein (yotiao) 9	protein-coding	0.014493	0.421965
chr18	76653430	76654389	+	75	Intergenic	ZP3AR|Satellite|Satellite	-202496	NM_001109743	664805	Mm.329543	NM_001109743	ENSMUSG00000091519	Skor2	Corl2|EG664805|Fussel18|Gm7348	SKI family transcriptional corepressor 2	protein-coding	0.019812	0.530208
chr3	95977799	95978332	+	75	Intergenic	A-rich|Low_complexity|Low_complexity	-7445	NR_045872	668224	Mm.357766	NR_045872		Gm9054	EG668224	predicted gene 9054	ncRNA	0.022514	0.402622
chr6	28828791	28829168	+	75	3' UTR (NM_138682, exon 1 of 1)	3' UTR (NM_138682, exon 1 of 1)	2768	NM_138682	192198	Mm.443660	NM_138682	ENSMUSG00000049939	Lrrc4	MBAG1|NGL-2|NGL2|NLG-2|Nag14	leucine rich repeat containing 4	protein-coding	0.02122	0.510582
chr5	120926153	120926698	+	75	Intergenic	Intergenic	11607	NM_133893	100535	Mm.247620	NM_133893	ENSMUSG00000032623	Oas1d	AA536864|C85127|oasl8	2'-5' oligoadenylate synthetase 1D	protein-coding	0.00367	0.525641
chr9	49618430	49619010	+	75	intron (NM_001081445, intron 1 of 17)	intron (NM_001081445, intron 1 of 17)	100432	NR_029465	100036537	Mm.437541	NR_029465	ENSMUSG00000079564	Gm11149	ENSMUSG00000060603|ENSMUSG00000079564	predicted gene 11149	ncRNA	0.013793	0.473322
chr14	28483764	28484126	+	75	Intergenic	Intergenic	-21528	NM_009524	22418	Mm.287544	NM_009524	ENSMUSG00000021994	Wnt5a	8030457G12Rik|Wnt-5a	wingless-type MMTV integration site family, member 5A	protein-coding	0	0.418733
chr3	11312523	11312977	+	75	Intergenic	Lx|LINE|L1	531609	NR_040751	100038545	Mm.388494	NR_040751	ENSMUSG00000104015	Gm10745	ENSMUSG00000074696	predicted gene 10745	ncRNA	0.004405	0.496703
chr5	58570460	58571237	+	75	Intergenic	RLTR10|LTR|ERVK	-117850	NR_046190	78163	Mm.243828	NR_046190	ENSMUSG00000105234	4930459L07Rik	-	RIKEN cDNA 4930459L07 gene	ncRNA	0.023166	0.447301
chr12	12979191	12979654	+	75	Intergenic	ORR1D2|LTR|ERVL-MaLR	-37586	NM_008709	18109	Mm.16469	NM_008709	ENSMUSG00000037169	Mycn	N-myc|Nmyc|Nmyc-1|Nmyc1|bHLHe37|c-nmyc	v-myc avian myelocytomatosis viral related oncogene, neuroblastoma derived	protein-coding	0.021598	0.43319
chr18	22412414	22412959	+	75	intron (NM_001167777, intron 5 of 12)	IAPLTR2_Mm|LTR|ERVK	67597	NM_001167777	211961	Mm.392310	NM_001167777	ENSMUSG00000045215	Asxl3	C230079D11Rik|D430002O22Rik|D930044O18Rik|Gm329|Gm945	additional sex combs like 3 (Drosophila)	protein-coding	0.056881	0.529304
chr15	71878137	71878591	+	75	intron (NM_027174, intron 40 of 63)	intron (NM_027174, intron 40 of 63)	-150526	NM_177819	70363	Mm.126450	NM_177819	ENSMUSG00000036800	Fam135b	1700010C24Rik|A830008O07Rik	family with sequence similarity 135, member B	protein-coding	0.013216	0.479121
chr14	82306499	82306967	+	75	Intergenic	L1Md_F3|LINE|L1	-2136830	NM_001013753	219228	Mm.153643	NM_001013753	ENSMUSG00000035566	Pcdh17	C030033F14Rik|Gm78	protocadherin 17	protein-coding	0.021368	0.513859
chr16	64002170	64002826	+	75	Intergenic	Intergenic	-138341	NM_010140	13837	Mm.1977	NM_010140	ENSMUSG00000052504	Epha3	AW492086|Cek4|ETK1|End3|Hek|Hek4|Mek4|Tyro4	Eph receptor A3	protein-coding	0.025915	0.473364
chr3	43524650	43525012	+	75	Intergenic	L1Md_F2|LINE|L1	1782213	NM_001099785	73852	Mm.29006	NM_027271	ENSMUSG00000025766	D3Ertd751e	2810009O15Rik|4930415G15Rik	DNA segment, Chr 3, ERATO Doi 751, expressed	protein-coding	0.005525	0.404959
chr10	49950702	49951195	+	75	Intergenic	RMER17D2|LTR|ERVK	-162194	NM_001111268	14806	Mm.332838	NM_010349	ENSMUSG00000056073	Grik2	AW124492|GluK2|Glur-6|Glur6|Glurbeta2	glutamate receptor, ionotropic, kainate 2 (beta 2)	protein-coding	0.004057	0.532389
chr6	102802279	102802691	+	75	Intergenic	B1_Mus1|SINE|Alu	8101	NR_105792	102466636		NR_105792	ENSMUSG00000098533	Mir6373	Gm27870|mmu-mir-6373	microRNA 6373	ncRNA	0.004854	0.414044
chr10	127703571	127704102	+	75	Intergenic	Intergenic	-1420	NM_001081219	432516	Mm.90450	NM_001081219	ENSMUSG00000025401	Myo1a	BBM-I|Myhl	myosin IA	protein-coding	0.013183	0.505639
chr10	20716480	20716910	+	75	intron (NM_013875, intron 1 of 12)	intron (NM_013875, intron 1 of 12)	8383	NM_013875	29863	Mm.425617	NM_013875	ENSMUSG00000019990	Pde7b	-	phosphodiesterase 7B	protein-coding	0.013953	0.438515
chr9	77508400	77508724	+	75	intron (NM_001146048, intron 1 of 13)	B4A|SINE|B4	35497	NM_172528	214345	Mm.28534	NM_172528	ENSMUSG00000032352	Lrrc1	A430093J20Rik|AU016091|D030059I21|mKIAA4018	leucine rich repeat containing 1	protein-coding	0.015432	0.52
chr4	144377591	144378266	+	75	promoter-TSS (NM_001115077)	promoter-TSS (NM_001115077)	5	NM_001115077	627009	Mm.473686	NM_001115077	ENSMUSG00000073721	Gm13125	EG627009|OTTMUSG00000010547	predicted gene 13125	protein-coding	0.007407	0.480769
chr5	35565933	35567054	+	75	exon (NM_030208, exon 7 of 11)	exon (NM_030208, exon 7 of 11)	8577	NM_030208	78890	Mm.98522	NM_030208	ENSMUSG00000029097	Trmt44	2310079F23Rik|Mettl19	tRNA methyltransferase 44	protein-coding	0.013381	0.501783
chr4	152199116	152199453	+	75	promoter-TSS (NM_001146058)	promoter-TSS (NM_001146058)	-560	NM_001146058	70025	Mm.296191	NM_133348	ENSMUSG00000028937	Acot7	2410041A17Rik|Ach1|Act|Bach|CTE-IIa|Cte-II|Lach1	acyl-CoA thioesterase 7	protein-coding	0.011869	0.402367
chr10	63912799	63913335	+	75	intron (NM_177612, intron 7 of 17)	intron (NM_177612, intron 7 of 17)	92012	NM_001164519	216033	Mm.444692	NM_177612	ENSMUSG00000060843	Ctnna3	4930429L08Rik|4933408A16|Catna3|Vr22	catenin (cadherin associated protein), alpha 3	protein-coding	0.018657	0.439479
chr10	47139952	47140440	+	75	Intergenic	RLTR44E|LTR|ERVK	895447	NR_028276	108637		NR_028276	ENSMUSG00000096263	Snord14c	Gm23107|Rnu14|U14	small nucleolar RNA, C/D box 14C	snoRNA	0.008197	0.507157
chr4	37518723	37519190	+	75	Intergenic	L1_Mus3|LINE|L1	-567212	NM_001165999	242384	Mm.132507	NM_175516	ENSMUSG00000045083	Lingo2	B230217C06Rik|Lern3|Lrrn6c	leucine rich repeat and Ig domain containing 2	protein-coding	0.002141	0.478632
chr4	58769349	58769745	+	75	Intergenic	IAPLTR2a|LTR|ERVK	16173	NM_146920	258922	Mm.223327	NM_146920	ENSMUSG00000043385	Olfr267	MOR262-1	olfactory receptor 267	protein-coding	0.05303	0.511335
chr8	65695387	65695845	+	75	intron (NM_175188, intron 1 of 7)	L1_Mus1|LINE|L1	77091	NM_175188	72925	Mm.380457	NM_175188	ENSMUSG00000036469	44986	2900024D24Rik|BB085186	membrane-associated ring finger (C3HC4) 1	protein-coding	0.00655	0.420479
chr8	34380539	34381018	+	75	Intergenic	Intergenic	-214066	NR_105820	102465211		NR_105820	ENSMUSG00000098785	Mir6395	Gm27561|mmu-mir-6395	microRNA 6395	ncRNA	0.039666	0.433333
chr4	112406055	112406578	+	75	intron (NM_177864, intron 3 of 6)	L1Md_F|LINE|L1	27669	NM_177864	329918	Mm.246783	NM_177864	ENSMUSG00000049972	Skint9	A030013N09Rik|Skint-9	selection and upkeep of intraepithelial T cells 9	protein-coding	0.017208	0.479008
chr13	47383977	47384316	+	75	Intergenic	B4|SINE|B4	190143	NM_001170643	218215	Mm.287609	NM_146042	ENSMUSG00000038068	Rnf144b	BC025007|E130105P19Rik|Ibrdc2|Pir2	ring finger protein 144B	protein-coding	0.00885	0.476471
chr7	58991496	58991901	+	75	Intergenic	RLTR50B|LTR|ERVK	-237052	NM_173010	22215	Mm.9002	NM_011668	ENSMUSG00000025326	Ube3a	4732496B02|5830462N02Rik|A130086L21Rik|Hpve6a|mKIAA4216	ubiquitin protein ligase E3A	protein-coding	0.009877	0.497537
chr4	31677698	31678647	+	75	Intergenic	Intergenic	-285935	NM_009316	26409	Mm.258589	NM_009316	ENSMUSG00000028284	Map3k7	B430101B05|C87327|Tak1	mitogen-activated protein kinase kinase kinase 7	protein-coding	0.006322	0.463158
chr6	127311517	127312056	+	75	Intergenic	Intergenic	-3819	NR_073373	232386	Mm.257367	NR_073373	ENSMUSG00000107153	Gm38404	D130058E03	predicted gene, 38404	ncRNA	0.012987	0.522222
chr6	29524393	29524813	+	75	Intergenic	Intergenic	-2022	NM_001311083	27056	Mm.6479	NM_012057	ENSMUSG00000029771	Irf5	AW491843|mirf5	interferon regulatory factor 5	protein-coding	0.014286	0.498812
chr10	93786427	93787446	+	75	Intergenic	RLTR45-int|LTR|ERVK	-44619	NM_183199	327799	Mm.491598	NM_183199	ENSMUSG00000020020	Usp44	E430004F17Rik	ubiquitin specific peptidase 44	protein-coding	0.019627	0.480392
chr2	41515488	41515919	+	75	intron (NM_053011, intron 7 of 90)	L1Md_F2|LINE|L1	931865	NR_105754	102465171		NR_105754	ENSMUSG00000098660	Mir6336	Gm27584|mmu-mir-6336	microRNA 6336	ncRNA	0.009281	0.409722
chr13	56864156	56864871	+	75	intron (NM_001302373, intron 2 of 12)	intron (NM_001302373, intron 2 of 12)	31276	NM_001302373	26946	Mm.62409	NM_012035	ENSMUSG00000021541	Trpc7	TRP7|Trrp8	transient receptor potential cation channel, subfamily C, member 7	protein-coding	0.018182	0.506983
chr6	68626664	68627054	+	75	Intergenic	L1_Mus1|LINE|L1	700315	NR_004434	19783		NR_004434	ENSMUSG00000106222	Rprl1	Rmrp2|Rpr|Rprh2	ribonuclease P RNA-like 1	ncRNA	0.007692	0.470588
chr14	53443606	53444019	+	75	Intergenic	Intergenic	810117	NM_001113358	13135	Mm.319038	NM_010015	ENSMUSG00000022174	Dad1	AI323713	defender against cell death 1	protein-coding	0.002421	0.456522
chr14	96918850	96919256	+	75	Intergenic	B1_Mur4|SINE|Alu	-400019	NM_053105	93688	Mm.308735	NM_053105	ENSMUSG00000022076	Klhl1	mKIAA1490	kelch-like 1	protein-coding	0.004926	0.373464
chr9	31519699	31520342	+	75	Intergenic	L1_Mus2|LINE|L1	-55782	NM_144936	235135	Mm.390134	NM_144936	ENSMUSG00000041737	Tmem45b	BC018222	transmembrane protein 45b	protein-coding	0.009331	0.540373
chr10	27074301	27074657	+	75	intron (NM_008481, intron 40 of 63)	Lx2|LINE|L1	301967	NM_176837	73910	Mm.356496	NM_176837	ENSMUSG00000039031	Arhgap18	4833419J07Rik|AI314906|AI843501	Rho GTPase activating protein 18	protein-coding	0.005618	0.490196
chr4	77937247	77937559	+	75	intron (NM_011211, intron 1 of 39)	Lx3_Mus|LINE|L1	274492	NM_011211	19266	Mm.184021	NM_011211	ENSMUSG00000028399	Ptprd	1110002J03Rik|3000002J10Rik|B230219D21Rik|R-PTP-delta	protein tyrosine phosphatase, receptor type, D	protein-coding	0.003205	0.421725
chr5	60380464	60380826	+	75	Intergenic	Lx3_Mus|LINE|L1	-394643	NR_040682	71057	Mm.50817	NR_040682	ENSMUSG00000106013	4933402J10Rik	-	RIKEN cDNA 4933402J10 gene	ncRNA	0.008287	0.363636
chr11	92831152	92831651	+	75	Intergenic	L1_Mur2|LINE|L1	-267889	NM_028296	72605	Mm.342160	NM_028296	ENSMUSG00000056158	Car10	2700029L05Rik|BB085816|Ca10	carbonic anhydrase 10	protein-coding	0.008016	0.504
chr15	28448111	28448528	+	75	exon (NM_133365, exon 73 of 79)	exon (NM_133365, exon 73 of 79)	244553	NM_133365	110082	Mm.248464	NM_133365	ENSMUSG00000022262	Dnah5	AU022615|Dnahc5|Mdnah5|b2b1134Clo|b2b1154Clo|b2b1537Clo|b2b1565Clo|b2b601Clo|mKIAA1603	dynein, axonemal, heavy chain 5	protein-coding	0.021583	0.456938
chr13	66179242	66179717	+	75	Intergenic	Intergenic	66026	NM_001177832	628709	Mm.390595	NM_001177832	ENSMUSG00000095909	Gm10324	ENSMUSG00000071302	predicted gene 10324	protein-coding	0.027368	0.558824
chr4	110595524	110595887	+	75	intron (NM_001048189, intron 3 of 12)	L1_Mus2|LINE|L1	198007	NM_001048189	78933	Mm.435620	NM_030231	ENSMUSG00000061298	Agbl4	4930578N11Rik|4931433A01Rik	ATP/GTP binding protein-like 4	protein-coding	0.002755	0.39011
chr11	113533071	113533443	+	75	intron (NM_001166503, intron 3 of 9)	intron (NM_001166503, intron 3 of 9)	32558	NM_001166503	69806	Mm.341021	NM_027216	ENSMUSG00000041654	Slc39a11	1810074D23Rik	solute carrier family 39 (metal ion transporter), member 11	protein-coding	0.032258	0.522788
chr3	46046631	46047248	+	75	Intergenic	L1_Mus3|LINE|L1	401002	NM_001101479	241989	Mm.119234	NM_001101479	ENSMUSG00000090919	Pabpc4l	C330050A14Rik|EG241989	poly(A) binding protein, cytoplasmic 4-like	protein-coding	0.003241	0.482201
chr12	107058583	107058924	+	75	Intergenic	Intergenic	-342429	NR_015512	71033	Mm.159404	NR_015512	ENSMUSG00000085820	4933406K04Rik	4930426M03Rik|4930485I22Rik|4933427G14Rik	RIKEN cDNA 4933406K04 gene	ncRNA	0.005865	0.45614
chr14	79235152	79235756	+	75	intron (NM_001033215, intron 1 of 2)	intron (NM_001033215, intron 1 of 2)	11913	NM_001033215	105590	Mm.486536	NM_001033215	ENSMUSG00000071262	Zfp957	AU017455	zinc finger protein 957	protein-coding	0.016556	0.571901
chr14	34402487	34403282	+	75	intron (NM_153127, intron 6 of 6)	intron (NM_153127, intron 6 of 6)	27380	NM_153127	105450	Mm.272673	NM_153127	ENSMUSG00000041445	Mmrn2	AA986839|ENDOGLYX1|Emilin3|EndoGlyx-1	multimerin 2	protein-coding	0.01761	0.51005
chr1	110699820	110700293	+	75	Intergenic	Lx|LINE|L1	277316	NM_001081386	227485	Mm.322070	NM_001081386	ENSMUSG00000047216	Cdh19	-	cadherin 19, type 2	protein-coding	0.004228	0.546414
chr1	17685599	17686092	+	75	intron (NR_130314, intron 6 of 6)	L1Md_T|LINE|L1	-41572	NM_031402	83691	Mm.289625	NM_031402	ENSMUSG00000025776	Crispld1	Cocoacrisp|Lcrisp1	cysteine-rich secretory protein LCCL domain containing 1	protein-coding	0.036511	0.59919
chr8	71841315	71841725	+	75	Intergenic	L1Md_F2|LINE|L1	-40548	NM_145624	236193	Mm.290790	NM_145624	ENSMUSG00000056019	Zfp709	BC021921|GIOT-4|HIT-40	zinc finger protein 709	protein-coding	0.007317	0.510949
chr2	39515512	39516027	+	75	Intergenic	Lx|LINE|L1	-289431	NM_024209	67857	Mm.389242	NM_024209	ENSMUSG00000026753	Ppp6c	2310003C10Rik	protein phosphatase 6, catalytic subunit	protein-coding	0.003883	0.542636
chr10	62680656	62681206	+	75	intron (NM_001033260, intron 1 of 3)	intron (NM_001033260, intron 1 of 3)	-1577	NR_106074	102465987		NR_106074	ENSMUSG00000105329	Mir7215	mmu-mir-7215	microRNA 7215	ncRNA	0.014545	0.482759
chr1	142708919	142709398	+	75	Intergenic	Intergenic	-931539	NM_020025	26878	Mm.285580	NM_020025	ENSMUSG00000033849	B3galt2	-	UDP-Gal:betaGlcNAc beta 1,3-galactosyltransferase, polypeptide 2	protein-coding	0.010438	0.45
chr17	30965924	30967007	+	75	intron (NM_177465, intron 2 of 21)	ID_B1|SINE|B4	11782	NM_177465	52020	Mm.25923	NM_177465	ENSMUSG00000054134	Umodl1	D17Ertd488e	uromodulin-like 1	protein-coding	0.01662	0.523985
chr6	63528332	63528673	+	75	intron (NM_008167, intron 2 of 15)	B1_Mur4|SINE|Alu	271645	NM_008167	14804	Mm.439651	NM_008167	ENSMUSG00000071424	Grid2	B230104L07Rik|GluD2|GluRdelta2|Lc|Lc<J>|MMS10-AC|Ms10ac|cpr|ho|nmf408|tpr	glutamate receptor, ionotropic, delta 2	protein-coding	0.01173	0.383041
chr6	51506424	51506745	+	75	Intergenic	B1_Mus2|SINE|Alu	-17319	NM_001127349	71982	Mm.294166	NM_028035	ENSMUSG00000038301	Snx10	2410004M09Rik	sorting nexin 10	protein-coding	0.015576	0.360248
chr4	97235892	97236637	+	75	Intergenic	Intergenic	-345679	NM_001122952	18027	Mm.31274	NM_010905	ENSMUSG00000028565	Nfia	1110047K16Rik|9430022M17Rik|CTF|NF1-A|NF1A	nuclear factor I/A	protein-coding	0.004027	0.457105
chr4	18485906	18486412	+	75	Intergenic	Lx3_Mus|LINE|L1	632701	NM_019724	17389	Mm.187315	NM_019724	ENSMUSG00000028226	Mmp16	MT-MMP 3|MT3-MMP|Mt3mmp	matrix metallopeptidase 16	protein-coding	0.001976	0.493097
chr2	60158281	60159138	+	75	Intergenic	Intergenic	-32969	NM_001001182	407823	Mm.228071	NM_001001182	ENSMUSG00000026987	Baz2b	5830435C13Rik|BC053917|D2Ertd794e	bromodomain adjacent to zinc finger domain, 2B	protein-coding	0.012835	0.449883
chr4	41473752	41474208	+	75	intron (NM_025539, intron 1 of 2)	B1_Mur1|SINE|Alu	8832	NM_025539	66401	Mm.28574	NM_025539	ENSMUSG00000028443	Nudt2	2310051L06Rik|AA939917|APAH1	nudix (nucleoside diphosphate linked moiety X)-type motif 2	protein-coding	0.002193	0.45733
chr16	38673526	38674018	+	75	intron (NM_020260, intron 1 of 11)	intron (NM_020260, intron 1 of 11)	39263	NM_020260	12549	Mm.370848	NM_020260	ENSMUSG00000022799	Arhgap31	5830477L08Rik|AU041750|Cdgap|D330026I07Rik	Rho GTPase activating protein 31	protein-coding	0.034553	0.576065
chr17	44419514	44419899	+	75	Intergenic	Intergenic	231134	NM_172621	224796	Mm.37666	NM_172621	ENSMUSG00000023959	Clic5	5730531E12Rik|B330005L24|Gm322|jbg	chloride intracellular channel 5	protein-coding	0.025974	0.536269
chr16	65174122	65174446	+	75	Intergenic	B1_Mus2|SINE|Alu	-68500	NM_008310	15557	Mm.5040	NM_008310	ENSMUSG00000050783	Htr1f	Htr1eb	5-hydroxytryptamine (serotonin) receptor 1F	protein-coding	0.012346	0.375385
chr3	91929645	91930100	+	75	Intergenic	L1Md_F2|LINE|L1	-84711	NM_207247	242100	Mm.297406	NM_207247	ENSMUSG00000042244	Pglyrp3	Gm420	peptidoglycan recognition protein 3	protein-coding	0.024176	0.572368
chr13	106127684	106128182	+	75	Intergenic	Lx|LINE|L1	684240	NM_008308	15550	Mm.4716	NM_008308	ENSMUSG00000021721	Htr1a	Gpcr18	5-hydroxytryptamine (serotonin) receptor 1A	protein-coding	0.004016	0.490982
chr7	129379207	129380063	+	75	intron (NM_001080963, intron 6 of 6)	intron (NM_001080963, intron 6 of 6)	122541	NM_001080963	381925	Mm.39184	NM_001080963	ENSMUSG00000070366	Plpp4	C030048B12Rik|Gm1090|Ppapdc1a	phospholipid phosphatase 4	protein-coding	0.016355	0.513419
chr4	89363993	89364434	+	75	intron (NR_132431, intron 2 of 9)	Lx7|LINE|L1	-53181	NM_007670	12579	Mm.423094	NM_007670	ENSMUSG00000073802	Cdkn2b	AV083695|INK4b|MTS2|p15|p15(INK4b)|p15INK4b	cyclin-dependent kinase inhibitor 2B (p15, inhibits CDK4)	protein-coding	0.015873	0.506787
chr11	13586528	13586886	+	75	Intergenic	MTA_Mm-int|LTR|ERVL-MaLR	592334	NR_131011	75280	Mm.108492	NR_131011	ENSMUSG00000085452	4930554G24Rik	-	RIKEN cDNA 4930554G24 gene	ncRNA	0.011173	0.506964
chr12	54493687	54494782	+	75	Intergenic	Intergenic	-102916	NR_033689	665239	Mm.26856	NR_033689		Gm7550	EG665239|Gm666	predicted gene 7550	ncRNA	0.028311	0.479927
chr2	111391303	111391805	+	75	Intergenic	MMERVK10C-int|LTR|ERVK	12552	NM_146381	258379	Mm.377467	NM_146381	ENSMUSG00000108931	Olfr1284	MOR245-13	olfactory receptor 1284	protein-coding	0.023904	0.483101
chr3	112440621	112441166	+	75	Intergenic	L1Md_F2|LINE|L1	558990	NR_045362	625585	Mm.389497	NR_045362	ENSMUSG00000104543	Gm6602	-	predicted gene 6602	ncRNA	0.007339	0.450549
chr11	51555961	51556841	+	75	intron (NM_153393, intron 8 of 28)	intron (NM_153393, intron 8 of 28)	-28356	NM_028398	72947	Mm.256875	NM_028398	ENSMUSG00000020359	Phykpl	2900006B13Rik|Agxt2l2	5-phosphohydroxy-L-lysine phospholyase	protein-coding	0.011364	0.46538
chr11	15929799	15930671	+	75	Intergenic	RMER17A2|LTR|ERVK	-327489	NM_145967	211739	Mm.284015	NM_145967	ENSMUSG00000048834	Vstm2a	Vstm2	V-set and transmembrane domain containing 2A	protein-coding	0.008028	0.502864
chr13	8231674	8232206	+	75	intron (NR_110345, intron 1 of 10)	Lx3_Mus|LINE|L1	29074	NM_052977	94191	Mm.425794	NM_052977	ENSMUSG00000052551	Adarb2	Adar3|RED2	adenosine deaminase, RNA-specific, B2	protein-coding	0.013158	0.514071
chr7	16349419	16349832	+	75	intron (NM_001285892, intron 6 of 8)	intron (NM_001285892, intron 6 of 8)	38271	NM_001285892	56459	Mm.258530	NM_019748	ENSMUSG00000052833	Sae1	2400010M20Rik|2610044L12Rik|AL033372|AOS1|AW743391|D7Ertd177e|HSPC140|Sua1|Uble1a	SUMO1 activating enzyme subunit 1	protein-coding	0.016949	0.449275
chr4	123888012	123888445	+	75	Intergenic	L1_Mus2|LINE|L1	-16785	NM_019660	56309	Mm.446553	NM_019660	ENSMUSG00000028647	Mycbp	5730488M09Rik|AW552132|AW742590|Amy-1	MYC binding protein	protein-coding	0.004619	0.474654
chr15	92226466	92226903	+	75	intron (NM_007727, intron 3 of 23)	Lx|LINE|L1	65327	NM_001159647	12805	Mm.4911	NM_007727	ENSMUSG00000055022	Cntn1	AW495098|CNTN|F3cam|usl	contactin 1	protein-coding	0.004577	0.495434
chr15	18385099	18385439	+	75	Intergenic	Lx3C|LINE|L1	-15642	NR_045711	70886	Mm.399021	NR_045711		4921515E04Rik	-	RIKEN cDNA 4921515E04 gene	ncRNA	0.005882	0.451613
chr2	130754585	130755157	+	75	intron (NM_029432, intron 20 of 36)	intron (NM_029432, intron 20 of 36)	49230	NR_024097	100043766	Mm.447040	NR_024097		Gm14057	OTTMUSG00000015563	Ppp1r14c pseudogene	pseudo	0.008741	0.500873
chr17	61680335	61680762	+	75	Intergenic	L1Md_F2|LINE|L1	1200769	NM_207654	13640	Mm.7978	NM_010109	ENSMUSG00000048915	Efna5	AL-1|AV158822|EFL-5|Ephrin-A5|Epl7|LERK-7|RAGS	ephrin A5	protein-coding	0.018735	0.453271
chr3	68406429	68407204	+	75	intron (NM_001113420, intron 1 of 6)	intron (NM_001113420, intron 1 of 6)	-61367	NM_001282045	30953	Mm.331064	NM_013928	ENSMUSG00000027777	Schip1	Nf2ip|Schip-1	schwannomin interacting protein 1	protein-coding	0.010323	0.416237
chr3	50157523	50157937	+	75	Intergenic	L1_Mus4|LINE|L1	285883	NM_011990	26570	Mm.260988	NM_011990	ENSMUSG00000027737	Slc7a11	9930009M05Rik|AI451155|sut|xCT	solute carrier family 7 (cationic amino acid transporter, y+ system), member 11	protein-coding	0.002415	0.501205
chr14	11983055	11983481	+	75	intron (NM_008981, intron 4 of 29)	intron (NM_008981, intron 4 of 29)	-206675	NM_001347593	19270	Mm.431266	NM_008981	ENSMUSG00000021745	Ptprg	5430405N12Rik|AW046354|AW549872|RPTPgamma	protein tyrosine phosphatase, receptor type, G	protein-coding	0.021127	0.442623
chr15	18429627	18429947	+	75	Intergenic	L1Md_F2|LINE|L1	-60160	NR_045711	70886	Mm.399021	NR_045711		4921515E04Rik	-	RIKEN cDNA 4921515E04 gene	ncRNA	0	0.464174
chr16	64661701	64662110	+	75	Intergenic	L1_Mus2|LINE|L1	109034	NM_026273	67609	Mm.212157	NM_026273	ENSMUSG00000059920	4930453N24Rik	AI649104|din	RIKEN cDNA 4930453N24 gene	protein-coding	0.007335	0.487805
chr16	83340148	83340804	+	75	Intergenic	IAPLTR2a2_Mm|LTR|ERVK	-1030667	NR_040567	75247	Mm.417813	NR_040567		4930553E22Rik	-	RIKEN cDNA 4930553E22 gene	ncRNA	0.03811	0.461187
chr15	48007083	48007464	+	75	intron (NM_001081391, intron 14 of 70)	B1_Mus1|SINE|Alu	784716	NM_001081391	239420	Mm.309363	NM_001081391	ENSMUSG00000022311	Csmd3	4930500N14Rik|mKIAA1894	CUB and Sushi multiple domains 3	protein-coding	0.010499	0.403141
chr2	63454590	63454914	+	75	Intergenic	Intergenic	-270465	NM_133207	170738	Mm.242532	NM_133207	ENSMUSG00000059742	Kcnh7	9330137I11Rik|Kv11.3|erg3	potassium voltage-gated channel, subfamily H (eag-related), member 7	protein-coding	0.021605	0.458462
chr15	46090868	46091673	+	75	Intergenic	Intergenic	-233315	NR_045509	71120	Mm.158571	NR_045509	ENSMUSG00000099751	1700022A22Rik	4933413D07Rik	RIKEN cDNA 1700022A22 gene	ncRNA	0.007453	0.377171
chr15	43814086	43814535	+	75	Intergenic	L1_Mus1|LINE|L1	55719	NM_175502	239408	Mm.41219	NM_175502	ENSMUSG00000054409	Tmem74	AA549547|B230382K22Rik	transmembrane protein 74	protein-coding	0.002227	0.488889
chr3	12592391	12592844	+	75	Intergenic	L1_Mus3|LINE|L1	-748258	NR_040751	100038545	Mm.388494	NR_040751	ENSMUSG00000104015	Gm10745	ENSMUSG00000074696	predicted gene 10745	ncRNA	0	0.469163
chr17	20924181	20924527	+	75	Intergenic	Lx5|LINE|L1	-9991	NM_134193	171227	Mm.451646	NM_134193	ENSMUSG00000062165	Vmn1r232	V1re4	vomeronasal 1 receptor 232	protein-coding	0.011561	0.530259
chr7	29628178	29628879	+	75	Intergenic	RLTR9E|LTR|ERVK	98487	NM_029714	76718	Mm.69030	NM_029714	ENSMUSG00000049123	Catsperg2	1700067C01Rik|CATSPERG	catsper channel auxiliary subunit gamma 2	protein-coding	0.029957	0.504274
chr7	51008705	51009150	+	75	Intergenic	RLTR1C|LTR|ERV1	409737	NM_172901	243996	Mm.443270	NM_172901	ENSMUSG00000084234	4933405O20Rik	-	RIKEN cDNA 4933405O20 gene	protein-coding	0.017978	0.479821
chr2	89313305	89313700	+	75	Intergenic	Intergenic	-9912	NM_146454	258446	Mm.271374	NM_146454	ENSMUSG00000075093	Olfr1231	MOR235-2	olfactory receptor 1231	protein-coding	0.002532	0.520202
chr5	71811418	71811781	+	75	intron (NM_008069, intron 3 of 8)	RMER12C|LTR|ERVK	111583	NM_008069	14400	Mm.38567	NM_008069	ENSMUSG00000029212	Gabrb1	AW061132|B230208N19Rik|Gabrb-1	gamma-aminobutyric acid (GABA) A receptor, subunit beta 1	protein-coding	0.002755	0.510989
chr14	50255707	50256984	+	75	Intergenic	IAPLTR2a|LTR|ERVK	-17462	NM_146363	258360	Mm.377457	NM_146363	ENSMUSG00000048080	Olfr731	MOR246-5	olfactory receptor 731	protein-coding	0.014096	0.471831
chr12	96585108	96585442	+	75	Intergenic	B1_Mus2|SINE|Alu	-538053	NR_103800	69423	Mm.46121	NM_027076		1700019M22Rik	-	NFX-like protein	pseudo	0.008982	0.325373
chr7	64153566	64154520	+	75	exon (NM_001039104, exon 1 of 27)	exon (NM_001039104, exon 1 of 27)	208	NM_001039104	17364	Mm.38875	NM_018752	ENSMUSG00000030523	Trpm1	4732499L03Rik|AI606771|Ltrpc1|Mlsn1	transient receptor potential cation channel, subfamily M, member 1	protein-coding	0.008386	0.495288
chr10	7821985	7822391	+	75	3' UTR (NM_026141, exon 13 of 13)	3' UTR (NM_026141, exon 13 of 13)	-10282	NM_172785	237256	Mm.140055	NM_172785	ENSMUSG00000039981	Zc3h12d	D730019B10Rik|TFL	zinc finger CCCH type containing 12D	protein-coding	0.029557	0.503686
chr3	62638619	62638991	+	75	Intergenic	RLTR27|LTR|ERVK	-33665	NM_177346	229357	Mm.95181	NM_177346	ENSMUSG00000043441	Gpr149	9630018L10Rik|Ieda|PGR10|R35	G protein-coupled receptor 149	protein-coding	0.040323	0.512064
chr5	71327707	71328106	+	75	Intergenic	Lx|LINE|L1	220299	NM_030052	78174	Mm.60690	NM_030052	ENSMUSG00000049387	Cox7b2	4930503B16Rik	cytochrome c oxidase subunit VIIb2	protein-coding	0.007519	0.4
chr12	109772275	109772868	+	75	Intergenic	Intergenic	24693	NR_037233	100499517		NR_037233	ENSMUSG00000093351	Mir3072	mir-3072|mmu-mir-3072	microRNA 3072	ncRNA	0.010118	0.488215
chr1	142103998	142104320	+	75	Intergenic	Lx|LINE|L1	-1447757	NR_040604	75910	Mm.483845	NR_040604	ENSMUSG00000102368	4930590L20Rik	-	RIKEN cDNA 4930590L20 gene	ncRNA	0.009317	0.473684
chr18	67322241	67323759	+	75	non-coding (NR_033214, exon 4 of 4)	non-coding (NR_033214, exon 4 of 4)	-20564	NM_007702	12683	Mm.449	NM_007702	ENSMUSG00000024526	Cidea	AW212747	cell death-inducing DNA fragmentation factor, alpha subunit-like effector A	protein-coding	0.009223	0.517446
chr10	35741305	35741848	+	75	Intergenic	RMER17B|LTR|ERVK	-765231	NM_001253355	319415	Mm.332442	NM_001081208	ENSMUSG00000044499	Hs3st5	D930005L05Rik|Gm1151|Hs3ost5	heparan sulfate (glucosamine) 3-O-sulfotransferase 5	protein-coding	0.014733	0.556985
chr16	84468207	84468526	+	75	Intergenic	B1_Mus1|SINE|Alu	97223	NR_040567	75247	Mm.417813	NR_040567		4930553E22Rik	-	RIKEN cDNA 4930553E22 gene	ncRNA	0.012539	0.4625
chr4	16823538	16824232	+	75	Intergenic	Intergenic	659775	NR_045765	100415915	Mm.387180	NR_045765	ENSMUSG00000085112	A530072M11Rik	-	RIKEN cDNA gene A530072M11	ncRNA	0.012968	0.515108
chr11	7164123	7164708	+	75	intron (NM_009622, intron 17 of 19)	L1MC1|LINE|L1	24154	NR_045101	100041347	Mm.300962	NR_045101	ENSMUSG00000087512	Gm11985	OTTMUSG00000005133	predicted gene 11985	ncRNA	0.022222	0.477816
chr13	65657346	65658113	+	75	Intergenic	L1_Mus2|LINE|L1	378875	NM_178364	170936	Mm.151546	NM_178364	ENSMUSG00000021514	Zfp369	B930030B22Rik|D230020H11Rik|NRIF2	zinc finger protein 369	protein-coding	0.007823	0.486979
chr13	72141207	72141895	+	75	Intergenic	Intergenic	-177828	NM_010573	16371	Mm.316056	NM_010573	ENSMUSG00000060969	Irx1	-	Iroquois related homeobox 1 (Drosophila)	protein-coding	0.010174	0.507983
chr7	82348601	82349705	+	75	intron (NM_001190374, intron 2 of 29)	intron (NM_001190374, intron 2 of 29)	13459	NM_001190374	269959	Mm.65306	NM_001190374	ENSMUSG00000070469	Adamtsl3	9230119C12Rik|C130057K09|mKIAA1233	ADAMTS-like 3	protein-coding	0.016304	0.477828
chr8	78779978	78780549	+	75	Intergenic	Intergenic	40889	NM_001191004	78651	Mm.28694	NM_030145	ENSMUSG00000031683	Lsm6	1500031N17Rik|2410088K19Rik|AI747288	LSM6 homolog, U6 small nuclear RNA and mRNA degradation associated	protein-coding	0.012259	0.491259
chr6	10380076	10380502	+	75	Intergenic	RMER17B2|LTR|ERVK	594089	NR_033776	57866	Mm.4397	NR_033776		AA545190	-	EST AA545190	ncRNA	0.011737	0.566745
chr2	68231348	68232070	+	75	intron (NM_016866, intron 16 of 17)	intron (NM_016866, intron 16 of 17)	127037	NM_020283	26877	Mm.226435	NM_020283	ENSMUSG00000034780	B3galt1	beta3Gal-T1	UDP-Gal:betaGlcNAc beta 1,3-galactosyltransferase, polypeptide 1	protein-coding	0.009695	0.428769
chr1	72150187	72151052	+	75	Intergenic	MTD|LTR|ERVL-MaLR	61688	NM_001005423	381269	Mm.422636	NM_001005423	ENSMUSG00000039395	Mreg	Gm974|Wdt2|dsu	melanoregulin	protein-coding	0.008092	0.502309
chr12	67067160	67067610	+	75	intron (NM_001193266, intron 1 of 16)	L1_Mus3|LINE|L1	155164	NM_001193266	320772	Mm.227680	NM_207010	ENSMUSG00000034912	Mdga2	6720489L24Rik|9330209L04Rik|Adp|Mamdc1	MAM domain containing glycosylphosphatidylinositol anchor 2	protein-coding	0.004444	0.492239
chr14	99463071	99463487	+	75	Intergenic	(CCAA)n|Simple_repeat|Simple_repeat	164588	NM_009769	12224	Mm.30262	NM_009769	ENSMUSG00000005148	Klf5	4930520J07Rik|Bteb2|CKLF|IKLF	Kruppel-like factor 5	protein-coding	0.012019	0.470024
chr4	137155108	137155922	+	75	Intergenic	Intergenic	9551	NR_040443	100503595	Mm.421314	NR_040443	ENSMUSG00000085833	Gm13003	OTTMUSG00000009822	predicted gene 13003	ncRNA	0.013514	0.519018
chr4	93435764	93436194	+	75	Intergenic	L1Md_F2|LINE|L1	-100468	NM_026954	69136	Mm.171558	NM_026954	ENSMUSG00000054000	Tusc1	2200001D17Rik|TSG-9	tumor suppressor candidate 1	protein-coding	0.011628	0.443155
chr8	8550477	8550927	+	75	Intergenic	Lx8|LINE|L1	110071	NM_010111	13642	Mm.209813	NM_010111	ENSMUSG00000001300	Efnb2	ELF-2|Epl5|Eplg5|Htk-L|LERK-5|Lerk5|NLERK-1	ephrin B2	protein-coding	0.008889	0.478936
chr1	10013205	10013709	+	75	Intergenic	Intergenic	-4321	NR_110971	69312	Mm.386795	NM_027033	ENSMUSG00000025916	Ppp1r42	1700011J18Rik|4930418G15Rik|Lrrc67|TLRR	protein phosphatase 1, regulatory subunit 42	protein-coding	0.017857	0.491089
chr10	125465072	125465463	+	75	Intergenic	Intergenic	-136732	NM_011391	20503	Mm.29161	NM_011391	ENSMUSG00000020102	Slc16a7	4921534N07Rik|Mct2	solute carrier family 16 (monocarboxylic acid transporters), member 7	protein-coding	0	0.428571
chr8	124472364	124473314	+	75	Intergenic	ORR1C1|LTR|ERVL-MaLR	-38903	NM_171824	209966	Mm.234233	NM_171824	ENSMUSG00000050751	Pgbd5	2900019M05Rik|AI854313	piggyBac transposable element derived 5	protein-coding	0.008421	0.494217
chr2	117479186	117479967	+	75	Intergenic	L1MB7|LINE|L1	-136699	NM_011246	19419	Mm.42150	NM_011246	ENSMUSG00000027347	Rasgrp1	Rasgrp	RAS guanyl releasing protein 1	protein-coding	0.020487	0.48977
chr18	71419042	71419813	+	75	intron (NM_007831, intron 15 of 28)	L1Md_F2|LINE|L1	851135	NM_001311071	17191	Mm.322	NM_010773	ENSMUSG00000024513	Mbd2	MBD2a	methyl-CpG binding domain protein 2	protein-coding	0.006485	0.455959
chr14	16291121	16291804	+	75	intron (NM_021504, intron 9 of 11)	L1_Mus3|LINE|L1	-41654	NM_027695	71147	Mm.197960	NM_027695	ENSMUSG00000021786	Oxsm	4933425A18Rik|C80494	3-oxoacyl-ACP synthase, mitochondrial	protein-coding	0.002928	0.483918
chr14	82136164	82136678	+	75	Intergenic	(TTTA)n|Simple_repeat|Simple_repeat	2136119	NM_001030294	380924	Mm.26456	NM_001030294	ENSMUSG00000022026	Olfm4	GC1|GW112|Gm296|Gm913|OlfD|pPD4	olfactomedin 4	protein-coding	0.011673	0.394175
chr9	115132133	115132743	+	75	intron (NM_148958, intron 2 of 9)	intron (NM_148958, intron 2 of 9)	65159	NM_148958	74486	Mm.458474	NM_148958	ENSMUSG00000040875	Osbpl10	4933433D06Rik|C820004B04Rik|OPR-10|ORP-10	oxysterol binding protein-like 10	protein-coding	0.013115	0.484452
chr4	151002113	151002574	+	75	TTS (NM_011910)	TTS (NM_011910)	5246	NM_011910	24111	Mm.89984	NM_011910	ENSMUSG00000028963	Uts2	UII|Ucn2|prepro-UII	urotensin 2	protein-coding	0.02603	0.532468
chr2	87084846	87085314	+	75	Intergenic	IAPEY2_LTR|LTR|ERVK	8315	NM_146766	258762	Mm.377678	NM_146766	ENSMUSG00000075161	Olfr1109	MOR172-5	olfactory receptor 1109	protein-coding	0.029915	0.503198
chr19	49663168	49663973	+	75	Intergenic	IAPLTR2a2_Mm|LTR|ERVK	1015076	NM_001290356	58178	Mm.313672	NM_021377	ENSMUSG00000043531	Sorcs1	Sorcs|mSorCS	sortilin-related VPS10 domain containing receptor 1	protein-coding	0.040994	0.514888
chr9	40028203	40028780	+	75	Intergenic	L1_Mus3|LINE|L1	6096	NM_146286	258283	Mm.377413	NM_146286	ENSMUSG00000046678	Olfr981	MOR223-8	olfactory receptor 981	protein-coding	0.006932	0.482699
chr17	85576132	85576699	+	75	Intergenic	Intergenic	41981	NR_038085	100043902	Mm.150838	NR_015385	ENSMUSG00000093460	Six3os1	D17Mgi26|E130112H22Rik|Rncr1|Six3os	SIX homeobox 3, opposite strand 1	ncRNA	0.022928	0.480634
chr3	15886427	15887365	+	75	Intergenic	L1_Mur1|LINE|L1	-38409	NM_001173459	100038947	Mm.330924	NM_001173459	ENSMUSG00000074677	LOC100038947	-	signal-regulatory protein beta 1-like	protein-coding	0.006397	0.476038
chr18	81584935	81585568	+	75	Intergenic	Intergenic	406829	NR_039589	100628596		NR_039589	ENSMUSG00000093036	Mir5127	mmu-mir-5127|mu-mir-5127	microRNA 5127	ncRNA	0.007899	0.490536
chr19	19127307	19127720	+	75	Intergenic	Lx3B|LINE|L1	-16317	NM_001043354	225998	Mm.234641	NM_146095	ENSMUSG00000036192	Rorb	Nr1f2|RZR-beta|RZRB|Rorbeta|hstp	RAR-related orphan receptor beta	protein-coding	0.004843	0.512077
chr1	16506018	16506692	+	75	intron (NM_001347044, intron 4 of 13)	AT_rich|Low_complexity|Low_complexity	12760	NM_001347044	29819	Mm.216257	NM_025303	ENSMUSG00000025920	Stau2	-	staufen (RNA binding protein) homolog 2 (Drosophila)	protein-coding	0.007418	0.388148
chr1	108819966	108820379	+	75	Intergenic	RLTR9D|LTR|ERVK	902913	NR_102307	319596	Mm.136054	NR_102306	ENSMUSG00000100457	D830032E09Rik	-	RIKEN cDNA D830032E09 gene	ncRNA	0.016949	0.480676
chr8	33632742	33633167	+	75	intron (NM_178648, intron 4 of 7)	B1F|SINE|Alu	9022	NM_178648	108159	Mm.29301	NM_178648	ENSMUSG00000052906	Ubxn8	D0H8S2298E|Rep-8|Rep8h|Ubxd6	UBX domain protein 8	protein-coding	0.023529	0.481221
chr17	58637559	58638138	+	75	Intergenic	RMER13A2|LTR|ERVK	353527	NM_027001	69239	Mm.246732	NM_027001	ENSMUSG00000024227	Pdzph1	2610034M16Rik|AV114557	PDZ and pleckstrin homology domains 1	protein-coding	0.001727	0.484483
chr5	15044594	15045755	+	75	Intergenic	Intergenic	-12167	NM_182957	66773	Mm.368256	NM_182957	ENSMUSG00000091897	Gm17019	-	predicted gene 17019	protein-coding	0.009475	0.473322
chr2	100425285	100425810	+	75	Intergenic	Lx2A1|LINE|L1	-1199201	NM_009020	19374	Mm.4988	NM_009020	ENSMUSG00000032864	Rag2	Rag-2	recombination activating gene 2	protein-coding	0.009524	0.484791
chr17	90538335	90538704	+	75	intron (NM_001346957, intron 14 of 18)	intron (NM_001346957, intron 14 of 18)	-82639	NM_001346958	18189	Mm.478418	NM_020252	ENSMUSG00000024109	Nrxn1	1700062G21Rik|9330127H16Rik|A230068P09Rik|mKIAA0578	neurexin I	protein-coding	0	0.367568
chr11	5384013	5384637	+	75	intron (NM_001080924, intron 1 of 8)	Charlie1a|DNA|hAT-Charlie	-2585	NM_001290501	407821	Mm.216313	NM_001080924	ENSMUSG00000041961	Znrf3	Gm1167	zinc and ring finger 3	protein-coding	0.008013	0.3824
chr8	98500707	98501170	+	75	Intergenic	Lx2A1|LINE|L1	-510949	NR_110579	100873092	Mm.414599	NR_110579	ENSMUSG00000089819	Gm15679	OTTMUSG00000025218	predicted gene 15679	ncRNA	0.00432	0.489224
chr6	132595765	132596133	+	75	promoter-TSS (NM_031499)	promoter-TSS (NM_031499)	3	NM_031499	83380	Mm.333439	NM_031499	ENSMUSG00000058295	Prp2	MP14	proline rich protein 2	protein-coding	0.005435	0.463415
chr2	78088738	78089178	+	75	intron (NR_108098, intron 2 of 6)	intron (NR_108098, intron 2 of 6)	37781	NR_108098	78158	Mm.78473	NR_108098	ENSMUSG00000085431	4930440I19Rik	-	RIKEN cDNA 4930440I19 gene	ncRNA	0.002273	0.530612
chr6	63032895	63033396	+	75	Intergenic	Lx|LINE|L1	-223712	NM_008167	14804	Mm.439651	NM_008167	ENSMUSG00000071424	Grid2	B230104L07Rik|GluD2|GluRdelta2|Lc|Lc<J>|MMS10-AC|Ms10ac|cpr|ho|nmf408|tpr	glutamate receptor, ionotropic, delta 2	protein-coding	0.005988	0.482072
chr2	76513735	76514096	+	75	intron (NM_001290734, intron 2 of 24)	MT2B|LTR|ERVL	14909	NM_001290735	99031	Mm.240435	NM_145525	ENSMUSG00000042359	Osbpl6	1110062M20Rik|AI596402|ORP-6|mKIAA4128	oxysterol binding protein-like 6	protein-coding	0.01662	0.5
chr8	129163237	129163568	+	75	intron (NM_001168369, intron 10 of 14)	L1Md_T|LINE|L1	70644	NM_153780	72139	Mm.426514	NM_153780	ENSMUSG00000071302	2610044O15Rik8	2610044O15Rik	RIKEN cDNA 2610044O15 gene	protein-coding	0.012085	0.478916
chr4	82429579	82429996	+	75	intron (NM_001113210, intron 2 of 11)	intron (NM_001113210, intron 2 of 11)	75992	NM_001113210	18028	Mm.317947	NM_008687	ENSMUSG00000008575	Nfib	6720429L07Rik|CTF|E030026I10Rik|NF-I/B|NF1-B|NFI-B	nuclear factor I/B	protein-coding	0.002398	0.488038
chr14	124073930	124074390	+	75	intron (NM_010201, intron 3 of 4)	L1Md_A|LINE|L1	86525	NR_045479	69393	Mm.491348	NR_045479	ENSMUSG00000099994	1700024B18Rik	-	RIKEN cDNA 1700024B18 gene	ncRNA	0.015217	0.5141
chr7	50040251	50040768	+	75	intron (NM_001037906, intron 2 of 19)	intron (NM_001037906, intron 2 of 19)	65159	NM_001037906	338352	Mm.383528	NM_001037906	ENSMUSG00000055409	Nell1	B230343H07Rik|l7R6	NEL-like 1	protein-coding	0.005803	0.397683
chr8	109547545	109548397	+	75	TTS (NM_178380)	TTS (NM_178380)	17630	NM_178380	64340	Mm.23705	NM_178380	ENSMUSG00000037993	Dhx38	5730550P09Rik|AI325984|AW540902|Ddx38|Prp16|mKIAA0224	DEAH (Asp-Glu-Ala-His) box polypeptide 38	protein-coding	0.021127	0.505275
chr9	101796699	101797127	+	75	Intergenic	Intergenic	454719	NR_110509	102633035	Mm.411422	NR_110509	ENSMUSG00000101941	Gm28979	-	predicted gene 28979	ncRNA	0.002336	0.487179
chr8	3367027	3367476	+	75	intron (NM_001033378, intron 2 of 10)	RLTR26B_MM|LTR|ERVK	13836	NM_001033378	319493	Mm.234565	NM_001033378	ENSMUSG00000074497	A430078G23Rik	-	RIKEN cDNA A430078G23 gene	protein-coding	0.011136	0.517778
chr18	89384889	89385326	+	75	intron (NM_001039173, intron 7 of 7)	Lx2|LINE|L1	187680	NM_001039149	225825	Mm.139293	NM_178687	ENSMUSG00000034028	Cd226	BC051526|DNAM-1|DNAM1|Pta1|TLiSA1	CD226 antigen	protein-coding	0.002288	0.52968
chr13	114183720	114184359	+	75	Intergenic	Lx4A|LINE|L1	-32447	NR_045836	319803	Mm.386896	NM_177004		A430090L17Rik	-	RIKEN cDNA A430090L17 gene	ncRNA	0.001565	0.439063
chr2	22266514	22266834	+	75	intron (NM_148413, intron 4 of 19)	intron (NM_148413, intron 4 of 19)	39171	NM_148413	667663	Mm.330033	NM_148413	ENSMUSG00000025716	Myo3a	9030416P08Rik	myosin IIIA	protein-coding	0.025	0.489097
chr13	115909799	115910153	+	75	Intergenic	L1_Mus3|LINE|L1	399712	NM_021459	16392	Mm.42242	NM_021459	ENSMUSG00000042258	Isl1	-	ISL1 transcription factor, LIM/homeodomain	protein-coding	0.00565	0.521127
chr15	8879150	8879706	+	75	Intergenic	Intergenic	-88521	NM_198024	223332	Mm.321371	NM_198024	ENSMUSG00000048424	Ranbp3l	C130037N17Rik	RAN binding protein 3-like	protein-coding	0.017986	0.504488
chr8	44164037	44164451	+	75	Intergenic	L1Md_F3|LINE|L1	-464753	NM_001079931	384814	Mm.491652	NM_001079931		Gm5347	EG384814	predicted gene 5347	protein-coding	0.007246	0.457831
chr1	32128489	32128878	+	75	Intergenic	L1_Mus2|LINE|L1	-44123	NM_133235	170771	Mm.336594	NM_133235	ENSMUSG00000026058	Khdrbs2	6330586C16Rik|Slim1|Slm-1|Slm1|mSLM-1	KH domain containing, RNA binding, signal transduction associated 2	protein-coding	0.002571	0.505128
chr4	135892109	135892997	+	75	Intergenic	Intergenic	-2636	NM_009924	12802	Mm.297251	NM_009924	ENSMUSG00000062585	Cnr2	CB-2|CB2|CB2-R	cannabinoid receptor 2 (macrophage)	protein-coding	0.006757	0.498313
chr1	112331607	112332445	+	75	Intergenic	Intergenic	-467108	NM_001081316	319901	Mm.103468	NM_001081316	ENSMUSG00000038702	Dsel	9330132E09Rik|DS-epi2	dermatan sulfate epimerase-like	protein-coding	0.023866	0.42789
chr6	149431069	149431482	+	75	intron (NM_009753, intron 1 of 8)	Lx|LINE|L1	22291	NM_001112796	12121	Mm.177181	NM_009753	ENSMUSG00000003452	Bicd1	B830009D06Rik|bic-D 1	bicaudal D homolog 1 (Drosophila)	protein-coding	0.01937	0.591787
chr2	14386193	14386701	+	75	Intergenic	IAPLTR2_Mm|LTR|ERVK	-1951	NM_001012305	277468	Mm.44662	NM_001012305	ENSMUSG00000036949	Slc39a12	AW046938|Gm731	solute carrier family 39 (zinc transporter), member 12	protein-coding	0.037402	0.479371
chr17	63261596	63262015	+	75	intron (NM_015794, intron 6 of 8)	intron (NM_015794, intron 6 of 8)	51168	NR_130176	414079	Mm.444282	NR_130176	ENSMUSG00000090565	4930405O22Rik	-	RIKEN cDNA 4930405O22 gene	ncRNA	0.02148	0.5
chr2	86109502	86109798	+	75	Intergenic	L1Md_F|LINE|L1	-10574	NM_147013	259015	Mm.223402	NM_147013	ENSMUSG00000050577	Olfr1038-ps	MOR185-3|Olfr1038	olfactory receptor 1038, pseudogene	protein-coding	0.043919	0.622896
chr16	71338689	71339131	+	75	Intergenic	L1_Mus1|LINE|L1	89006	NR_040576	78221	Mm.399298	NR_040576		4930567J20Rik	-	RIKEN cDNA 4930567J20 gene	ncRNA	0.004525	0.446953
chr2	78699373	78699837	+	75	Intergenic	Lx|LINE|L1	-169442	NM_009454	22193	Mm.1485	NM_009454	ENSMUSG00000027011	Ube2e3	Ubce4|ubcM2	ubiquitin-conjugating enzyme E2E 3	protein-coding	0.00431	0.511828
chr16	53582148	53582472	+	75	Intergenic	IAPEz-int|LTR|ERVK	-766566	NR_040495	73820	Mm.60493	NR_040495		4930404A05Rik	-	RIKEN cDNA 4930404A05 gene	ncRNA	0.027778	0.510769
chr1	22092226	22092648	+	75	Intergenic	L1Md_T|LINE|L1	-129787	NM_001310477	226922	Mm.336519	NM_023872	ENSMUSG00000028033	Kcnq5	7730402H11|9230107O05Rik|AA589396|D1Mgi1	potassium voltage-gated channel, subfamily Q, member 5	protein-coding	0.040284	0.574468
chr6	137364034	137365192	+	75	intron (NM_001164401, intron 1 of 25)	intron (NM_001164401, intron 1 of 25)	-46108	NM_001164402	19277	Mm.186361	NM_011216	ENSMUSG00000030223	Ptpro	D28|GLEPP1|PTPBK|PTPROt|PTPU2|PTPoc|PTPphi|Ptpn15|R-PTP-O	protein tyrosine phosphatase, receptor type, O	protein-coding	0.01468	0.47541
chr3	32027489	32027956	+	75	intron (NM_028231, intron 2 of 5)	intron (NM_028231, intron 2 of 5)	125019	NM_028231	72413	Mm.64790	NM_028231	ENSMUSG00000037610	Kcnmb2	2700049B16Rik|3110031N04Rik	potassium large conductance calcium-activated channel, subfamily M, beta member 2	protein-coding	0.010707	0.495726
chr1	57191497	57192178	+	75	Intergenic	Intergenic	23159	NR_037990	407809	Mm.134505	NR_037990	ENSMUSG00000101429	BC055402	-	cDNA sequence BC055402	ncRNA	0.011747	0.489736
chr14	59662130	59663038	+	75	intron (NM_015803, intron 34 of 35)	intron (NM_015803, intron 34 of 35)	37303	NM_145463	219134	Mm.275409	NM_145463	ENSMUSG00000044461	Shisa2	9430059P22Rik|MAd2|Tmem46|mShisa|shisa	shisa family member 2	protein-coding	0.015419	0.454345
chr3	153063926	153064590	+	75	Intergenic	Intergenic	-82051	NM_012028	26938	Mm.40915	NM_012028	ENSMUSG00000039037	St6galnac5	AI851940|Siat7e	ST6 (alpha-N-acetyl-neuraminyl-2,3-beta-galactosyl-1,3)-N-acetylgalactosaminide alpha-2,6-sialyltransferase 5	protein-coding	0.018072	0.458647
chr3	154714005	154714832	+	75	intron (NM_175176, intron 2 of 6)	L1_Mus3|LINE|L1	3285	NM_175176	209601	Mm.331454	NM_175176	ENSMUSG00000078161	Erich3	1700013E18Rik|4922501L14Rik|5031409G23Rik|AI596448|Gm133	glutamate rich 3	protein-coding	0.009674	0.468599
chr15	47980040	47980390	+	75	intron (NM_001081391, intron 17 of 70)	MLTR31FA_MM|LTR|ERVK	811774	NM_001081391	239420	Mm.309363	NM_001081391	ENSMUSG00000022311	Csmd3	4930500N14Rik|mKIAA1894	CUB and Sushi multiple domains 3	protein-coding	0.011429	0.415954
chr8	78928593	78929064	+	75	Intergenic	B3A|SINE|B2	-99609	NM_001294279	622675	Mm.48724	NM_178267	ENSMUSG00000071064	Zfp827	2810449M09Rik|D630040G17Rik|Znf827	zinc finger protein 827	protein-coding	0.021231	0.487288
chr4	110050934	110051500	+	75	Intergenic	CpG	73192	NM_172296	242620	Mm.32825	NM_172296	ENSMUSG00000047143	Dmrta2	Dmrt5	doublesex and mab-3 related transcription factor like family A2	protein-coding	0.068905	0.631393
chr5	73656544	73656944	+	75	intron (NM_178387, intron 1 of 12)	intron (NM_178387, intron 1 of 12)	5364	NM_178387	73472	Mm.87067	NM_178387	ENSMUSG00000029155	Spata18	1700067I02Rik	spermatogenesis associated 18	protein-coding	0.01	0.438903
chr13	92772938	92773426	+	75	exon (NM_011582, exon 8 of 22)	exon (NM_011582, exon 8 of 22)	21636	NM_011582	21828	Mm.20865	NM_011582	ENSMUSG00000021702	Thbs4	TSP4	thrombospondin 4	protein-coding	0.016393	0.451943
chr4	150171817	150173412	+	75	Intergenic	Intergenic	23642	NM_001085529	435818	Mm.359648	NM_001085529	ENSMUSG00000062064	Slc2a7	OTTMUSG00000010396	solute carrier family 2 (facilitated glucose transporter), member 7	protein-coding	0.016301	0.505639
chr9	95851248	95851997	+	75	Intergenic	Intergenic	5895	NR_073361	73410	Mm.443314	NM_028533	ENSMUSG00000096655	1700065D16Rik	-	RIKEN cDNA 1700065D16 gene	protein-coding	0.018692	0.482667
chr16	61061967	61062874	+	75	Intergenic	MMERVK10C-int|LTR|ERVK	-456889	NM_007938	13840	Mm.455790	NM_007938	ENSMUSG00000055540	Epha6	Ehk2|Hek12|m-ehk2	Eph receptor A6	protein-coding	0.018743	0.452643
chr2	37771215	37771964	+	75	Intergenic	Intergenic	-4660	NM_001163566	241324	Mm.392369	NM_001163566	ENSMUSG00000035403	Crb2	5930402A21|BC043114	crumbs family member 2	protein-coding	0.024032	0.528
chr1	32333800	32334475	+	75	intron (NM_133235, intron 3 of 8)	Lx|LINE|L1	161331	NM_133235	170771	Mm.336594	NM_133235	ENSMUSG00000026058	Khdrbs2	6330586C16Rik|Slim1|Slm-1|Slm1|mSLM-1	KH domain containing, RNA binding, signal transduction associated 2	protein-coding	0.008889	0.47929
chr5	37200016	37201162	+	75	Intergenic	(CA)n|Simple_repeat|Simple_repeat	-41469	NM_001136058	12933	Mm.290995	NM_007765	ENSMUSG00000029121	Crmp1	CRMP-1|DRP-1|Dpysl1|ULIP-3|Ulip3	collapsin response mediator protein 1	protein-coding	0.005236	0.476024
chr17	37700852	37701315	+	75	exon (NM_001011830, exon 2 of 2)	exon (NM_001011830, exon 2 of 2)	4398	NM_001011830	258095	Mm.329042	NM_001011830	ENSMUSG00000059964	Olfr119	MOR263-7	olfactory receptor 119	protein-coding	0.008639	0.463362
chr17	63477772	63478336	+	75	intron (NM_015794, intron 3 of 8)	L1MCa|LINE|L1	22526	NM_015794	50758	Mm.136366	NM_015794	ENSMUSG00000023965	Fbxl17	6330576B01Rik|AI452053|BB073797|C130023C01Rik|Fbx13|Fbxo13	F-box and leucine-rich repeat protein 17	protein-coding	0.021277	0.470796
chr7	90933589	90934057	+	75	Intergenic	L1_Mus2|LINE|L1	-156963	NM_011807	23859	Mm.147213	NM_011807	ENSMUSG00000052572	Dlg2	A330103J02Rik|B230218P12Rik|B330007M19Rik|Dlgh2|Gm1197|Gm21505|PSD93	discs, large homolog 2 (Drosophila)	protein-coding	0.002137	0.471215
chr10	102241203	102241732	+	75	intron (NM_001162369, intron 1 of 5)	Lx4A|LINE|L1	82388	NM_001162369	67569	Mm.25252	NM_026243	ENSMUSG00000019888	Mgat4c	9130411I17Rik|GntIVh	MGAT4 family, member C	protein-coding	0.00189	0.492453
chr10	81129088	81129511	+	75	Intergenic	Intergenic	-6972	NM_010731	16969	Mm.20920	NM_010731	ENSMUSG00000035011	Zbtb7a	9030619K07Rik|9130006G12Rik|AI452336|FBI-1|Lrf|Pokemon|Zbtb7	zinc finger and BTB domain containing 7a	protein-coding	0.056738	0.639151
chr14	22903333	22903821	+	75	intron (NM_028275, intron 6 of 6)	B3|SINE|B2	190994	NR_033550	791307	Mm.364384	NR_033550	ENSMUSG00000068680	Gm10248	ENSMUSG00000068680	predicted gene 10248	ncRNA	0.008197	0.431493
chr6	118090809	118091205	+	75	3' UTR (NM_027526, exon 13 of 13)	3' UTR (NM_027526, exon 13 of 13)	5815	NR_106011	102465632		NR_106011	ENSMUSG00000098583	Mir7044	Gm27354|mmu-mir-7044	microRNA 7044	ncRNA	0.022727	0.539043
chr7	5621387	5622041	+	75	Intergenic	ETnERV3-int|LTR|ERVK	-10401	NM_001166733	636731	Mm.479999	NM_001166733	ENSMUSG00000094313	Vmn1r61	Gm7186	vomeronasal 1 receptor 61	protein-coding	0.021407	0.480916
chr4	140126241	140127170	+	75	intron (NM_198610, intron 2 of 9)	intron (NM_198610, intron 2 of 9)	120106	NM_198610	230868	Mm.298731	NM_198610	ENSMUSG00000040972	Igsf21	BC055811|Gm141	immunoglobulin superfamily, member 21	protein-coding	0.012917	0.486022
chr17	54380276	54380599	+	75	Intergenic	Lx5|LINE|L1	-10363	NR_045825	69418	Mm.391004	NR_045825	ENSMUSG00000099747	1700025K24Rik	-	RIKEN cDNA 1700025K24 gene	ncRNA	0	0.512346
chr5	63725570	63726053	+	75	intron (NM_177006, intron 2 of 6)	L1Md_F2|LINE|L1	76708	NM_177006	319807	Mm.319487	NM_028470	ENSMUSG00000090061	Nwd2	3110047P20Rik|B830017A01Rik|Hn1-ps2|mKIAA1239	NACHT and WD repeat domain containing 2	protein-coding	0.004141	0.493802
chr12	114839076	114839508	+	75	Intergenic	RLTR10A|LTR|ERVK	-325598	NR_106063	102465664		NR_106063	ENSMUSG00000098357	Mir7094-2	Gm27508|mmu-mir-7094-2	microRNA 7094-2	ncRNA	0.016204	0.48037
chr1	117635694	117636230	+	75	Intergenic	L1_Mus2|LINE|L1	675170	NM_011650	22099	Mm.426637	NM_011650	ENSMUSG00000026374	Tsn	2610034C24Rik|AU040286|C3PO|TB-RBP	translin	protein-coding	0.014925	0.55121
chr18	34144578	34145108	+	75	Intergenic	L1_Mus3|LINE|L1	-76141	NM_007462	11789	Mm.384171	NM_007462	ENSMUSG00000005871	Apc	AI047805|AU020952|AW124434|CC1|Min|mAPC	adenomatosis polyposis coli	protein-coding	0.00566	0.451977
chr13	93579478	93579818	+	75	Intergenic	B1_Mm|SINE|Alu	58110	NM_016668	12116	Mm.329582	NM_016668	ENSMUSG00000074768	Bhmt	-	betaine-homocysteine methyltransferase	protein-coding	0.011765	0.378299
chr4	79846281	79846604	+	75	Intergenic	B1_Mus1|SINE|Alu	-987771	NM_001282015	22178	Mm.30438	NM_031202	ENSMUSG00000005994	Tyrp1	Oca3|TRP-1|TRP1|Tyrp|b|brown|isa	tyrosinase-related protein 1	protein-coding	0.012384	0.391975
chr15	27103200	27103965	+	75	Intergenic	Intergenic	-208018	NM_176959	448987	Mm.253378	NM_176959	ENSMUSG00000043556	Fbxl7	AL023057|D230018M15Rik|FBL7|Fbl6	F-box and leucine-rich repeat protein 7	protein-coding	0.010458	0.422977
chr15	55289147	55289583	+	75	Intergenic	Intergenic	-18385	NM_181277	12818	Mm.297859	NM_181277	ENSMUSG00000022371	Col14a1	5730412L22Rik|AW108078	collagen, type XIV, alpha 1	protein-coding	0.013761	0.489703
chr9	21249589	21250142	+	75	Intergenic	Intergenic	-1422	NM_053190	94226	Mm.190619	NM_053190	ENSMUSG00000045087	S1pr5	Edg8|S1P5|lpB4	sphingosine-1-phosphate receptor 5	protein-coding	0.018083	0.559567
chrX	169979567	169979861	+	75	promoter-TSS (NR_029457)	promoter-TSS (NR_029457)	-797	NR_029457	654820	Mm.34441	NM_001039559	ENSMUSG00000072844	G530011O06Rik	-	RIKEN cDNA G530011O06 gene	ncRNA	0.030612	0.447458
chr17	86687141	86688005	+	75	Intergenic	Intergenic	-66291	NM_010137	13819	Mm.1415	NM_010137	ENSMUSG00000024140	Epas1	HIF-2alpha|HIF2A|HLF|HRF|MOP2|bHLHe73	endothelial PAS domain protein 1	protein-coding	0.013889	0.487861
chr3	48921530	48921852	+	75	Intergenic	(TG)n|Simple_repeat|Simple_repeat	-312591	NR_003617	66332	Mm.46124	NM_025493		1700018B24Rik	-	enhancer of rudimentary homolog pseudogene	pseudo	0.034161	0.368421
chr10	22344630	22346081	+	75	intron (NM_009018, intron 5 of 5)	intron (NM_009018, intron 5 of 5)	-16539	NM_020030	56554	Mm.458004	NM_020030	ENSMUSG00000078452	Raet1d	RAE-1delta	retinoic acid early transcript delta	protein-coding	0.01654	0.535124
chr6	97502835	97503808	+	75	intron (NM_145148, intron 2 of 23)	RMER4A|LTR|ERVK	-15501	NM_001346637	232288	Mm.27789	NM_145148	ENSMUSG00000030064	Frmd4b	6030440G05Rik|C87375|GOBLIN|GRSP1|R74720	FERM domain containing 4B	protein-coding	0.016444	0.528747
chr17	83598449	83599418	+	75	intron (NM_153512, intron 1 of 1)	B4A|SINE|B4	32962	NM_153512	225030	Mm.223506	NM_153512	ENSMUSG00000045053	Kcng3	KV6.3|Kv10.1a|Kv10.1b	potassium voltage-gated channel, subfamily G, member 3	protein-coding	0.019608	0.503093
chr10	117289435	117289984	+	75	intron (NM_013590, intron 2 of 3)	intron (NM_013590, intron 2 of 3)	3159	NM_013590	17110	Mm.177539	NM_013590	ENSMUSG00000069515	Lyz1	Lyz|Lyzf3|Lzp-s	lysozyme 1	protein-coding	0.016393	0.510909
chr11	19555146	19555832	+	75	Intergenic	Intergenic	-368953	NM_033523	114716	Mm.266627	NM_033523	ENSMUSG00000045671	Spred2	C79158	sprouty-related, EVH1 domain containing 2	protein-coding	0.014577	0.487627
chr18	73388428	73388966	+	75	Intergenic	Intergenic	-184008	NM_001039214	240396	Mm.24131	NM_001039214	ENSMUSG00000037253	Mex3c	A130001D14Rik|BC035207|BM-013|Rkhd2	mex3 RNA binding family member C	protein-coding	0.020446	0.480519
chr1	28860467	28860815	+	75	Intergenic	Intergenic	-80389	NM_001013750	210962	Mm.214178	NM_001013750	ENSMUSG00000048411	Gm597	-	predicted gene 597	protein-coding	0.017241	0.30086
chr17	90529514	90529893	+	75	intron (NM_001346957, intron 14 of 18)	L1_Mus4|LINE|L1	-73823	NM_001346958	18189	Mm.478418	NM_020252	ENSMUSG00000024109	Nrxn1	1700062G21Rik|9330127H16Rik|A230068P09Rik|mKIAA0578	neurexin I	protein-coding	0.002639	0.521053
chr12	37051726	37052075	+	75	Intergenic	B1_Mm|SINE|Alu	-56646	NM_008584	17286	Mm.341398	NM_008584	ENSMUSG00000036144	Meox2	AI528662|Gax|Mox-2|Mox2	mesenchyme homeobox 2	protein-coding	0.014327	0.34
chr2	57682235	57682706	+	75	Intergenic	IAPEy-int|LTR|ERVK	-315685	NM_172855	241391	Mm.484118	NM_172855	ENSMUSG00000026828	Galnt5	4832424J23	UDP-N-acetyl-alpha-D-galactosamine:polypeptide N-acetylgalactosaminyltransferase 5	protein-coding	0.016985	0.470339
chr13	112238293	112239522	+	75	Intergenic	Intergenic	-49544	NM_001168403	77318	Mm.159895	NM_029898	ENSMUSG00000049985	Ankrd55	C030011J08Rik	ankyrin repeat domain 55	protein-coding	0.017087	0.474797
chr7	126856927	126857508	+	75	intron (NM_153580, intron 4 of 4)	intron (NM_153580, intron 4 of 4)	4246	NM_153580	233875	Mm.486253	NM_153580	ENSMUSG00000030689	Ino80e	AI225782|AI854876|Ccdc85|Ccdc95	INO80 complex subunit E	protein-coding	0.005164	0.542955
chr2	131866070	131866564	+	75	Intergenic	Intergenic	-6570	NM_001166206	71995	Mm.22	NM_028045	ENSMUSG00000037482	Erv3	1600014E20Rik|AA389086|AI426069|AI448024|D19349	endogenous retroviral sequence 3	protein-coding	0.010121	0.466667
chr13	110912837	110913235	+	75	Intergenic	L1_Mus3|LINE|L1	-9190	NR_131194	102636142	Mm.417611	NR_131194		4930526H09Rik	-	RIKEN cDNA 4930526H09 gene	ncRNA	0.007538	0.491228
chr5	118841901	118842389	+	75	Intergenic	MER121|DNA|TcMar?	-110194	NR_040694	74627	Mm.410828	NR_040694	ENSMUSG00000107144	4930413E15Rik	-	RIKEN cDNA 4930413E15 gene	ncRNA	0.02459	0.466258
chr15	63814327	63814779	+	75	Intergenic	MT2B|LTR|ERVL	-2635	NR_108057	78462	Mm.82775	NR_040315	ENSMUSG00000099435	1700065I16Rik	1700084L08Rik	gasdermin pseudogene	pseudo	0.00885	0.490066
chr3	153234775	153235084	+	75	intron (NM_011372, intron 3 of 4)	intron (NM_011372, intron 3 of 4)	63720	NR_126464	75489	Mm.443252	NR_126464	ENSMUSG00000105023	1700012D16Rik	-	RIKEN cDNA 1700012D16 gene	ncRNA	0.009709	0.496774
chr16	59335485	59336239	+	75	Intergenic	L1Md_A|LINE|L1	-6355	NM_001011736	257881	Mm.377282	NM_001011736	ENSMUSG00000094422	Olfr205	GA_x54KRFPKG5P-55543875-55542958|GA_x5J8B7U0478-6-340|MOR182-11P	olfactory receptor 205	protein-coding	0.029178	0.55894
chr8	51132570	51133136	+	75	Intergenic	Lx4B|LINE|L1	764741	NR_046067	100039954	Mm.400419	NR_046067	ENSMUSG00000110281	Gm2516	-	predicted gene 2516	ncRNA	0.010601	0.410935
chr5	126888457	126888870	+	75	Intergenic	Lx8b|LINE|L1	-142126	NR_040685	71247	Mm.399586	NR_040685	ENSMUSG00000105490	4933438B17Rik	-	RIKEN cDNA 4933438B17 gene	ncRNA	0.014528	0.502415
chr11	87123359	87123748	+	75	TTS (NM_025377)	TTS (NM_025377)	-3522	NM_197987	68729	Mm.17436	NM_197987	ENSMUSG00000018548	Trim37	1110032A10Rik|2810004E07Rik|AI848587|AU043018|MUL|TEF3|mKIAA0898	tripartite motif-containing 37	protein-coding	0.005141	0.451282
chr5	143152141	143153001	+	75	Intergenic	RLTR10C|LTR|ERVK	13180	NR_040424	100042605	Mm.332809	NR_040424	ENSMUSG00000104529	Rbakdn	Gm3925	RB-associated KRAB zinc finger downstream neighbor (non-protein coding)	ncRNA	0.016279	0.493612
chr18	41709424	41709829	+	75	Intergenic	Intergenic	241568	NM_029942	77619	Mm.30649	NM_029942	ENSMUSG00000056671	Prelid2	1700003A01Rik|C330008K14Rik	PRELI domain containing 2	protein-coding	0.019753	0.453202
chr9	118482132	118482609	+	75	intron (NM_001164789, intron 5 of 5)	ID_B1|SINE|B4	4181	NM_010136	13813	Mm.200692	NM_010136	ENSMUSG00000032446	Eomes	C77258|TBR-2|Tbr2	eomesodermin	protein-coding	0.025157	0.468619
chr11	66124376	66124852	+	75	intron (NM_001099633, intron 10 of 68)	intron (NM_001099633, intron 10 of 68)	43937	NM_001099633	237806	Mm.264210	NM_001099633	ENSMUSG00000056752	Dnah9	9030022M04|A230091C01|C230051G16|D11Ertd686e|Dnahc9|mKIAA0357	dynein, axonemal, heavy chain 9	protein-coding	0.016807	0.51153
chr5	55759094	55759431	+	75	Intergenic	L1_Mus3|LINE|L1	1409270	NR_038045	330086	Mm.254449	NM_177871	ENSMUSG00000105912	Gm10440	D130065D13|ENSMUSG00000072936	predicted gene 10440	ncRNA	0.002967	0.529586
chr1	44295380	44295790	+	75	Intergenic	IAPLTR2_Mm|LTR|ERVK	-76654	NM_207281	403183	Mm.336176	NM_207281	ENSMUSG00000046828	Mettl21e	4832428D23Rik|Gm991	methyltransferase like 21E	protein-coding	0.065854	0.532847
chr2	134153488	134153880	+	75	Intergenic	B1_Mus1|SINE|Alu	400668	NM_010403	15112	Mm.26634	NM_010403	ENSMUSG00000027261	Hao1	GOX|Gox1|Hao-1	hydroxyacid oxidase 1, liver	protein-coding	0.012755	0.338422
chr14	65427880	65428311	+	75	Intergenic	MLT1H|LTR|ERVL-MaLR	-2623	NM_010932	18155	Mm.16347	NM_010932	ENSMUSG00000045731	Pnoc	N/OFQ|Npnc1|OFQ/N	prepronociceptin	protein-coding	0.011601	0.479167
chr12	59791809	59792154	+	75	Intergenic	B1_Mus2|SINE|Alu	-572498	NM_001033156	70611	Mm.311026	NM_001033156	ENSMUSG00000035329	Fbxo33	5730501N20Rik|AI642135	F-box protein 33	protein-coding	0.014493	0.439306
chr2	139153476	139153933	+	75	Intergenic	L1_Mus1|LINE|L1	333775	NR_035477	100316816		NR_035477	ENSMUSG00000088983	Mir1952	mmu-mir-1952	microRNA 1952	ncRNA	0.015317	0.482533
chr9	74033246	74033745	+	75	Intergenic	Intergenic	-76839	NM_001033500	546144	Mm.335289	NM_177908	ENSMUSG00000044976	Wdr72	AW558070|D230040E23	WD repeat domain 72	protein-coding	0.018036	0.476
chr3	23274271	23274871	+	75	Intergenic	RLTR1B-int|LTR|ERV1	1023201	NR_004439	19784		NR_004439		Rprl2	RPRH3|Rmrp3	ribonuclease P RNA-like 2	ncRNA	0.033333	0.505824
chr1	4610037	4610477	+	75	Intergenic	B1_Mus2|SINE|Alu	-112903	NM_011441	20671	Mm.279103	NM_011441	ENSMUSG00000025902	Sox17	-	SRY (sex determining region Y)-box 17	protein-coding	0.029545	0.535147
chr11	27062441	27062857	+	75	Intergenic	L1_Mus1|LINE|L1	277541	NR_002890	654472	Mm.347777	NR_002890		Gm12070	OTTMUSG00000005300	glyceraldehyde-3-phosphate dehydrogenase pseudogene	pseudo	0.012019	0.458034
chr4	23197330	23197729	+	75	Intergenic	L1Md_A|LINE|L1	706981	NR_131335	105500046		NR_131335	ENSMUSG00000107859	Gm30731	Pnky|lnc-pou3f2	predicted gene, 30731	ncRNA	0.032581	0.585
chr9	77448039	77448413	+	75	intron (NM_172528, intron 10 of 13)	intron (NM_172528, intron 10 of 13)	-48810	NR_040378	70487	Mm.58958	NR_040378	ENSMUSG00000099170	5730403I07Rik	-	RIKEN cDNA 5730403I07 gene	ncRNA	0.024064	0.490667
chr7	20033023	20033686	+	75	intron (NM_194058, intron 5 of 9)	Lx3_Mus|LINE|L1	25331	NM_194058	243874	Mm.277114	NM_194058	ENSMUSG00000060508	Nlrp9b	Nalp-delta|Nalp9b|Nlrp9	NLR family, pyrin domain containing 9B	protein-coding	0.004525	0.506024
chr7	144282549	144283167	+	75	intron (NM_001113373, intron 5 of 15)	intron (NM_001113373, intron 5 of 15)	-1527	NM_001081370	210274	Mm.483624	NM_001081370	ENSMUSG00000037541	Shank2	ProSAP1|mKIAA1022	SH3/ankyrin domain gene 2	protein-coding	0.008091	0.513732
chr5	67659599	67660300	+	75	exon (NM_009727, exon 28 of 36)	exon (NM_009727, exon 28 of 36)	52066	NM_001033415	330096	Mm.442747	NM_001033415	ENSMUSG00000050010	Shisa3	D830007B15Rik	shisa family member 3	protein-coding	0.021398	0.433048
chr2	125718424	125718998	+	75	intron (NM_199022, intron 1 of 11)	intron (NM_199022, intron 1 of 11)	5437	NM_199022	271849	Mm.425101	NM_199022	ENSMUSG00000035109	Shc4	6230417E10Rik|9930029B02Rik|Gm685|RaLP	SHC (Src homology 2 domain containing) family, member 4	protein-coding	0.005226	0.492174
chr4	46854203	46855209	+	75	intron (NM_001081141, intron 2 of 18)	intron (NM_001081141, intron 2 of 18)	137008	NM_001081141	242425	Mm.101909	NM_001081141	ENSMUSG00000039809	Gabbr2	GABABR2|Gb2|Gm425|Gpr51	gamma-aminobutyric acid (GABA) B receptor, 2	protein-coding	0.022863	0.512413
chr7	142259571	142260412	+	75	Intergenic	IAPLTR2a2_Mm|LTR|ERVK	14372	NM_001199309	100043627	Mm.388589	NM_001199309	ENSMUSG00000056885	Gm4559	-	predicted gene 4559	protein-coding	0.022592	0.52019
chr16	9530135	9530482	+	75	Intergenic	Intergenic	462225	NM_008170	14811	Mm.2953	NM_008170	ENSMUSG00000059003	Grin2a	GluN2A|NMDAR2A|NR2A	glutamate receptor, ionotropic, NMDA2A (epsilon 1)	protein-coding	0.002882	0.465517
chr3	9031481	9031836	+	75	Intergenic	B1_Mus1|SINE|Alu	-27143	NM_001025264	21985	Mm.371590	NM_009412	ENSMUSG00000027506	Tpd52	AI043038|mD52	tumor protein D52	protein-coding	0.008451	0.41573
chr8	11671537	11672115	+	75	intron (NM_024271, intron 1 of 5)	L1_Mur3|LINE|L1	6924	NM_024271	76413	Mm.440041	NM_024271	ENSMUSG00000031509	1700016D06Rik	-	RIKEN cDNA 1700016D06 gene	protein-coding	0.017301	0.469775
chr8	127357215	127357631	+	75	intron (NM_001309391, intron 6 of 24)	intron (NM_001309391, intron 6 of 24)	57771	NM_001013580	93742	Mm.299254	NM_033620	ENSMUSG00000025812	Pard3	AA960621|AI256638|Asip|D8Ertd580e|Par-3|Par3|Pard-3|Pard3a|Phip	par-3 family cell polarity regulator	protein-coding	0.028846	0.470024
chr6	64795781	64796218	+	75	Intergenic	Lx|LINE|L1	66853	NM_007500	11921	Mm.57229	NM_007500	ENSMUSG00000073043	Atoh1	Hath1|MATH-1|Math1|bHLHa14	atonal bHLH transcription factor 1	protein-coding	0.01373	0.511416
chr16	79648194	79648526	+	75	Intergenic	Lx3A|LINE|L1	-557263	NM_178855	19146	Mm.5184	NM_008941	ENSMUSG00000022857	Tmprss15	Entk|Prss7	transmembrane protease, serine 15	protein-coding	0.009036	0.429429
chr10	103567099	103568516	+	75	Intergenic	Intergenic	199999	NM_001252330	103098	Mm.458408	NM_175328	ENSMUSG00000019894	Slc6a15	AA536730|AI326450|AI326451|v7-3	solute carrier family 6 (neurotransmitter transporter), member 15	protein-coding	0.026817	0.445698
chr16	70990263	70990691	+	75	Intergenic	Lx5|LINE|L1	-140599	NR_040561	70972	Mm.399391	NR_040561		4931420L22Rik	-	RIKEN cDNA 4931420L22 gene	ncRNA	0.004673	0.477855
chr13	8996304	8996739	+	75	promoter-TSS (NM_027000)	promoter-TSS (NM_027000)	-509	NM_027000	69237	Mm.41800	NM_027000	ENSMUSG00000021149	Gtpbp4	2610028C09Rik|Crfg|Gtpbp3|NGB|Nog1	GTP binding protein 4	protein-coding	0.03908	0.559633
chr10	46029990	46030430	+	75	Intergenic	L1_Mus4|LINE|L1	-214538	NR_028274	100302593		NR_028274	ENSMUSG00000095118	Snord14d	Gm23710	small nucleolar RNA, C/D box 14D	snoRNA	0	0.510204
chr2	88879167	88879697	+	75	Intergenic	L1VL4|LINE|L1	14825	NM_001001810	258896	Mm.377739	NM_001001810	ENSMUSG00000062757	Olfr1206	MOR230-3|Olfr1206-ps1|Olfr1207|Olfr1207-ps1	olfactory receptor 1206	protein-coding	0.003774	0.497175
chr6	10474927	10475280	+	75	Intergenic	L1_Mus2|LINE|L1	499275	NR_033776	57866	Mm.4397	NR_033776		AA545190	-	EST AA545190	ncRNA	0.005666	0.432203
chr4	96463278	96464198	+	75	intron (NM_001104927, intron 7 of 8)	L1Md_F3|LINE|L1	43648	NM_001104927	665095	Mm.331717	NM_001104927	ENSMUSG00000082932	Cyp2j8	Cyp2j8-ps|OTTMUSG00000007938	cytochrome P450, family 2, subfamily j, polypeptide 8	protein-coding	0.036957	0.54506
chr8	100054258	100054690	+	75	Intergenic	RLTR10D|LTR|ERVK	637800	NR_132435	234624	Mm.124595	NM_175479	ENSMUSG00000052479	A330008L17Rik	-	RIKEN cDNA A330008L17 gene	ncRNA	0.027778	0.489607
chr2	56868101	56868605	+	75	Intergenic	L1Md_F|LINE|L1	82542	NR_105751	102465169		NR_105751	ENSMUSG00000098437	Mir195b	Gm27491|mmu-mir-195b	microRNA 195b	ncRNA	0.013889	0.558416
chr8	10590849	10591667	+	75	intron (NM_001319151, intron 32 of 34)	intron (NM_001319151, intron 32 of 34)	291196	NR_040705	320014	Mm.403203	NR_040705	ENSMUSG00000109473	B930025P03Rik	-	RIKEN cDNA B930025P03 gene	ncRNA	0.007335	0.483516
chr5	127927389	127927798	+	75	intron (NM_172885, intron 4 of 8)	B4|SINE|B4	295331	NM_177005	319804	Mm.237888	NM_177005	ENSMUSG00000049971	Glt1d1	5730455A04Rik	glycosyltransferase 1 domain containing 1	protein-coding	0.012225	0.490244
chr16	89008515	89008871	+	75	Intergenic	B3A|SINE|B2	2066	NM_001191018	68740	Mm.69020	NM_001191018	ENSMUSG00000095992	Krtap22-2	1110032D16Rik	keratin associated protein 22-2	protein-coding	0.005618	0.417367
chr4	66869744	66870396	+	75	Intergenic	Intergenic	42519	NM_021297	21898	Mm.38049	NM_021297	ENSMUSG00000039005	Tlr4	Lps|Ly87|Ran/M1|Rasl2-8	toll-like receptor 4	protein-coding	0.015337	0.500766
chr8	48388399	48388886	+	75	intron (NM_011857, intron 4 of 28)	B4A|SINE|B4	278629	NM_001161515	320685	Mm.121549	NM_178788	ENSMUSG00000031562	Dctd	6030466N05Rik	dCMP deaminase	protein-coding	0.016427	0.477459
chr17	68634539	68635134	+	75	intron (NM_177278, intron 15 of 20)	L2a|LINE|L2	-202300	NM_001206661	622645	Mm.86422	NM_001206661	ENSMUSG00000095407	Tmem200c	EG622645|Gm6338	transmembrane protein 200C	protein-coding	0.015126	0.493289
chr18	53538526	53538879	+	75	intron (NM_001033281, intron 3 of 6)	intron (NM_001033281, intron 3 of 6)	74156	NM_001033281	225518	Mm.297645	NM_001033281	ENSMUSG00000069378	Prdm6	Gm92|PRISM	PR domain containing 6	protein-coding	0.031161	0.474576
chr3	17117396	17117788	+	75	Intergenic	RMER17D2|LTR|ERVK	-672329	NR_033490	70441	Mm.458192	NR_033490	ENSMUSG00000100252	Mir124-2hg	100040120|2610100L16Rik|6430547I21Rik|A930005K07Rik|AW125202|Gm2612	Mir124-2 host gene (non-protein coding)	ncRNA	0.010204	0.516539
chr18	50713351	50713850	+	75	Intergenic	RMER13A1|LTR|ERVK	-144901	NM_026108	67365	Mm.158150	NM_026108	ENSMUSG00000048875	Hdhd1a	1700121L12Rik|GS1|Hdhd1|Pudp	haloacid dehalogenase-like hydrolase domain containing 1A	protein-coding	0.006012	0.51
chr11	73928153	73928588	+	75	Intergenic	Intergenic	-11878	NM_010970	18321	Mm.246529	NM_010970	ENSMUSG00000069816	Olfr23	MOR135-27|MTPCR50	olfactory receptor 23	protein-coding	0.004598	0.483945
chr5	82850700	82851103	+	75	Intergenic	Lx2B|LINE|L1	-51836	NR_035415	100316803		NR_035415	ENSMUSG00000080586	Mir1187	Mirn1187|mir-1187|mmu-mir-1187	microRNA 1187	ncRNA	0.004963	0.445545
chr1	188413840	188414431	+	75	intron (NM_021408, intron 12 of 70)	intron (NM_021408, intron 12 of 70)	151297	NM_021408	22283	Mm.331238	NM_021408	ENSMUSG00000026609	Ush2a	A930011D15Rik|A930037M10Rik|Gm676|Gm983|Mush2a|Usherin|Ushrn	Usher syndrome 2A	protein-coding	0.006768	0.454392
chr9	71527024	71527654	+	75	intron (NM_001033208, intron 10 of 12)	intron (NM_001033208, intron 10 of 12)	-41356	NM_178602	28015	Mm.21094	NM_178602	ENSMUSG00000032199	Polr2m	AA407243|AA408799|AI303746|AW553238|D9Wsu138e|Grinl1a|mKIAA4185	polymerase (RNA) II (DNA directed) polypeptide M	protein-coding	0.01746	0.461173
chr16	80604580	80605274	+	75	Intergenic	Lx3C|LINE|L1	-595770	NM_001113208	17968	Mm.433941	NM_010954	ENSMUSG00000022762	Ncam2	Ncam-2|Ocam|RNCAM	neural cell adhesion molecule 2	protein-coding	0.001441	0.47482
chr12	67153034	67153410	+	75	intron (NM_001193266, intron 1 of 16)	Lx2B2|LINE|L1	69327	NM_001193266	320772	Mm.227680	NM_207010	ENSMUSG00000034912	Mdga2	6720489L24Rik|9330209L04Rik|Adp|Mamdc1	MAM domain containing glycosylphosphatidylinositol anchor 2	protein-coding	0.005319	0.421751
chr10	20872383	20872744	+	75	Intergenic	Intergenic	-79984	NM_026203	52906	Mm.253280	NM_026203	ENSMUSG00000019986	Ahi1	1700015F03Rik|Ahi-1|D10Bwg0629e	Abelson helper integration site 1	protein-coding	0.01662	0.472376
chr3	126283938	126284223	+	75	Intergenic	RMER1B|Other|Other	-79772	NM_173451	271970	Mm.317021	NM_173451	ENSMUSG00000046561	Arsj	9330196J05Rik|D830047F08	arylsulfatase J	protein-coding	0.010526	0.503497
chr4	25690213	25690548	+	75	intron (NM_010243, intron 2 of 2)	L1_Mus3|LINE|L1	109623	NM_010243	14348	Mm.39101	NM_010243	ENSMUSG00000055373	Fut9	AI746471|AU067636|mFUT9|mFuc-TIX	fucosyltransferase 9	protein-coding	0.002985	0.494048
chr16	82727131	82727708	+	75	Intergenic	IAPLTR2a|LTR|ERVK	1526722	NM_010954	17968	Mm.433941	NM_010954	ENSMUSG00000022762	Ncam2	Ncam-2|Ocam|RNCAM	neural cell adhesion molecule 2	protein-coding	0.048527	0.50519
chr2	121569661	121570159	+	75	intron (NM_172673, intron 6 of 14)	RMER2|LTR|ERV1	63187	NM_001290987	241627	Mm.293284	NM_030234	ENSMUSG00000027242	Wdr76	5830411K18Rik|6030457D09|AA517836	WD repeat domain 76	protein-coding	0.01004	0.503006
chr10	79618940	79619836	+	75	3' UTR (NM_001024539, exon 13 of 13)	3' UTR (NM_001024539, exon 13 of 13)	-5363	NM_001168624	237397	Mm.334207	NM_198614	ENSMUSG00000045912	C2cd4c	4932409I22Rik|Fam148c|Gm238	C2 calcium-dependent domain containing 4C	protein-coding	0.008929	0.54738
chr1	49713435	49713839	+	75	Intergenic	L1Md_F2|LINE|L1	-1213886	NM_019790	56363	Mm.245154	NM_019790	ENSMUSG00000026109	Tmeff2	4832418D20Rik|7630402F16Rik|TR-2	transmembrane protein with EGF-like and two follistatin-like domains 2	protein-coding	0.007426	0.461728
chr10	42013893	42014226	+	75	intron (NM_001034858, intron 1 of 17)	intron (NM_001034858, intron 1 of 17)	4323	NM_001034858	213402	Mm.211320	NM_001034858	ENSMUSG00000071324	Armc2	2610018I05Rik	armadillo repeat containing 2	protein-coding	0.015015	0.383234
chr7	43203877	43204769	+	74	Intergenic	ERVB4_1B-LTR_MM|LTR|ERVK	-9716	NM_001177525	100170401		NM_001177525		EU599041	TU7	expressed sequence EU599041	protein-coding	0.013453	0.492721
chr4	147802242	147802674	+	74	intron (NM_001127189, intron 2 of 5)	L1Md_F2|LINE|L1	7330	NM_001127189	100041677	Mm.327194	NM_001127189	ENSMUSG00000078495	Zfp984	Gm13157|OTTMUSG00000010679	zinc finger protein 984	protein-coding	0.023148	0.549654
chr17	13444569	13445127	+	74	Intergenic	ORR1B1|LTR|ERVL-MaLR	-76608	NR_030763	272667	Mm.444718	NR_030763	ENSMUSG00000079711	Smok4a	4930513D10Rik|Smok2c	sperm motility kinase 4A	pseudo	0.003584	0.461538
chr4	146149837	146150378	+	74	Intergenic	Intergenic	-6720	NM_001177546	667666	Mm.459230	NM_001177545	ENSMUSG00000066007	Zfp600	Gm13164|OTTMUSG00000010694	zinc finger protein 600	protein-coding	0.009242	0.411439
chr4	147404107	147405016	+	74	intron (NM_001039209, intron 1 of 2)	RMER5|LTR|ERV1	-148716	NM_001014397	433804	Mm.332047	NM_001014397	ENSMUSG00000065999	Zfp985	Gm13154|OTTMUSG00000010673	zinc finger protein 985	protein-coding	0.005501	0.473626
chr4	156336140	156336490	+	74	intron (NM_009485, intron 4 of 5)	Lx2|LINE|L1	5189	NM_009485	22300	Mm.377117	NM_009485		Vmn2r123	V2r1	vomeronasal 2, receptor 123	protein-coding	0.002857	0.393162
chr4	146058667	146059383	+	74	Intergenic	Intergenic	-8499	NR_030771	627585	Mm.424988	NM_001039233		Gm13034	OTTMUSG00000010105	SWI/SNF related, matrix associated, actin dependent regulator of chromatin, subfamily a, member 5 pseudogene	pseudo	0.022346	0.468619
chr8	71823602	71824156	+	74	Intergenic	RMER13B|LTR|ERVK	-58189	NM_145624	236193	Mm.290790	NM_145624	ENSMUSG00000056019	Zfp709	BC021921|GIOT-4|HIT-40	zinc finger protein 709	protein-coding	0.005415	0.536937
chr11	52696717	52697817	+	74	Intergenic	MTEb|LTR|ERVL-MaLR	-67439	NM_177059	320027	Mm.44518	NM_177059	ENSMUSG00000036264	Fstl4	B230374F23Rik|SPIG1|mKIAA1061	follistatin-like 4	protein-coding	0.008182	0.505904
chr13	12908427	12909040	+	74	Intergenic	Lx2|LINE|L1	96597	NM_031191	18811	Mm.88796	NM_031191	ENSMUSG00000079092	Prl2c2	Ghd2|MRP-1|PLF-1|Plf|Plf1	prolactin family 2, subfamily c, member 2	protein-coding	0.001631	0.488599
chr4	147123728	147124053	+	74	Intergenic	RMER1A|Other|Other	-51976	NM_001039209	195531	Mm.270762	NM_001039209	ENSMUSG00000078496	Zfp982	Gm13152|OTTMUSG00000010671	zinc finger protein 982	protein-coding	0	0.5
chr7	128187623	128187947	+	73	intron (NM_001029872, intron 11 of 30)	intron (NM_001029872, intron 11 of 30)	13839	NM_001029872	381924	Mm.334257	NM_001029872	ENSMUSG00000070369	Itgad	Cd11d	integrin, alpha D	protein-coding	0.012346	0.541538
chr4	147448746	147449447	+	73	intron (NM_001039209, intron 1 of 2)	intron (NM_001039209, intron 1 of 2)	-104181	NM_001014397	433804	Mm.332047	NM_001014397	ENSMUSG00000065999	Zfp985	Gm13154|OTTMUSG00000010673	zinc finger protein 985	protein-coding	0.017118	0.477208
chr10	22281709	22282124	+	73	intron (NM_001177775, intron 1 of 5)	intron (NM_001177775, intron 1 of 5)	8442	NM_001177775	667281	Mm.484254	NM_001177775	ENSMUSG00000075297	H60b	EG667281	histocompatibility 60b	protein-coding	0.026506	0.5625
chr9	49887657	49887998	+	73	Intergenic	Intergenic	-88434	NM_001311065	17967	Mm.4974	NM_010875	ENSMUSG00000039542	Ncam1	CD56|E-NCAM|NCAM-1|Ncam	neural cell adhesion molecule 1	protein-coding	0.005865	0.482456
chr1	171064414	171064799	+	73	promoter-TSS (NR_106103)	promoter-TSS (NR_106103)	46	NR_106103	102466998		NR_106103	ENSMUSG00000099119	Mir6546	Gm27408|mmu-mir-6546	microRNA 6546	ncRNA	0.085714	0.660622
chr4	147309793	147310859	+	73	intron (NM_001039209, intron 1 of 2)	intron (NM_001039209, intron 1 of 2)	134460	NM_001039209	195531	Mm.270762	NM_001039209	ENSMUSG00000078496	Zfp982	Gm13152|OTTMUSG00000010671	zinc finger protein 982	protein-coding	0.008443	0.46298
chr4	146459830	146460110	+	73	intron (NM_001085522, intron 1 of 3)	intron (NM_001085522, intron 1 of 3)	10940	NM_001085522	433791	Mm.276881	NM_001085522	ENSMUSG00000070605	Zfp992	Gm13251|OTTMUSG00000011097	zinc finger protein 992	protein-coding	0.010714	0.487544
chr17	13392947	13393381	+	73	Intergenic	Intergenic	38592	NM_001167578	100041352	Mm.490251	NM_001167578	ENSMUSG00000052469	Tcp10c	D17Leh66C|D17Leh66ca|Gm9880|T66C-a|Tcp-10c	t-complex protein 10c	protein-coding	0.006912	0.524138
chr3	106184065	106185076	+	73	Intergenic	IAPEY3-int|LTR|ERVK	-17006	NM_009892	12655	Mm.387173	NM_009892	ENSMUSG00000040809	Chil3	AI505981|Chi3l3|ECF-L|Ym1	chitinase-like 3	protein-coding	0.026706	0.478261
chr7	43139936	43140380	+	73	Intergenic	L1Md_T|LINE|L1	-37430	NM_001034893	668620	Mm.388871	NM_001034893	ENSMUSG00000064194	Zfp936	EG435970|EG668620|Gm9272|I1C0022H11Rik	zinc finger protein 936	protein-coding	0.015766	0.52809
chr4	146892780	146893114	+	73	Intergenic	Lx2|LINE|L1	-128903	NM_001177767	100043034	Mm.422606	NM_001177767	ENSMUSG00000067919	Rex2	Gm13138|OTTMUSG00000010655	reduced expression 2	protein-coding	0.002994	0.432836
chr8	28062280	28062751	+	73	Intergenic	L1_Mus3|LINE|L1	22338	NR_033590	666422	Mm.484413	NR_033590	ENSMUSG00000110372	Gm8096	EG666422	3-phosphoglycerate dehydrogenase pseudogene	pseudo	0.004246	0.512712
chr2	21963985	21964435	+	73	Intergenic	Intergenic	-263293	NM_148413	667663	Mm.330033	NM_148413	ENSMUSG00000025716	Myo3a	9030416P08Rik	myosin IIIA	protein-coding	0.015556	0.512195
chr9	116064554	116065196	+	73	intron (NM_028638, intron 14 of 14)	intron (NM_028638, intron 14 of 14)	110488	NM_029575	21813	Mm.172346	NM_009371	ENSMUSG00000032440	Tgfbr2	1110020H15Rik|AU042018|DNIIR|RIIDN|TBR-II|TbetaR-II|TbetaRII	transforming growth factor, beta receptor II	protein-coding	0.031153	0.466563
chr17	13211594	13215086	+	73	Intergenic	Intergenic	-7848	NM_013741	27263	Mm.371809	NM_013741	ENSMUSG00000073458	Smok2a	Smok2	sperm motility kinase 2A	protein-coding	0.008018	0.47724
chr13	66269745	66270191	+	72	Intergenic	Lx2B|LINE|L1	156515	NM_001177832	628709	Mm.390595	NM_001177832	ENSMUSG00000095909	Gm10324	ENSMUSG00000071302	predicted gene 10324	protein-coding	0.008969	0.521253
chr14	53078901	53079279	+	72	Intergenic	Intergenic	-583395	NM_001170918	57269	Mm.88822	NM_020512	ENSMUSG00000059887	Olfr1507	MOR244-1|Mor28|Or28	olfactory receptor 1507	protein-coding	0.007937	0.503958
chr1	56192796	56193268	+	72	Intergenic	L1_Mus1|LINE|L1	174054	NR_126075	69356	Mm.393775	NR_126075	ENSMUSG00000100372	1700003I22Rik	-	RIKEN cDNA 1700003I22 gene	ncRNA	0.012712	0.477801
chr8	71800048	71800429	+	72	Intergenic	Intergenic	-74557	NM_028715	74015	Mm.22025	NM_028715	ENSMUSG00000070000	Fcho1	3322402E17Rik|N28152	FCH domain only 1	protein-coding	0.026247	0.502618
chr11	10038148	10038586	+	72	Intergenic	IAPEY2_LTR|LTR|ERVK	846425	NM_178259	268379	Mm.39270	NM_178259	ENSMUSG00000004668	Abca13	9830132L24|A930002G16Rik|AI956815	ATP-binding cassette, sub-family A (ABC1), member 13	protein-coding	0.041096	0.501139
chr1	85029181	85029697	+	72	Intergenic	MIRb|SINE|MIR	80414	NM_213615	381287	Mm.487565	NM_213615	ENSMUSG00000089844	A530032D15Rik	Gm1888	RIKEN cDNA A530032D15Rik gene	protein-coding	0.013566	0.500967
chr6	140523182	140523641	+	72	intron (NM_144920, intron 3 of 30)	intron (NM_144920, intron 3 of 30)	-99252	NM_178803	11569	Mm.86453	NM_009637	ENSMUSG00000030232	Aebp2	AU023766|B230313N05Rik	AE binding protein 2	protein-coding	0.013072	0.506522
chr7	38506933	38507385	+	72	Intergenic	PB1D7|SINE|Alu	21034	NM_001013810	434171	Mm.60990	NM_001013810	ENSMUSG00000060565	Gm5591	EG434171	predicted gene 5591	protein-coding	0.011062	0.485651
chr1	34603974	34604497	+	72	Intergenic	Intergenic	24542	NM_213727	211383	Mm.330696	NM_213727	ENSMUSG00000045174	Amer3	9430069J07Rik|Fam123c	APC membrane recruitment 3	protein-coding	0.01912	0.501908
chr7	43126670	43127105	+	72	Intergenic	L1_Mus1|LINE|L1	-50701	NM_001034893	668620	Mm.388871	NM_001034893	ENSMUSG00000064194	Zfp936	EG435970|EG668620|Gm9272|I1C0022H11Rik	zinc finger protein 936	protein-coding	0.006897	0.417431
chr5	134456766	134457129	+	72	promoter-TSS (NM_001081464)	promoter-TSS (NM_001081464)	-231	NM_001081463	57080	Mm.332735	NM_020331	ENSMUSG00000023079	Gtf2ird1	1700012P16Rik|BEN|Cream1|ESTM9|GTF3|Gtf2il|MusTRD1|Tg(Alb1-Myc)166.8Sst|WBSCR11|X83320	general transcription factor II I repeat domain-containing 1	protein-coding	0.044077	0.57967
chr17	18988951	18989409	+	72	Intergenic	Lx|LINE|L1	-64313	NM_001104550	224552	Mm.469860	NM_001104550	ENSMUSG00000096717	Vmn2r98	EG224552	vomeronasal 2, receptor 98	protein-coding	0.00655	0.494553
chr13	97171168	97171631	+	72	intron (NM_001271465, intron 16 of 20)	B1_Mm|SINE|Alu	26958	NM_010422	15212	Mm.27816	NM_010422	ENSMUSG00000021665	Hexb	-	hexosaminidase B	protein-coding	0.019438	0.368534
chr12	102188239	102188871	+	72	intron (NM_172152, intron 2 of 16)	intron (NM_172152, intron 2 of 16)	59136	NM_172152	238384	Mm.312448	NM_172152	ENSMUSG00000041771	Slc24a4	A930002M03Rik|AW492432|NCKX4	solute carrier family 24 (sodium/potassium/calcium exchanger), member 4	protein-coding	0.006329	0.486572
chr13	59360806	59361247	+	72	Intergenic	MER74B|LTR|ERVL	183425	NM_001284221	67269	Mm.153008	NM_023328	ENSMUSG00000021557	Agtpbp1	1700020N17Rik|2310001G17Rik|2900054O13Rik|4930445M19Rik|5730402G09Rik|CCP1|Nna1|nmf243|pcd	ATP/GTP binding protein 1	protein-coding	0.011338	0.538462
chr1	88210317	88210638	+	72	intron (NM_013701, intron 1 of 4)	L1Md_F3|LINE|L1	-1482	NM_201645	394436	Mm.300095	NM_201645	ENSMUSG00000089960	Ugt1a1	Gnt1|UDPGT 1-1|UGT1A01|Udpgt-1a|UgtBr1	UDP glucuronosyltransferase 1 family, polypeptide A1	protein-coding	0.024922	0.456522
chr8	67278709	67279393	+	72	Intergenic	RMER17A2|LTR|ERVK	-211707	NM_008673	17960	Mm.14125	NM_008673	ENSMUSG00000025588	Nat1	Nat-1	N-acetyl transferase 1	protein-coding	0.008772	0.529927
chr6	70259237	70259519	+	72	Intergenic	B1_Mm|SINE|Alu	532797	NM_009075	19895	Mm.17905	NM_009075	ENSMUSG00000053604	Rpia	RPI	ribose 5-phosphate isomerase A	protein-coding	0.010638	0.374558
chr2	7042592	7043170	+	72	intron (NM_001110231, intron 3 of 15)	intron (NM_001110231, intron 3 of 15)	38421	NM_001110230	14007	Mm.398543	NM_010160	ENSMUSG00000002107	Celf2	B230218O03|B230345P09Rik|C88023|CELF-2|CUG-BP2|Cugbp2|D230046B21Rik|Etr-3|Napor|Napor-2|mETR-3	CUGBP, Elav-like family member 2	protein-coding	0.013841	0.423143
chr3	31245790	31246371	+	72	intron (NM_172861, intron 2 of 7)	B3A|SINE|B2	64239	NM_172861	241919	Mm.285366	NM_172861	ENSMUSG00000069072	Slc7a14	A930013N06|BC061928	solute carrier family 7 (cationic amino acid transporter, y+ system), member 14	protein-coding	0.015491	0.508591
chr5	15621380	15621717	+	72	intron (NM_025759, intron 2 of 4)	intron (NM_025759, intron 2 of 4)	2449	NM_025759	360220	Mm.425235	NM_025759	ENSMUSG00000070933	Speer4d	4933431D05Rik|SPEER-4D	spermatogenesis associated glutamate (E)-rich protein 4D	protein-coding	0	0.488166
chr4	146060047	146060679	+	72	Intergenic	IAPEY2_LTR|LTR|ERVK	-7161	NR_030771	627585	Mm.424988	NM_001039233		Gm13034	OTTMUSG00000010105	SWI/SNF related, matrix associated, actin dependent regulator of chromatin, subfamily a, member 5 pseudogene	pseudo	0.039557	0.50079
chr7	59798819	59799465	+	72	Intergenic	Intergenic	-47562	NR_002895	64243	Mm.423722	NR_002895	ENSMUSG00000096019	Snord116	MBII-85|Pwcr1	small nucleolar RNA, C/D box 116	snoRNA	0.012384	0.502318
chr11	33026916	33027442	+	72	Intergenic	ORR1B2|LTR|ERVL-MaLR	120221	NM_008005	14172	Mm.339812	NM_008005	ENSMUSG00000057967	Fgf18	D130055P09Rik|FGF-18	fibroblast growth factor 18	protein-coding	0.019011	0.483871
chr18	3041263	3041810	+	72	Intergenic	IAPLTR4_I|LTR|ERVK	81876	NM_001167539	100312476	Mm.480293	NM_001167539	ENSMUSG00000091539	Vmn1r238	-	vomeronasal 1 receptor, 238	protein-coding	0.032907	0.505474
chr4	61851744	61853046	+	72	Intergenic	RLTR45|LTR|ERVK	-17215	NM_008649	17844	Mm.445286	NM_008649	ENSMUSG00000058523	Mup5	Mup18	major urinary protein 5	protein-coding	0.009985	0.467383
chr13	48752004	48752386	+	72	Intergenic	LTR16D2|LTR|ERVL	89159	NM_007526	12022	Mm.42241	NM_007526	ENSMUSG00000021381	Barx1	-	BarH-like homeobox 1	protein-coding	0.007853	0.462141
chr6	138451401	138451722	+	72	intron (NR_126082, intron 3 of 4)	intron (NR_126082, intron 3 of 4)	7588	NR_126082	102632192	Mm.417247	NR_126082	ENSMUSG00000107675	Gm30332	-	predicted gene, 30332	ncRNA	0.012461	0.484472
chr4	147756706	147757074	+	72	intron (NM_001127189, intron 5 of 5)	Lx2|LINE|L1	52898	NM_001127189	100041677	Mm.327194	NM_001127189	ENSMUSG00000078495	Zfp984	Gm13157|OTTMUSG00000010679	zinc finger protein 984	protein-coding	0.002717	0.428184
chr3	129965123	129966300	+	72	intron (NM_001293644, intron 1 of 6)	A-rich|Low_complexity|Low_complexity	4495	NM_001293644	66815	Mm.31056	NM_025779	ENSMUSG00000027994	Ccdc109b	9030408N13Rik|MCUb	coiled-coil domain containing 109B	protein-coding	0.008496	0.441426
chr5	143176538	143177273	+	72	intron (NM_001045482, intron 2 of 4)	MTE2a|LTR|ERVL-MaLR	3870	NM_021326	57782	Mm.320419	NM_021326	ENSMUSG00000061898	Rbak	-	RB-associated KRAB zinc finger	protein-coding	0.023129	0.501359
chr18	44411877	44412263	+	72	intron (NM_027490, intron 8 of 10)	intron (NM_027490, intron 8 of 10)	31570	NM_027490	70640	Mm.87629	NM_027490	ENSMUSG00000024472	Dcp2	2410015D23Rik|5730537H01Rik|AL118268	decapping mRNA 2	protein-coding	0.005181	0.48062
chr8	72642794	72643186	+	71	Intergenic	Intergenic	-3721	NM_176940	319555	Mm.212927	NM_176940	ENSMUSG00000048148	Nwd1	A230063L24Rik	NACHT and WD repeat domain containing 1	protein-coding	0.002551	0.483461
chr4	147794667	147795380	+	71	intron (NM_001127189, intron 3 of 5)	Lx2|LINE|L1	14765	NM_001127189	100041677	Mm.327194	NM_001127189	ENSMUSG00000078495	Zfp984	Gm13157|OTTMUSG00000010679	zinc finger protein 984	protein-coding	0.007013	0.47619
chr4	147348038	147348363	+	71	intron (NM_001039209, intron 1 of 2)	intron (NM_001039209, intron 1 of 2)	172334	NM_001039209	195531	Mm.270762	NM_001039209	ENSMUSG00000078496	Zfp982	Gm13152|OTTMUSG00000010671	zinc finger protein 982	protein-coding	0.003077	0.478528
chrX	169978582	169978982	+	71	non-coding (NR_029457, exon 1 of 2)	non-coding (NR_029457, exon 1 of 2)	135	NR_029457	654820	Mm.34441	NM_001039559	ENSMUSG00000072844	G530011O06Rik	-	RIKEN cDNA G530011O06 gene	ncRNA	0.0225	0.481297
chr7	59767112	59767839	+	71	Intergenic	MLT1F-int|LTR|ERVL-MaLR	-15895	NR_002895	64243	Mm.423722	NR_002895	ENSMUSG00000096019	Snord116	MBII-85|Pwcr1	small nucleolar RNA, C/D box 116	snoRNA	0.002751	0.471154
chr8	71838130	71838929	+	71	Intergenic	L1Md_F2|LINE|L1	-43539	NM_145624	236193	Mm.290790	NM_145624	ENSMUSG00000056019	Zfp709	BC021921|GIOT-4|HIT-40	zinc finger protein 709	protein-coding	0.010013	0.48625
chr14	43274484	43275557	+	71	Intergenic	Intergenic	72791	NM_027940	71826	Mm.335855	NM_027940	ENSMUSG00000095384	1700001F09Rik	Gm10377	RIKEN cDNA 1700001F09 gene	protein-coding	0.013979	0.459963
chr12	88120047	88121120	+	71	Intergenic	Intergenic	61311	NM_001324471	100039315	Mm.426539	NM_001105254	ENSMUSG00000066027	Gm10436	ENSMUSG00000072907	predicted gene 10436	protein-coding	0.006524	0.478585
chr5	15643342	15643652	+	70	Intergenic	B1_Mm|SINE|Alu	13562	NR_073011	381715	Mm.382859	NR_073011	ENSMUSG00000069720	4930572O03Rik	-	spermatogenesis associated glutamate (E)-rich protein pseudogene	pseudo	0.009677	0.453376
chr19	39267050	39267590	+	70	intron (NR_033614, intron 6 of 8)	MTA_Mm-int|LTR|ERVL-MaLR	-19765	NM_007815	13095	Mm.20764	NM_007815	ENSMUSG00000003053	Cyp2c29	AHOH|AHOHase|AI159681|AI196010|Ah-2|Ahh-1|Cyp2c|P450-2C	cytochrome P450, family 2, subfamily c, polypeptide 29	protein-coding	0.003704	0.465804
chr7	141177845	141178516	+	70	Intergenic	Intergenic	-5329	NM_001172100	107702	Mm.197493	NM_145135	ENSMUSG00000038650	Rnh1	AW546468|C80305|RNH	ribonuclease/angiogenin inhibitor 1	protein-coding	0.0462	0.546131
chr11	81992594	81992976	+	70	Intergenic	MTE2b|LTR|ERVL-MaLR	-24389	NM_001034013	11418	Mm.234998	NM_007384	ENSMUSG00000020704	Asic2	ACIC2|Accn1|BNC1|BNaC1|BNaC1a|Mdeg	acid-sensing (proton-gated) ion channel 2	protein-coding	0.013089	0.511749
chr3	15582077	15583813	+	70	Intergenic	Lx2|LINE|L1	-7880	NM_001173460	668101	Mm.423523	NM_001173460	ENSMUSG00000095028	Sirpb1b	-	signal-regulatory protein beta 1B	protein-coding	0.009793	0.508348
chr6	47769913	47770569	+	70	Intergenic	RMER12B|LTR|ERVK	-17316	NR_002841	19799		NR_002841		Rn4.5s	-	4.5S RNA	rRNA	0.015244	0.519026
chr7	15279058	15279802	+	70	Intergenic	MuRRS-int|LTR|ERV1	-109421	NM_145708	246792	Mm.26391	NM_145708	ENSMUSG00000074369	Obox2	-	oocyte specific homeobox 2	protein-coding	0.016129	0.546309
chr8	20327222	20327737	+	70	Intergenic	L1Md_T|LINE|L1	-30047	NR_030708	547150	Mm.359054	NR_030708	ENSMUSG00000071796	6820431F20Rik	-	cadherin 11 pseudogene	pseudo	0.013592	0.48062
chr4	146446864	146447426	+	70	intron (NM_001083918, intron 3 of 6).2	Lx|LINE|L1	-1885	NM_001085522	433791	Mm.276881	NM_001085522	ENSMUSG00000070605	Zfp992	Gm13251|OTTMUSG00000011097	zinc finger protein 992	protein-coding	0.008897	0.492007
chr14	89353648	89353989	+	70	Intergenic	L1_Mus4|LINE|L1	-542406	NR_002862	328451	Mm.320571	NR_002862		Gm5088	EG328451|Pabpc4l	poly(A)-binding protein, cytoplasmic pseudogene	pseudo	0.008798	0.532164
chr17	13237815	13240010	+	70	Intergenic	Intergenic	8649	NM_001167913	236574		NM_001167913	ENSMUSG00000073457	Smok2b	Gm1847|Smok+129	sperm motility kinase 2B	protein-coding	0.015945	0.477687
chr4	145646830	145647418	+	70	Intergenic	Intergenic	-23573	NM_001103158	100041379	Mm.276881	NM_001103158	ENSMUSG00000058186	Zfp980	Gm13242|OTTMUSG00000011070	zinc finger protein 980	protein-coding	0.013605	0.543294
chr8	20598299	20599672	+	70	Intergenic	Intergenic	-15942	NM_001270553	100861668	Mm.491087	NM_001270553	ENSMUSG00000095294	Gm21119	-	predicted gene, 21119	protein-coding	0.010197	0.502183
chr10	115315567	115315957	+	69	promoter-TSS (NM_024454)	promoter-TSS (NM_024454)	-171	NM_024454	216344	Mm.21936	NM_024454	ENSMUSG00000020132	Rab21	9630024B22	RAB21, member RAS oncogene family	protein-coding	0.082051	0.603581
chr4	147606482	147606979	+	69	Intergenic	L1_Mus1|LINE|L1	35778	NM_145078	112422	Mm.327194	NM_145078	ENSMUSG00000066000	Zfp979	2610305D13Rik|Ssm1b	zinc finger protein 979	protein-coding	0.012072	0.443775
chr6	79498091	79498607	+	69	Intergenic	Lx|LINE|L1	-319682	NM_001190732	100463512	Mm.461086	NM_001190732	ENSMUSG00000096887	Gm20594	Mtrnr2l	predicted gene, 20594	protein-coding	0.007752	0.516441
chr4	143710920	143711420	+	69	Intergenic	L1_Mus3|LINE|L1	-8281	NM_001085412	277666	Mm.332023	NM_001085412	ENSMUSG00000046435	Gm13078	OTTMUSG00000010322	predicted gene 13078	protein-coding	0.006	0.469062
chr7	6055726	6056416	+	69	intron (NM_031389, intron 1 of 9)	L1Md_F2|LINE|L1	10910	NM_031389	83564	Mm.247765	NM_031389	ENSMUSG00000034690	Nlrp4c	Nalp-alpha|Nalp4c|Rnh2	NLR family, pyrin domain containing 4C	protein-coding	0.02029	0.507959
chr8	71802280	71802645	+	69	Intergenic	Intergenic	-76781	NM_028715	74015	Mm.22025	NM_028715	ENSMUSG00000070000	Fcho1	3322402E17Rik|N28152	FCH domain only 1	protein-coding	0.005479	0.521858
chr5	90140233	90140596	+	69	Intergenic	MTA_Mm|LTR|ERVL-MaLR	83582	NM_001163456	231430	Mm.319697	NM_001033310	ENSMUSG00000035505	Cox18	BC038311	cytochrome c oxidase assembly protein 18	protein-coding	0	0.486264
chr5	15010686	15010999	+	69	Intergenic	RMER17A|LTR|ERVK	22165	NM_182957	66773	Mm.368256	NM_182957	ENSMUSG00000091897	Gm17019	-	predicted gene 17019	protein-coding	0	0.519108
chr7	12016635	12018164	+	69	Intergenic	Intergenic	-23900	NM_001166731	628946	Mm.484974	NM_001166731	ENSMUSG00000095864	Vmn1r77	Gm6935	vomeronasal 1 receptor 77	protein-coding	0.01308	0.603922
chr13	12966188	12966795	+	69	Intergenic	L1Md_F3|LINE|L1	38839	NM_031191	18811	Mm.88796	NM_031191	ENSMUSG00000079092	Prl2c2	Ghd2|MRP-1|PLF-1|Plf|Plf1	prolactin family 2, subfamily c, member 2	protein-coding	0.011532	0.472039
chr6	9652421	9653011	+	69	Intergenic	ETnERV2-int|LTR|ERVK	702697	NM_008751	18231	Mm.46954	NM_008751	ENSMUSG00000046178	Nxph1	C130005L03Rik	neurexophilin 1	protein-coding	0.020339	0.450085
chr13	12961842	12962122	+	69	Intergenic	L1Md_F2|LINE|L1	43348	NM_031191	18811	Mm.88796	NM_031191	ENSMUSG00000079092	Prl2c2	Ghd2|MRP-1|PLF-1|Plf|Plf1	prolactin family 2, subfamily c, member 2	protein-coding	0.007143	0.516014
chr11	81464878	81465299	+	69	intron (NM_001034013, intron 1 of 9)	intron (NM_001034013, intron 1 of 9)	108451	NM_001033765	237880	Mm.435528	NM_001033765		1700071K01Rik	-	RIKEN cDNA 1700071K01 gene	protein-coding	0.011876	0.495261
chr7	43165315	43166181	+	69	Intergenic	B1_Mus1|SINE|Alu	-11840	NM_001034893	668620	Mm.388871	NM_001034893	ENSMUSG00000064194	Zfp936	EG435970|EG668620|Gm9272|I1C0022H11Rik	zinc finger protein 936	protein-coding	0.008083	0.38985
chr17	13363211	13364499	+	69	intron (NM_001167578, intron 7 of 11)	intron (NM_001167578, intron 7 of 11)	9283	NM_001167578	100041352	Mm.490251	NM_001167578	ENSMUSG00000052469	Tcp10c	D17Leh66C|D17Leh66ca|Gm9880|T66C-a|Tcp-10c	t-complex protein 10c	protein-coding	0.014752	0.493406
chr7	141637669	141639788	+	69	intron (NM_001330001, intron 31 of 33)	intron (NM_001330001, intron 31 of 33)	16591	NM_001330001	353328	Mm.246621	NM_181729	ENSMUSG00000048191	Muc6	-	mucin 6, gastric	protein-coding	0.00991	0.523113
chr4	3262317	3263415	+	69	Intergenic	Intergenic	-77561	NM_001167535	100312471	Mm.377218	NM_001167535	ENSMUSG00000095982	Vmn1r3	Gm11778|OTTMUSG00000004181	vomeronasal 1 receptor 3	protein-coding	0.002732	0.437671
chr7	43171930	43173291	+	69	Intergenic	RLTR41|LTR|ERV1	-4978	NM_001034893	668620	Mm.388871	NM_001034893	ENSMUSG00000064194	Zfp936	EG435970|EG668620|Gm9272|I1C0022H11Rik	zinc finger protein 936	protein-coding	0.004409	0.508076
chr2	38392609	38392958	+	69	Intergenic	B3|SINE|B2	41475	NM_010710	16870	Mm.142856	NM_010710	ENSMUSG00000000247	Lhx2	LH2A|Lh-2|Lim2|ap|apterous	LIM homeobox protein 2	protein-coding	0.008596	0.445714
chrX	170819537	170820184	+	69	Intergenic	Intergenic	147216	NM_001308488	107626	Mm.486144	NM_001199212	ENSMUSG00000093806	Asmt	Hiomt	acetylserotonin O-methyltransferase	protein-coding	0.01391	0.541667
chr12	103343945	103344382	+	69	intron (NM_023049, intron 2 of 9)	intron (NM_023049, intron 2 of 9)	11838	NM_023049	65256	Mm.27159	NM_023049	ENSMUSG00000021200	Asb2	1110008E15Rik	ankyrin repeat and SOCS box-containing 2	protein-coding	0.016018	0.506849
chr4	22934185	22934587	+	69	Intergenic	Intergenic	443838	NR_131335	105500046		NR_131335	ENSMUSG00000107859	Gm30731	Pnky|lnc-pou3f2	predicted gene, 30731	ncRNA	0.012438	0.431762
chr1	183545800	183547734	+	69	Intergenic	Intergenic	127519	NM_001308052	78772	Mm.29003	NM_030175	ENSMUSG00000053461	Hhipl2	4930507C10Rik|AW208802|Hhip3	hedgehog interacting protein-like 2	protein-coding	0.014478	0.48062
chr1	85206363	85206897	+	69	intron (NM_001081746, intron 2 of 3)	ORR1B1|LTR|ERVL-MaLR	7019	NM_001081746	665378	Mm.440912	NM_001081746		Gm7609	EG665378	predicted pseudogene 7609	protein-coding	0.003745	0.456075
chr5	71350695	71351030	+	68	Intergenic	Lx|LINE|L1	197343	NM_030052	78174	Mm.60690	NM_030052	ENSMUSG00000049387	Cox7b2	4930503B16Rik	cytochrome c oxidase subunit VIIb2	protein-coding	0.01194	0.434524
chr6	25748204	25748524	+	68	exon (NM_133931, exon 16 of 18)	exon (NM_133931, exon 16 of 18)	-58384	NM_010338	14763	Mm.409670	NM_010338	ENSMUSG00000039904	Gpr37	AI848630|Pael-R	G protein-coupled receptor 37	protein-coding	0.01875	0.386293
chr2	25741661	25742087	+	68	Intergenic	Intergenic	4865	NM_001099301	383678	Mm.464561	NM_001099301	ENSMUSG00000079539	Obp2b	Lcn14|OTTMUSG00000012631	odorant binding protein 2B	protein-coding	0.002347	0.482436
chr16	69439642	69439947	+	68	Intergenic	Lx|LINE|L1	360587	NR_130991	78110	Mm.211406	NR_130991	ENSMUSG00000107073	4930428D20Rik	-	RIKEN cDNA 4930428D20 gene	ncRNA	0.006557	0.53268
chr11	41949774	41950324	+	68	intron (NM_177408, intron 6 of 8)	Lx2|LINE|L1	50665	NM_008073	14406	Mm.5309	NM_008073	ENSMUSG00000020436	Gabrg2	GABAA-R|Gabrg-2|gamma2	gamma-aminobutyric acid (GABA) A receptor, subunit gamma 2	protein-coding	0.007273	0.508167
chr8	41515683	41516099	+	68	Intergenic	B4|SINE|B4	-98773	NM_013522	14300	Mm.217312	NM_013522	ENSMUSG00000031590	Frg1	-	FSHD region gene 1	protein-coding	0.009615	0.472422
chr11	13163041	13163472	+	68	Intergenic	IAPLTR2a|LTR|ERVK	-698296	NM_172496	12808	Mm.22847	NM_172496	ENSMUSG00000020173	Cobl	-	cordon-bleu WH2 repeat	protein-coding	0.051044	0.49537
chr6	63190274	63190648	+	68	Intergenic	IAPEY_LTR|LTR|ERVK	-66396	NM_008167	14804	Mm.439651	NM_008167	ENSMUSG00000071424	Grid2	B230104L07Rik|GluD2|GluRdelta2|Lc|Lc<J>|MMS10-AC|Ms10ac|cpr|ho|nmf408|tpr	glutamate receptor, ionotropic, delta 2	protein-coding	0.066845	0.530667
chr4	84413650	84414383	+	68	intron (NM_172870, intron 3 of 5)	intron (NM_172870, intron 3 of 5)	261070	NM_172870	242509	Mm.190774	NM_172870	ENSMUSG00000028487	Bnc2	5031434M05Rik|8430420F16Rik	basonuclin 2	protein-coding	0.013643	0.493188
chr15	103788189	103788530	+	68	intron (NM_009268, intron 2 of 4)	ORR1A2|LTR|ERVL-MaLR	-32861	NR_126081	20771	Mm.30276	NM_009268		Mucl1	Spt-2|Spt2	mucin-like 1	protein-coding	0.008798	0.447368
chr14	16938361	16938916	+	68	intron (NM_001289760, intron 1 of 9)	RLTR10-int|LTR|ERVK	143693	NM_001289760	218772	Mm.259318	NM_011243	ENSMUSG00000017491	Rarb	A830025K23|Hap|Nr1b2	retinoic acid receptor, beta	protein-coding	0.041441	0.492806
chr5	129157074	129157788	+	68	intron (NM_001347486, intron 13 of 24)	intron (NM_001347486, intron 13 of 24)	60681	NM_001081342	243277	Mm.440501	NM_177734	ENSMUSG00000044017	Adgrd1	E230012M21Rik|Gpr133	adhesion G protein-coupled receptor D1	protein-coding	0	0.496503
chr11	28039136	28039580	+	68	Intergenic	ETnERV2-int|LTR|ERVK	544966	NM_181577	216613	Mm.93759	NM_181577	ENSMUSG00000032878	Ccdc85a	-	coiled-coil domain containing 85A	protein-coding	0.02027	0.550562
chr15	48216803	48217199	+	68	intron (NM_001081391, intron 10 of 70)	Lx|LINE|L1	574988	NM_001081391	239420	Mm.309363	NM_001081391	ENSMUSG00000022311	Csmd3	4930500N14Rik|mKIAA1894	CUB and Sushi multiple domains 3	protein-coding	0.010101	0.534005
chr12	9282156	9282565	+	68	Intergenic	Intergenic	252363	NM_029321	75516	Mm.37581	NM_029321	ENSMUSG00000066637	Ttc32	1700013G20Rik	tetratricopeptide repeat domain 32	protein-coding	0.012225	0.514634
chr3	37635116	37635613	+	68	Intergenic	B1_Mus2|SINE|Alu	-4583	NM_011896	24063	Mm.330986	NM_011896	ENSMUSG00000037211	Spry1	sprouty1|spry-1	sprouty homolog 1 (Drosophila)	protein-coding	0.012072	0.345382
chr19	59569661	59569998	+	68	Intergenic	L1_Mus4|LINE|L1	76693	NR_045308	72647	Mm.410849	NR_045308	ENSMUSG00000100119	2700089I24Rik	-	RIKEN cDNA 2700089I24 gene	ncRNA	0.005935	0.511834
chr13	88520910	88521832	+	68	Intergenic	Intergenic	-300101	NM_001037987	13612	Mm.125580	NM_010103	ENSMUSG00000034488	Edil3	Del-1|Del1	EGF-like repeats and discoidin I-like domains 3	protein-coding	0.022777	0.486457
chr3	31747121	31747847	+	68	Intergenic	AT_rich|Low_complexity|Low_complexity	-155219	NM_028231	72413	Mm.64790	NM_028231	ENSMUSG00000037610	Kcnmb2	2700049B16Rik|3110031N04Rik	potassium large conductance calcium-activated channel, subfamily M, beta member 2	protein-coding	0.015152	0.473177
chr4	16428946	16429344	+	68	Intergenic	L1Md_F3|LINE|L1	265035	NR_045765	100415915	Mm.387180	NR_045765	ENSMUSG00000085112	A530072M11Rik	-	RIKEN cDNA gene A530072M11	ncRNA	0.015075	0.498747
chr10	17813907	17814273	+	68	intron (NM_138628, intron 3 of 9)	intron (NM_138628, intron 3 of 9)	17871	NM_138628	378431	Mm.283493	NM_138628	ENSMUSG00000039891	Txlnb	2310001N14Rik|Mdp77	taxilin beta	protein-coding	0.016393	0.455041
chr2	181003951	181004382	+	68	intron (NM_028518, intron 20 of 35)	intron (NM_028518, intron 20 of 35)	17631	NM_028518	73368	Mm.345095	NM_028518	ENSMUSG00000016356	Col20a1	1700051I12Rik	collagen, type XX, alpha 1	protein-coding	0.006961	0.5
chr15	23862629	23863103	+	68	Intergenic	L1_Mus2|LINE|L1	826403	NM_001081299	320865	Mm.241965	NM_001081299	ENSMUSG00000040420	Cdh18	B230220E17Rik|Cdh14l	cadherin 18	protein-coding	0.006329	0.448421
chr17	20072309	20072745	+	68	Intergenic	L1_Mus1|LINE|L1	-24322	NM_001104566	22313	Mm.379039	NM_001104566	ENSMUSG00000090315	Vmn2r104	V2r7	vomeronasal 2, receptor 104	protein-coding	0.009174	0.469108
chr3	23630134	23630496	+	68	Intergenic	L1_Mus1|LINE|L1	1153691	NM_001326288	635702	Mm.448351	NM_001326288	ENSMUSG00000102758	Naaladl2	2810043G22Rik|EG635702|Gm1021	N-acetylated alpha-linked acidic dipeptidase-like 2	protein-coding	0.008287	0.484848
chr16	76863877	76864251	+	68	Intergenic	RMER1B|Other|Other	146817	NR_040573	76601	Mm.396217	NR_040573	ENSMUSG00000100857	1700041M19Rik	-	RIKEN cDNA 1700041M19 gene	ncRNA	0.010695	0.498667
chr18	88065659	88066085	+	68	Intergenic	Lx3A|LINE|L1	828335	NM_018821	54607	Mm.91920	NM_018821	ENSMUSG00000056153	Socs6	1500012M23Rik|5830401B18Rik|AI447482|Cis4|Cish4|HSPC060|SOCS-4|SOCS-6|SSI4|STAI4|STATI4|Socs4	suppressor of cytokine signaling 6	protein-coding	0.002347	0.491803
chr14	90677494	90677987	+	68	Intergenic	L1_Mus4|LINE|L1	550849	NR_045712	74967	Mm.390704	NR_045712		4930474H20Rik	-	RIKEN cDNA 4930474H20 gene	ncRNA	0.018256	0.467611
chr2	110357263	110358083	+	68	Intergenic	L1_Mus3|LINE|L1	5320	NM_026271	67606	Mm.291809	NM_026271	ENSMUSG00000074971	Fibin	1110018M03Rik	fin bud initiation factor homolog (zebrafish)	protein-coding	0.004878	0.447016
chr15	38935728	38936670	+	68	intron (NM_080640, intron 1 of 1)	Tigger5|DNA|TcMar-Tigger	2290	NM_080640	118452	Mm.233837	NM_080640		Baalc	2810457D07Rik	brain and acute leukemia, cytoplasmic	protein-coding	0.015924	0.489926
chr4	141220980	141221455	+	68	Intergenic	B1_Mus2|SINE|Alu	7261	NM_001081174	76166	Mm.271064	NM_001081174	ENSMUSG00000073733	Rsg1	6330545A04Rik|Gm723	REM2 and RAB-like small GTPase 1	protein-coding	0.010526	0.418067
chr4	122604052	122604416	+	68	Intergenic	L1_Mus1|LINE|L1	-85025	NM_023865	77432	Mm.491436	NM_023865	ENSMUSG00000023263	9530002B09Rik	Aump|Vpp1|Vppl	RIKEN cDNA 9530002B09 gene	protein-coding	0	0.484932
chr7	18724685	18725335	+	68	intron (NM_001004152, intron 4 of 4)	intron (NM_001004152, intron 4 of 4)	6920	NM_001004152	243862	Mm.389833	NM_001004152	ENSMUSG00000044903	Psg22	AA408604|cea9	pregnancy-specific glycoprotein 22	protein-coding	0.004615	0.509985
chr15	103069105	103069607	+	68	Intergenic	Intergenic	34961	NM_013553	15423	Mm.1351	NM_013553	ENSMUSG00000075394	Hoxc4	Hox-3.5	homeobox C4	protein-coding	0.039841	0.580517
chr14	61450835	61451596	+	68	Intergenic	Intergenic	-11268	NM_008466	16648	Mm.25548	NM_008466	ENSMUSG00000021929	Kpna3	IPOA4	karyopherin (importin) alpha 3	protein-coding	0.011827	0.486877
chr11	103321706	103322430	+	68	Intergenic	(CA)n|Simple_repeat|Simple_repeat	22634	NM_133715	544817	Mm.259113	NM_133715	ENSMUSG00000034255	Arhgap27	2310069I04Rik|5730442P18Rik|Gm21552|Sh3d20	Rho GTPase activating protein 27	protein-coding	0.012431	0.466207
chr1	77575662	77576104	+	68	Intergenic	Lx2|LINE|L1	-60795	NM_007936	13838	Mm.400747	NM_007936	ENSMUSG00000026235	Epha4	2900005C20Rik|AI385584|Cek8|Hek8|Sek|Sek1|Tyro1|rb	Eph receptor A4	protein-coding	0.006787	0.503386
chr2	121321326	121321885	+	68	intron (NM_178795, intron 28 of 29)	intron (NM_178795, intron 28 of 29)	26151	NM_001173506	17754	Mm.36501	NM_032393	ENSMUSG00000027254	Map1a	6330416M19Rik|AI853608|Mtap-1|Mtap1|Mtap1a|moth1	microtubule-associated protein 1 A	protein-coding	0.010733	0.473214
chr17	41572327	41572705	+	68	Intergenic	L1_Mus1|LINE|L1	637831	NM_008650	17850	Mm.259884	NM_008650	ENSMUSG00000023921	Mut	D230010K02Rik|Mcm	methylmalonyl-Coenzyme A mutase	protein-coding	0.007937	0.416887
chr8	89245025	89245991	+	68	Intergenic	Intergenic	-201346	NM_021390	58198	Mm.214361	NM_021390	ENSMUSG00000031665	Sall1	Msal-3	sal-like 1 (Drosophila)	protein-coding	0.033126	0.490176
chr9	31712701	31713360	+	68	Intergenic	Intergenic	200255	NM_013800	12023	Mm.261044	NM_013800	ENSMUSG00000032033	Barx2	2310006E12Rik|Barx2b	BarH-like homeobox 2	protein-coding	0.016692	0.516667
chr2	161440448	161440883	+	68	Intergenic	L1Md_F2|LINE|L1	-331579	NM_173368	71389	Mm.122738	NM_173368	ENSMUSG00000057133	Chd6	5430439G14Rik|6330406J24Rik|CHD-6	chromodomain helicase DNA binding protein 6	protein-coding	0.006897	0.46789
chr6	61749714	61750073	+	68	intron (NM_001164316, intron 8 of 10)	RMER20C_Mm|LTR|ERVK	-569083	NR_040287	100504262	Mm.438066	NR_040287		A730020E08Rik	-	RIKEN cDNA A730020E08 gene	ncRNA	0.016713	0.519444
chr14	29562844	29563305	+	68	intron (NM_009785, intron 2 of 37)	intron (NM_009785, intron 2 of 37)	158790	NM_009785	12294	Mm.386754	NM_009785	ENSMUSG00000021991	Cacna2d3	Cacnad3|alapha2delta3	calcium channel, voltage-dependent, alpha2/delta subunit 3	protein-coding	0.023861	0.461039
chr9	28797873	28798269	+	68	intron (NM_177906, intron 3 of 7)	B3A|SINE|B2	1006802	NM_177906	330908	Mm.379474	NM_177906	ENSMUSG00000062257	Opcml	2900075O15Rik|3732419F12|AI844366|B930023M13Rik|C230027C17|Gm181|Obcam	opioid binding protein/cell adhesion molecule-like	protein-coding	0	0.387909
chr12	91880322	91880924	+	68	Intergenic	L1MB1|LINE|L1	-31466	NM_011344	20338	Mm.250605	NM_011344	ENSMUSG00000020964	Sel1l	AW493766|Sel1h|mKIAA4137	sel-1 suppressor of lin-12-like (C. elegans)	protein-coding	0.0299	0.485904
chr8	72859892	72860213	+	68	intron (NM_001317391, intron 10 of 15)	intron (NM_001317391, intron 10 of 15)	98393	NM_007975	14065	Mm.12948	NM_007975	ENSMUSG00000050147	F2rl3	PAR4	coagulation factor II (thrombin) receptor-like 3	protein-coding	0.009346	0.496894
chr6	104809895	104810341	+	68	intron (NM_017383, intron 12 of 22)	L1_Mus1|LINE|L1	317074	NM_017383	53870	Mm.321671	NM_017383	ENSMUSG00000030092	Cntn6	NB-3	contactin 6	protein-coding	0.008969	0.489933
chr16	96843711	96844766	+	68	intron (NM_031174, intron 3 of 32)	intron (NM_031174, intron 3 of 32)	326497	NM_031174	13508	Mm.102437	NM_031174	ENSMUSG00000050272	Dscam	4932410A21Rik	Down syndrome cell adhesion molecule	protein-coding	0.011374	0.480114
chr2	36971359	36971794	+	68	Intergenic	L1_Mus2|LINE|L1	-25236	NM_146623	258616	Mm.377594	NM_146623	ENSMUSG00000055838	Olfr357	MOR138-3	olfactory receptor 357	protein-coding	0.011494	0.506881
chr13	81576147	81576480	+	68	intron (NM_054053, intron 9 of 89)	RMER19C|LTR|ERVK	56831	NM_054053	110789	Mm.288694	NM_054053	ENSMUSG00000069170	Adgrv1	Frings|Gpr98|Mass1|Mgr1|VLGR1	adhesion G protein-coupled receptor V1	protein-coding	0.009009	0.479042
chr5	18427478	18428194	+	68	Intergenic	Intergenic	-67423	NM_010305	14677	Mm.254629	NM_010305	ENSMUSG00000057614	Gnai1	AU046200|Gialpha1|Gnai-1	guanine nucleotide binding protein (G protein), alpha inhibiting 1	protein-coding	0.013966	0.400279
chr9	71260208	71260951	+	68	intron (NM_009022, intron 4 of 13)	intron (NM_009022, intron 4 of 13)	44790	NM_009022	19378	Mm.42016	NM_009022	ENSMUSG00000013584	Aldh1a2	AV116159|Aldh1a7|Raldh1|Raldh2	aldehyde dehydrogenase family 1, subfamily A2	protein-coding	0.012113	0.49328
chr18	46284117	46284926	+	68	intron (NM_001160399, intron 8 of 9)	intron (NM_001160399, intron 8 of 9)	-3671	NM_172627	225467	Mm.262096	NM_172627	ENSMUSG00000024477	Pggt1b	2010207C17Rik|2610100E13|AI451237|AI551093|BGG1|GGT1	protein geranylgeranyltransferase type I, beta subunit	protein-coding	0	0.535802
chr18	67466022	67466445	+	68	intron (NM_144867, intron 1 of 6)	RSINE1|SINE|B4	1384	NM_144867	225655	Mm.221420	NM_144867	ENSMUSG00000024530	Slmo1	A230074A19Rik|BC019561|Prelid3a	slowmo homolog 1 (Drosophila)	protein-coding	0.009456	0.457547
chr4	123460901	123461325	+	68	exon (NM_001199137, exon 36 of 93)	exon (NM_001199137, exon 36 of 93)	-49202	NM_001167918	442834	Mm.483803	NM_001167918		D830031N03Rik	Kiaa0754|mKIAA0754	RIKEN cDNA D830031N03 gene	protein-coding	0.009434	0.432941
chr14	111360595	111361042	+	68	Intergenic	B1_Mus2|SINE|Alu	-314297	NM_198865	75409	Mm.235097	NM_029273	ENSMUSG00000033214	Slitrk5	2610019D03Rik	SLIT and NTRK-like family, member 5	protein-coding	0.011186	0.388393
chr14	61766875	61767547	+	68	Intergenic	Intergenic	-84838	NR_028264	668253	Mm.32886	NR_028264	ENSMUSG00000097589	Dleu2	1810047A16Rik|4932411A06Rik|7730401J12Rik|AI197277|AI788824|Alt1|Gm9069|Leu2	deleted in lymphocytic leukemia, 2	ncRNA	0.010417	0.466568
chr3	45960522	45960931	+	68	Intergenic	L1Md_F2|LINE|L1	487215	NM_001101479	241989	Mm.119234	NM_001101479	ENSMUSG00000090919	Pabpc4l	C330050A14Rik|EG241989	poly(A) binding protein, cytoplasmic 4-like	protein-coding	0.01467	0.497561
chr6	41902001	41902484	+	68	Intergenic	Lx5|LINE|L1	41903	NM_032542	84543	Mm.138766	NM_032542	ENSMUSG00000014104	Sval2	SLP-M	seminal vesicle antigen-like 2	protein-coding	0.006211	0.491736
chr11	57238581	57238959	+	68	intron (NM_001252403, intron 10 of 15)	intron (NM_001252403, intron 10 of 15)	225724	NM_001252403	14799	Mm.4920	NM_008165	ENSMUSG00000020524	Gria1	2900051M01Rik|Glr-1|Glr1|GluA1|GluR-A|GluRA|Glur-1|Glur1|HIPA1|gluR-K1	glutamate receptor, ionotropic, AMPA1 (alpha 1)	protein-coding	0.002646	0.493404
chr5	108990961	108991316	+	68	Intergenic	MMERVK9C_I-int|LTR|ERVK	15298	NM_009491	22307	Mm.261598	NM_009491	ENSMUSG00000067010	Vmn2r10	V2r16|VR16	vomeronasal 2, receptor 10	protein-coding	0.016901	0.533708
chr5	14762115	14762498	+	68	intron (NM_001110796, intron 10 of 19)	L1Md_F3|LINE|L1	152583	NM_198666	381714	Mm.368256	NM_198666	ENSMUSG00000033219	Gm9758	ENSMUSG00000033219	predicted gene 9758	protein-coding	0.007833	0.427083
chr6	9288588	9289062	+	68	Intergenic	Lx2|LINE|L1	338806	NM_008751	18231	Mm.46954	NM_008751	ENSMUSG00000046178	Nxph1	C130005L03Rik	neurexophilin 1	protein-coding	0.023207	0.522105
chr5	38870127	38870867	+	68	intron (NM_013748, intron 1 of 18)	B4A|SINE|B4	6196	NM_013748	27278	Mm.440845	NM_013748	ENSMUSG00000039315	Clnk	MIST	cytokine-dependent hematopoietic cell linker	protein-coding	0.027027	0.48583
chr6	14662961	14663486	+	68	Intergenic	L1Md_F2|LINE|L1	92051	NM_080464	140491	Mm.209429	NM_080464	ENSMUSG00000042717	Ppp1r3a	GM|RG1|RGL	protein phosphatase 1, regulatory (inhibitor) subunit 3A	protein-coding	0.013333	0.574144
chr15	54990279	54990675	+	68	Intergenic	Lx3C|LINE|L1	-70331	NM_001136077	18606	Mm.250256	NM_015744	ENSMUSG00000022425	Enpp2	ATX|E-NPP 2|Npps2|PD-Ialpha|Pdnp2|lysoPLD	ectonucleotide pyrophosphatase/phosphodiesterase 2	protein-coding	0.007576	0.465995
chr14	85574216	85574649	+	68	Intergenic	Lx2B|LINE|L1	-671538	NR_040457	75155	Mm.399239	NR_040457		4930529K09Rik	4930507G21Rik	RIKEN cDNA 4930529K09 gene	ncRNA	0.004619	0.483871
chr19	9229016	9229580	+	68	Intergenic	L1Md_F2|LINE|L1	-93732	NM_025610	66514	Mm.272847	NM_025610	ENSMUSG00000024654	Asrgl1	2410004D18Rik|ALP|ALP1|AU040643|AW060375	asparaginase like 1	protein-coding	0.030142	0.529204
chr15	4527958	4528339	+	68	intron (NM_177355, intron 2 of 2)	ORR1A3|LTR|ERVL-MaLR	152657	NM_177355	239318	Mm.308996	NM_177355	ENSMUSG00000049148	Plcxd3	B130016O10Rik	phosphatidylinositol-specific phospholipase C, X domain containing 3	protein-coding	0.002625	0.494764
chr3	82084023	82084390	+	68	Intergenic	L1Md_F2|LINE|L1	-9495	NM_001161796	54195	Mm.9445	NM_017469	ENSMUSG00000028005	Gucy1b3	GC-S-beta-1|GCbeta1	guanylate cyclase 1, soluble, beta 3	protein-coding	0.00545	0.483696
chr5	42592061	42592675	+	68	Intergenic	Tigger5|DNA|TcMar-Tigger	524408	NR_131130	433882	Mm.319353	NR_131130	ENSMUSG00000067285	Gm16223	EG433882|OTTMUSG00000031875	predicted gene 16223	ncRNA	0.008143	0.426016
chr11	58381980	58382785	+	68	exon (NM_001083884, exon 3 of 7)	exon (NM_001083884, exon 3 of 7)	1736	NM_001330197	70163	Mm.24119	NM_027339	ENSMUSG00000013643	Lypd8	2210415F13Rik	LY6/PLAUR domain containing 8	protein-coding	0.02236	0.501241
chr18	8450508	8451140	+	68	Intergenic	RLTR10C|LTR|ERVK	581627	NM_153085	225131	Mm.204524	NM_153085	ENSMUSG00000024283	Wac	1110067P07Rik|A230035H12Rik|AI256735|AI256776|Wwp4	WW domain containing adaptor with coiled-coil	protein-coding	0.015823	0.481833
chr6	137555180	137555578	+	68	intron (NM_001271588, intron 1 of 20)	intron (NM_001271588, intron 1 of 20)	15630	NM_001271595	13860	Mm.235346	NM_007945	ENSMUSG00000015766	Eps8	AW261790	epidermal growth factor receptor pathway substrate 8	protein-coding	0.025126	0.486216
chr13	105005783	105006325	+	68	intron (NM_029879, intron 2 of 5)	intron (NM_029879, intron 2 of 5)	48876	NM_029879	52882	Mm.100348	NM_029879	ENSMUSG00000021719	Rgs7bp	A930030I01Rik|AI842293|D13Bwg1146e|R7bp	regulator of G-protein signalling 7 binding protein	protein-coding	0.012915	0.469613
chr2	112153103	112153850	+	68	Intergenic	Lx|LINE|L1	-2422	NM_001011802	258022	Mm.377330	NM_001011802	ENSMUSG00000049758	Olfr1318	MOR245-16	olfactory receptor 1318	protein-coding	0.008032	0.390374
chr3	159787447	159788272	+	68	Intergenic	RMER17A2|LTR|ERVK	-51836	NM_026582	68151	Mm.6766	NM_026582	ENSMUSG00000028173	Wls	5031439A09Rik|AI173978|AI987742|Gpr177	wntless homolog (Drosophila)	protein-coding	0.012121	0.547215
chr8	94828115	94828556	+	68	exon (NM_134141, exon 5 of 9)	exon (NM_134141, exon 5 of 9)	10005	NM_134141	109006	Mm.27582	NM_134141	ENSMUSG00000031781	Ciapin1	2810413N20Rik|AA617265|AU021794|anamorsin	cytokine induced apoptosis inhibitor 1	protein-coding	0.018141	0.536199
chr13	12926945	12928783	+	68	Intergenic	IAPEY4_I-int|LTR|ERVK	77466	NM_031191	18811	Mm.88796	NM_031191	ENSMUSG00000079092	Prl2c2	Ghd2|MRP-1|PLF-1|Plf|Plf1	prolactin family 2, subfamily c, member 2	protein-coding	0.016866	0.483415
chr2	34486158	34486512	+	68	intron (NM_001290626, intron 3 of 10)	intron (NM_001290626, intron 3 of 10)	79484	NM_001290626	227743	Mm.270866	NM_177345	ENSMUSG00000038696	Mapkap1	AI591529|D230039K05Rik|Sin1	mitogen-activated protein kinase associated protein 1	protein-coding	0.002825	0.492958
chr7	122421816	122422220	+	68	intron (NM_001316672, intron 2 of 16)	(TG)n|Simple_repeat|Simple_repeat	132893	NM_001316672	18751	Mm.207496	NM_008855	ENSMUSG00000052889	Prkcb	PKC-B|PKC-Beta|Pkcb|Prkcb1|Prkcb2	protein kinase C, beta	protein-coding	0	0.471605
chr16	82062524	82063056	+	68	Intergenic	L1_Mur1|LINE|L1	862093	NM_010954	17968	Mm.433941	NM_010954	ENSMUSG00000022762	Ncam2	Ncam-2|Ocam|RNCAM	neural cell adhesion molecule 2	protein-coding	0.011278	0.510319
chr8	113549177	113549637	+	68	intron (NR_110476, intron 2 of 2)	intron (NR_110476, intron 2 of 2)	32125	NR_110476	78048	Mm.252797	NR_110476		4930571O06Rik	-	RIKEN cDNA 4930571O06 gene	ncRNA	0.021739	0.477223
chr7	22837527	22838231	+	68	intron (NM_001270494, intron 1 of 1).3	intron (NM_001270494, intron 1 of 1).3	5726	NM_001166758	670857	Mm.480249	NM_001166758	ENSMUSG00000095931	Vmn1r159	ENSMUSG00000074298|Gm16507	vomeronasal 1 receptor 159	protein-coding	0.008523	0.439716
chr3	17513604	17514106	+	68	Intergenic	L1Md_F2|LINE|L1	-276066	NR_033490	70441	Mm.458192	NR_033490	ENSMUSG00000100252	Mir124-2hg	100040120|2610100L16Rik|6430547I21Rik|A930005K07Rik|AW125202|Gm2612	Mir124-2 host gene (non-protein coding)	ncRNA	0.007968	0.512922
chr3	146872044	146873381	+	68	intron (NM_001302957, intron 1 of 21)	intron (NM_001302957, intron 1 of 21)	20345	NM_001302958	70892	Mm.187793	NM_027594	ENSMUSG00000036745	Ttll7	1110049N09Rik|4921517B04Rik|C630030B20|mTTLL7	tubulin tyrosine ligase-like family, member 7	protein-coding	0.010471	0.480568
chr2	95894881	95895343	+	68	Intergenic	Lx3A|LINE|L1	-423057	NM_001289743	241568	Mm.241682	NM_178725	ENSMUSG00000050587	Lrrc4c	6430556C10Rik|NGL-1	leucine rich repeat containing 4C	protein-coding	0.002165	0.49892
chr11	62521477	62522169	+	68	Intergenic	B1_Mus2|SINE|Alu	17438	NM_028448	73139	Mm.390409	NM_028448	ENSMUSG00000018509	Cenpv	3110013H01Rik|AA671303|Prr6	centromere protein V	protein-coding	0.008671	0.455988
chr10	23189834	23190146	+	68	intron (NM_010167, intron 3 of 18)	intron (NM_010167, intron 3 of 18)	159900	NM_001347372	14051	Mm.332128	NM_010167	ENSMUSG00000010461	Eya4	B130023L16Rik	EYA transcriptional coactivator and phosphatase 4	protein-coding	0.032051	0.504792
chr15	72707959	72708809	+	68	intron (NM_029640, intron 18 of 21)	intron (NM_029640, intron 18 of 21)	101940	NR_002864	353342	Mm.440245	NR_002864	ENSMUSG00000106847	Peg13	-	paternally expressed 13	ncRNA	0.027059	0.522914
chr2	41104687	41105114	+	68	intron (NM_053011, intron 41 of 90)	L1_Mus4|LINE|L1	1342668	NR_105754	102465171		NR_105754	ENSMUSG00000098660	Mir6336	Gm27584|mmu-mir-6336	microRNA 6336	ncRNA	0.007026	0.497664
chr14	16068061	16068529	+	68	Intergenic	IAPEY_LTR|LTR|ERVK	-181019	NM_021504	59007	Mm.258381	NM_021504	ENSMUSG00000021785	Ngly1	1110002C09Rik|PNGase|Png1	N-glycanase 1	protein-coding	0.040598	0.511727
chr1	141438811	141439170	+	68	Intergenic	L1_Mus1|LINE|L1	-782588	NR_040604	75910	Mm.483845	NR_040604	ENSMUSG00000102368	4930590L20Rik	-	RIKEN cDNA 4930590L20 gene	ncRNA	0.005571	0.458333
chr8	65223383	65223907	+	68	Intergenic	IAPEY2_LTR|LTR|ERVK	-94108	NR_033217	407795	Mm.387876	NR_033217	ENSMUSG00000074300	BC030870	-	cDNA sequence BC030870	ncRNA	0.026718	0.491429
chr13	66225803	66226162	+	68	Intergenic	RLTR9E|LTR|ERVK	112529	NM_001177832	628709	Mm.390595	NM_001177832	ENSMUSG00000095909	Gm10324	ENSMUSG00000071302	predicted gene 10324	protein-coding	0	0.480556
chr9	25719176	25719588	+	68	Intergenic	Lx4B|LINE|L1	237785	NM_026189	67484	Mm.112977	NM_026189	ENSMUSG00000036611	Eepd1	2310005P05Rik|AI481005	endonuclease/exonuclease/phosphatase family domain containing 1	protein-coding	0.009709	0.501211
chr1	62114264	62114776	+	68	intron (NM_001081050, intron 4 of 22)	L1_Mus1|LINE|L1	475696	NM_001081050	72823	Mm.35153	NM_001081050	ENSMUSG00000052062	Pard3b	1810008K04Rik|2010002N16Rik|2810455B10Rik|Als2cr19|PAR3B|PAR3L|PAR3beta	par-3 family cell polarity regulator beta	protein-coding	0.005859	0.467836
chr9	80885743	80886243	+	68	Intergenic	L1_Mus3|LINE|L1	-420555	NM_022016	63859	Mm.422780	NM_022016	ENSMUSG00000032343	Impg1	A930015H12Rik|IMP150|SPACR	interphotoreceptor matrix proteoglycan 1	protein-coding	0.002	0.526946
chr12	95931054	95931372	+	68	Intergenic	L1_Mus2|LINE|L1	116009	NR_103800	69423	Mm.46121	NM_027076		1700019M22Rik	-	NFX-like protein	pseudo	0.009434	0.445141
chr13	118066039	118066481	+	68	Intergenic	Lx|LINE|L1	320992	NM_021556	59054	Mm.143810	NM_021556	ENSMUSG00000021731	Mrps30	2610020A16Rik|AA968347|PAP|Pdcd9	mitochondrial ribosomal protein S30	protein-coding	0.00905	0.521445
chr18	49178953	49179296	+	68	Intergenic	L1Md_F|LINE|L1	-344165	NR_033785	67321	Mm.245802	NR_033785	ENSMUSG00000100297	1700044K03Rik	-	RIKEN cDNA 1700044K03 gene	ncRNA	0.026239	0.482558
chr17	38026338	38026938	+	68	Intergenic	RLTR26_Mus|LTR|ERVK	33146	NM_146327	258324	Mm.329044	NM_146327	ENSMUSG00000081724	Olfr129	MOR263-9	olfactory receptor 129	protein-coding	0.015	0.519135
chr2	107231400	107232036	+	68	Intergenic	RMER1A|Other|Other	-58871	NM_021275	16492	Mm.142718	NM_021275	ENSMUSG00000042604	Kcna4	Kv1.4	potassium voltage-gated channel, shaker-related subfamily, member 4	protein-coding	0.003145	0.533752
chr16	10030627	10031512	+	68	Intergenic	L1_Mus3|LINE|L1	-38536	NM_008170	14811	Mm.2953	NM_008170	ENSMUSG00000059003	Grin2a	GluN2A|NMDAR2A|NR2A	glutamate receptor, ionotropic, NMDA2A (epsilon 1)	protein-coding	0.011299	0.513544
chr3	57158088	57158660	+	68	Intergenic	Intergenic	143545	NM_008536	17112	Mm.856	NM_008536	ENSMUSG00000027800	Tm4sf1	L6|M3s1	transmembrane 4 superfamily member 1	protein-coding	0.005245	0.52356
chr7	42256512	42256961	+	68	Intergenic	RLTR44A|LTR|ERVK	-3317	NM_001105058	637873	Mm.469899	NM_001105058	ENSMUSG00000090967	Vmn2r61	Casr-rs2|EG637873|Gprc2a-rs2	vomeronasal 2, receptor 61	protein-coding	0.022272	0.517778
chr17	14699983	14701004	+	68	Intergenic	Intergenic	-6231	NM_011581	21826	Mm.26688	NM_011581	ENSMUSG00000023885	Thbs2	TSP2|Thbs-2	thrombospondin 2	protein-coding	0.006856	0.488258
chr5	92255793	92256397	+	68	Intergenic	Intergenic	-2936	NM_011148	19023	Mm.87155	NM_011148	ENSMUSG00000029410	Ppef2	-	protein phosphatase, EF hand calcium-binding domain 2	protein-coding	0.018212	0.530579
chr15	89915679	89916098	+	68	Intergenic	Intergenic	-74028	NM_018803	54526	Mm.261601	NM_018803	ENSMUSG00000063260	Syt10	-	synaptotagmin X	protein-coding	0.0358	0.497619
chr18	89804082	89804426	+	68	Intergenic	Lx3B|LINE|L1	-35118	NM_001039173	623279	Mm.447164	NM_001039173	ENSMUSG00000073514	Dok6	Dok-6	docking protein 6	protein-coding	0	0.46087
chr9	54564607	54566204	+	68	Intergenic	Lx4A|LINE|L1	-5326	NM_019686	56506	Mm.42192	NM_019686	ENSMUSG00000037493	Cib2	2810434I23Rik|AI449053	calcium and integrin binding family member 2	protein-coding	0.012523	0.488736
chr16	44328759	44329235	+	68	intron (NM_198034, intron 1 of 24)	intron (NM_198034, intron 1 of 24)	3841	NM_198034	320007	Mm.242144	NM_198034	ENSMUSG00000022696	Sidt1	AW045928|B830021E24Rik	SID1 transmembrane family, member 1	protein-coding	0.006303	0.412998
chr8	118576795	118577528	+	68	intron (NM_019707, intron 2 of 13)	intron (NM_019707, intron 2 of 13)	293550	NM_019707	12554	Mm.334841	NM_019707	ENSMUSG00000031841	Cdh13	4932416G01Rik|Cdht|Tcad	cadherin 13	protein-coding	0.021828	0.461853
chr9	6587680	6588099	+	68	Intergenic	RMER17A|LTR|ERVK	-321342	NM_027942	71829	Mm.141452	NM_027942	ENSMUSG00000047619	Ddi1	1700011N24Rik	DNA-damage inducible 1	protein-coding	0.019093	0.542857
chr4	147565255	147566017	+	68	intron (NM_001014397, intron 3 of 5)	Lx3B|LINE|L1	12359	NM_001014397	433804	Mm.332047	NM_001014397	ENSMUSG00000065999	Zfp985	Gm13154|OTTMUSG00000010673	zinc finger protein 985	protein-coding	0.006562	0.499345
chr7	91038895	91039279	+	68	Intergenic	L1Md_F2|LINE|L1	-51699	NM_011807	23859	Mm.147213	NM_011807	ENSMUSG00000052572	Dlg2	A330103J02Rik|B230218P12Rik|B330007M19Rik|Dlgh2|Gm1197|Gm21505|PSD93	discs, large homolog 2 (Drosophila)	protein-coding	0.007812	0.511688
chr2	140434579	140434919	+	68	intron (NM_001013802, intron 2 of 18)	B1_Mus1|SINE|Alu	39314	NM_028387	72899	Mm.229466	NM_028387	ENSMUSG00000068205	Macrod2	1110033L15Rik|2610107G07Rik|2900006F19Rik	MACRO domain containing 2	protein-coding	0.014706	0.369501
chr8	38070675	38071022	+	68	intron (NM_145841, intron 1 of 7)	intron (NM_145841, intron 1 of 7)	181354	NR_029884	723860		NR_029884	ENSMUSG00000065457	Mir383	Mirn383|mir-383|mmu-mir-383	microRNA 383	ncRNA	0.008646	0.465517
chr8	119108889	119109309	+	68	intron (NM_019707, intron 7 of 13)	intron (NM_019707, intron 7 of 13)	-235439	NM_024219	68196	Mm.358714	NM_024219	ENSMUSG00000031839	Hsbp1	0610007A03Rik|AA408769|Hsp25	heat shock factor binding protein 1	protein-coding	0.002381	0.465558
chr6	4221021	4221477	+	68	Intergenic	RLTRETN_Mm|LTR|ERVK	-134322	NM_009748	12068	Mm.286457	NM_009748	ENSMUSG00000032757	Bet1	AW555236|Bet-1	Bet1 golgi vesicular membrane trafficking protein	protein-coding	0.015351	0.496718
chr13	13620771	13621156	+	68	intron (NM_010748, intron 3 of 52)	L1Md_F2|LINE|L1	30554	NM_010748	17101	Mm.342337	NM_010748	ENSMUSG00000019726	Lyst	D13Sfk13|beige|bg	lysosomal trafficking regulator	protein-coding	0.01039	0.512953
chr3	156426869	156427257	+	68	Intergenic	Lx2|LINE|L1	134624	NR_040398	329782	Mm.183459	NR_040398	ENSMUSG00000085084	4930570G19Rik	C630015G22	RIKEN cDNA 4930570G19 gene	ncRNA	0.002577	0.493573
chr17	39860318	39860646	+	68	Intergenic	RMER17D2|LTR|ERVK	17485	NR_046233	100861531		NR_046233		Rn45s	-	45S pre-ribosomal RNA	rRNA	0.018293	0.577508
chr2	66446725	66447191	+	68	intron (NR_033495, intron 1 of 3)	intron (NR_033495, intron 1 of 3)	6078	NR_033495	100038743	Mm.330264	NR_033495		Gm13629	OTTMUSG00000013098	predicted gene 13629	ncRNA	0.015021	0.481799
chr1	17150551	17150952	+	68	intron (NM_010267, intron 2 of 5)	Lx3A|LINE|L1	5378	NM_010267	14545	Mm.18218	NM_010267	ENSMUSG00000025777	Gdap1	-	ganglioside-induced differentiation-associated-protein 1	protein-coding	0.009975	0.485075
chr15	52204034	52204399	+	68	Intergenic	Lx2|LINE|L1	-91337	NM_172816	239436	Mm.208831	NM_172816	ENSMUSG00000022315	Slc30a8	C820002P14Rik|ZnT-8|ZnT8	solute carrier family 30 (zinc transporter), member 8	protein-coding	0.005479	0.543716
chr2	165717907	165718249	+	68	intron (NM_001271962, intron 7 of 15)	intron (NM_001271962, intron 7 of 15)	62780	NM_010165	14049	Mm.282719	NM_010165	ENSMUSG00000017897	Eya2	Eab1	EYA transcriptional coactivator and phosphatase 2	protein-coding	0.023392	0.530612
chr14	84617093	84617431	+	68	Intergenic	L1_Mur2|LINE|L1	-140838	NR_015539	319903	Mm.440481	NR_015539		9630013A20Rik	-	RIKEN cDNA 9630013A20 gene	ncRNA	0.005917	0.421829
chr8	30528036	30528572	+	68	Intergenic	L1_Mus4|LINE|L1	-40091	NR_045856	71314	Mm.158666	NR_045856	ENSMUSG00000097044	4933433F19Rik	-	RIKEN cDNA 4933433F19 gene	ncRNA	0.003731	0.471136
chr11	110121875	110122371	+	68	intron (NM_147220, intron 25 of 38)	L1Md_F2|LINE|L1	-26186	NM_153145	217258	Mm.344148	NM_153145	ENSMUSG00000041828	Abca8a	-	ATP-binding cassette, sub-family A (ABC1), member 8a	protein-coding	0.008065	0.45674
chr15	72160653	72161103	+	68	Intergenic	RLTR44A|LTR|ERVK	-126651	NM_027174	69700	Mm.322500	NM_027174	ENSMUSG00000079022	Col22a1	2310067L16Rik|C80743	collagen, type XXII, alpha 1	protein-coding	0.026667	0.496674
chr7	143098751	143099362	+	68	Intergenic	Intergenic	-4414	NM_020277	56843	Mm.286668	NM_020277	ENSMUSG00000009246	Trpm5	9430099A16Rik|LTrpC-5|Ltrpc5|Mtr1	transient receptor potential cation channel, subfamily M, member 5	protein-coding	0.006547	0.511438
chr17	83199825	83201456	+	68	Intergenic	Intergenic	-14643	NM_134117	106522	Mm.311974	NM_134117	ENSMUSG00000024247	Pkdcc	AI115348|AW548124|Adtk1|ESTM17|MAd1|Sgk493|Vlk|X83346	protein kinase domain containing, cytoplasmic	protein-coding	0.012876	0.509804
chr10	97065843	97066221	+	68	Intergenic	L1_Mus4|LINE|L1	30264	NR_045358	75301	Mm.108650	NR_045358		4930556N09Rik	-	RIKEN cDNA 4930556N09 gene	ncRNA	0.007937	0.519789
chr2	163876345	163877356	+	68	intron (NM_183023, intron 2 of 5)	intron (NM_183023, intron 2 of 5)	23100	NM_001030292	241769	Mm.295337	NM_001030292	ENSMUSG00000035238	Kcnk15	KCNK11|KCNK14|KT3.3|TASK5	potassium channel, subfamily K, member 15	protein-coding	0.015826	0.557312
chr2	179853347	179853894	+	68	intron (NM_009867, intron 6 of 15)	intron (NM_009867, intron 6 of 15)	123026	NM_001081092	228980	Mm.235542	NM_001081092	ENSMUSG00000039117	Taf4	135kDa|AI450312|TAFII130|TAFII135|Taf2c1|Taf4a	TATA-box binding protein associated factor 4	protein-coding	0.018282	0.481752
chr2	103844692	103845107	+	68	Intergenic	L1_Mus1|LINE|L1	-34277	NR_040514	78031	Mm.243867	NR_040514	ENSMUSG00000086687	4930547E08Rik	-	RIKEN cDNA 4930547E08 gene	ncRNA	0.007229	0.521635
chr12	95632495	95632856	+	68	Intergenic	L1Md_F2|LINE|L1	-59551	NM_201518	399558	Mm.341948	NM_201518	ENSMUSG00000047414	Flrt2	-	fibronectin leucine rich transmembrane protein 2	protein-coding	0.01108	0.469613
chr4	52105716	52106296	+	68	Intergenic	RLTR1F_Mm|LTR|ERVK	-54896	NR_040668	329844	Mm.128934	NR_040668	ENSMUSG00000085515	C630028M04Rik	-	RIKEN cDNA C630028M04 gene	ncRNA	0.027586	0.490534
chr11	38740782	38741130	+	68	Intergenic	Lx2|LINE|L1	-220911	NR_040295	100502917	Mm.61144	NR_040295		Gm12130	OTTMUSG00000005424	predicted gene 12130	ncRNA	0.005747	0.507163
chr11	17130806	17131356	+	68	Intergenic	RMER1B|Other|Other	-28217	NM_024459	19058	Mm.41840	NM_024459	ENSMUSG00000033953	Ppp3r1	CaNB1|Cnb1|MCIP1	protein phosphatase 3, regulatory subunit B, alpha isoform (calcineurin B, type I)	protein-coding	0.007273	0.553539
chr8	33637560	33638057	+	68	intron (NM_178648, intron 2 of 7)	intron (NM_178648, intron 2 of 7)	4168	NM_178648	108159	Mm.29301	NM_178648	ENSMUSG00000052906	Ubxn8	D0H8S2298E|Rep-8|Rep8h|Ubxd6	UBX domain protein 8	protein-coding	0.008048	0.379518
chr15	92772781	92773202	+	68	Intergenic	L1_Mus2|LINE|L1	175882	NM_001164594	239618	Mm.309826	NM_001164593	ENSMUSG00000036218	Pdzrn4	1110017D07Rik|LNX4|SAMCAP3L|mKIAA3027	PDZ domain containing RING finger 4	protein-coding	0.004751	0.5
chr8	63012479	63012834	+	68	intron (NM_023689, intron 3 of 11)	B1_Mm|SINE|Alu	61311	NM_023689	72902	Mm.334552	NM_023689	ENSMUSG00000054162	Spock3	2900045C01Rik|AI428471|mKIAA4039	sparc/osteonectin, cwcv and kazal-like domains proteoglycan 3	protein-coding	0.011268	0.367978
chr3	50458044	50458619	+	68	Intergenic	Lx2|LINE|L1	-14718	NM_011990	26570	Mm.260988	NM_011990	ENSMUSG00000027737	Slc7a11	9930009M05Rik|AI451155|sut|xCT	solute carrier family 7 (cationic amino acid transporter, y+ system), member 11	protein-coding	0.003478	0.534722
chr2	157256835	157257205	+	68	intron (NM_001039557, intron 5 of 24)	MTD|LTR|ERVL-MaLR	-22078	NM_019642	20014	Mm.22130	NM_019642	ENSMUSG00000027642	Rpn2	1300012C06Rik|AV261018|Rpn-2	ribophorin II	protein-coding	0.013514	0.490566
chr2	86428303	86428818	+	68	Intergenic	RLTR45|LTR|ERVK	-4886	NM_147078	259082	Mm.246633	NM_147078	ENSMUSG00000090059	Olfr1062	MOR185-1	olfactory receptor 1062	protein-coding	0.017476	0.48062
chr1	182296082	182297331	+	68	Intergenic	RLTR9A|LTR|ERVK	-4128	NR_015458	67330	Mm.331019	NR_015458	ENSMUSG00000100147	1700047M11Rik	-	RIKEN cDNA 1700047M11 gene	ncRNA	0.014412	0.4848
chr6	33966521	33967279	+	68	intron (NM_009148, intron 17 of 17)	intron (NM_009148, intron 17 of 17)	-62548	NM_028886	74354	Mm.127952	NM_028886	ENSMUSG00000056215	Lrguk	4921528H16Rik	leucine-rich repeats and guanylate kinase domain containing	protein-coding	0.013193	0.492754
chr11	103857546	103857888	+	68	intron (NM_008740, intron 15 of 20)	intron (NM_008740, intron 15 of 20)	83542	NM_009521	22415	Mm.159091	NM_009521	ENSMUSG00000000125	Wnt3	Int-4|Wnt-3	wingless-type MMTV integration site family, member 3	protein-coding	0.011696	0.425656
chr6	51791793	51792543	+	68	Intergenic	Intergenic	220381	NM_018773	54353	Mm.221479	NM_018773	ENSMUSG00000059182	Skap2	2610021A10Rik|AA960083|BB137539|RA70|SKAP-HOM|Saps|Scap2|mSKAP55R	src family associated phosphoprotein 2	protein-coding	0.016	0.488682
chr2	112777704	112778442	+	68	intron (NM_177652, intron 46 of 103)	intron (NM_177652, intron 46 of 103)	218391	NM_001165935	74268	Mm.315125	NM_028844	ENSMUSG00000003604	Aven	1700013A01Rik|1700056A21Rik|mAven-L|mAven-S	apoptosis, caspase activation inhibitor	protein-coding	0.014905	0.529093
chr10	107959042	107959361	+	68	intron (NR_131147, intron 2 of 5)	intron (NR_131147, intron 2 of 5)	12556	NR_131147	628877	Mm.363120	NR_131147		Gm29685	-	predicted gene, 29685	ncRNA	0.012539	0.453125
chr9	5808534	5808869	+	68	Intergenic	RMER17D|LTR|ERVK	-359911	NM_027924	71785	Mm.390122	NM_027924	ENSMUSG00000032006	Pdgfd	1110003I09Rik	platelet-derived growth factor, D polypeptide	protein-coding	0.008955	0.544643
chr9	45758627	45759102	+	68	Intergenic	Intergenic	69774	NM_001081373	214552	Mm.260103	NM_172531	ENSMUSG00000043987	Cep164	AI450905|BC027092|D030051D21|mKIAA1052	centrosomal protein 164	protein-coding	0.012632	0.466387
chr16	80199239	80199585	+	68	Intergenic	B2_Mm2|SINE|B2	-1001285	NM_001113208	17968	Mm.433941	NM_010954	ENSMUSG00000022762	Ncam2	Ncam-2|Ocam|RNCAM	neural cell adhesion molecule 2	protein-coding	0.011561	0.397695
chr11	74649608	74650010	+	68	intron (NM_001081158, intron 1 of 25)	CpG	314	NM_001081158	74148	Mm.214574	NM_001081158	ENSMUSG00000020741	Cluh	1300001I01Rik|Kiaa0664|mKIAA0664	clustered mitochondria (cluA/CLU1) homolog	protein-coding	0.131841	0.741935
chr8	19238015	19238471	+	68	Intergenic	RLTR9D2|LTR|ERVK	-1673	NM_001025351	574081	Mm.390013	NM_001025351	ENSMUSG00000071169	Defb46	Defb53|EG574081	defensin beta 46	protein-coding	0.004386	0.479212
chr14	52478792	52479536	+	68	Intergenic	L1_Mur2|LINE|L1	-11703	NM_020513	57270	Mm.419144	NM_020513	ENSMUSG00000057564	Olfr1508	MOR244-2|MOR244-4|Mor10|Or10	olfactory receptor 1508	protein-coding	0.001344	0.463087
chr3	6223161	6223501	+	68	Intergenic	RCHARR1|DNA|hAT-Charlie	397112	NM_027048	69347	Mm.45822	NM_027048	ENSMUSG00000069118	1700008P02Rik	-	RIKEN cDNA 1700008P02 gene	protein-coding	0.002941	0.41349
chr1	47655791	47656239	+	68	Intergenic	L1_Mus2|LINE|L1	-188890	NR_105768	102466969		NR_105768	ENSMUSG00000098876	Mir6350	Gm27958|mmu-mir-6350	microRNA 6350	ncRNA	0.004464	0.476615
chr6	104836821	104837160	+	68	intron (NM_017383, intron 16 of 22)	L1_Mus4|LINE|L1	343946	NM_017383	53870	Mm.321671	NM_017383	ENSMUSG00000030092	Cntn6	NB-3	contactin 6	protein-coding	0.0059	0.438235
chr15	92712341	92712747	+	68	intron (NM_001164593, intron 5 of 9)	intron (NM_001164593, intron 5 of 9)	115435	NM_001164594	239618	Mm.309826	NM_001164593	ENSMUSG00000036218	Pdzrn4	1110017D07Rik|LNX4|SAMCAP3L|mKIAA3027	PDZ domain containing RING finger 4	protein-coding	0	0.484029
chr2	78808576	78809143	+	68	Intergenic	L1Md_F2|LINE|L1	-60188	NM_009454	22193	Mm.1485	NM_009454	ENSMUSG00000027011	Ube2e3	Ubce4|ubcM2	ubiquitin-conjugating enzyme E2E 3	protein-coding	0.008818	0.46831
chr2	23716765	23717368	+	68	Intergenic	Lx2|LINE|L1	-144962	NM_001165998	76857	Mm.276415	NM_029773	ENSMUSG00000026771	Spopl	4921517N04Rik|AU014935|BB233739|E430033K04Rik	speckle-type POZ protein-like	protein-coding	0.006633	0.488411
chr5	143105268	143105664	+	68	intron (NM_080561, intron 1 of 16)	B2_Mm1t|SINE|B2	7554	NM_207110	108086	Mm.381440	NM_080561	ENSMUSG00000045078	Rnf216	2810055G22Rik|AI647468|AU019462|C86502|F830018F18Rik|TRIAD3|UIP83|Ubce7ip1	ring finger protein 216	protein-coding	0.007576	0.443325
chr16	57739294	57739653	+	68	intron (NM_007739, intron 1 of 3)	B1_Mus2|SINE|Alu	15264	NM_007739	12837	Mm.130388	NM_007739	ENSMUSG00000068196	Col8a1	Col8a-1	collagen, type VIII, alpha 1	protein-coding	0.030641	0.444444
chr13	36122838	36123171	+	68	intron (NM_001039189, intron 1 of 5)	MTC|LTR|ERVL-MaLR	5361	NM_001039189	69955	Mm.70690	NM_024274	ENSMUSG00000021420	Fars2	Fars1|pheRS	phenylalanine-tRNA synthetase 2 (mitochondrial)	protein-coding	0.009009	0.491018
chr19	45030179	45030819	+	68	intron (NM_001195265, intron 10 of 15)	intron (NM_001195265, intron 10 of 15)	12364	NM_001130526	226154	Mm.28204	NM_145503	ENSMUSG00000035342	Lzts2	BC014695|LAPSER1|mKIAA1813	leucine zipper, putative tumor suppressor 2	protein-coding	0.017188	0.536661
chr4	91508259	91508642	+	68	Intergenic	RMER2|LTR|ERV1	-108466	NM_207685	15569	Mm.318042	NM_010486	ENSMUSG00000008489	Elavl2	Hub|mel-N1	ELAV (embryonic lethal, abnormal vision, Drosophila)-like 2 (Hu antigen B)	protein-coding	0.010444	0.46875
chr7	102640201	102641219	+	68	exon (NM_146325, exon 1 of 1)	exon (NM_146325, exon 1 of 1)	462	NM_146325	258322	Mm.377435	NM_146325	ENSMUSG00000073971	Olfr554	MOR25-1	olfactory receptor 554	protein-coding	0.017682	0.501472
chr15	45336016	45336418	+	68	Intergenic	L1_Mus2|LINE|L1	-221283	NM_026200	67498	Mm.300079	NM_026200	ENSMUSG00000022342	Kcnv1	2700023A03Rik|vibe	potassium channel, subfamily V, member 1	protein-coding	0.00995	0.473945
chr2	154901636	154902036	+	68	Intergenic	MTC|LTR|ERVL-MaLR	-8930	NM_026030	67204	Mm.377134	NM_026030	ENSMUSG00000074656	Eif2s2	2810026E11Rik|38kDa|AA408636|AA571381|AA986487|AW822225|D2Ertd303e|EIF2|EIF2B	eukaryotic translation initiation factor 2, subunit 2 (beta)	protein-coding	0.0075	0.456359
chr6	103891286	103891640	+	68	Intergenic	Lx5|LINE|L1	73221	NR_144494	100846987		NR_144494		Pou5f1-rs5	Gm21054|Oct4P5|Otf3-rs5|Otf3e	POU domain, class 5, transcription factor 1, related sequence 5	pseudo	0.00565	0.476056
chr10	51138770	51139277	+	68	Intergenic	L1_Mus4|LINE|L1	243372	NM_011376	20464	Mm.4774	NM_011376	ENSMUSG00000019913	Sim1	bHLHe14|mSIM1	single-minded homolog 1 (Drosophila)	protein-coding	0	0.484252
chr6	17916624	17916970	+	68	intron (NM_001289624, intron 12 of 15)	B3|SINE|B2	113648	NM_023653	22413	Mm.33653	NM_023653	ENSMUSG00000010797	Wnt2	2610510E18Rik|Int1l1|Irp|Mirp|Wnt-2|Wnt2a	wingless-type MMTV integration site family, member 2	protein-coding	0.00289	0.426513
chr7	129455617	129456119	+	68	Intergenic	Intergenic	-135995	NM_172255	207425	Mm.229323	NM_172255	ENSMUSG00000042055	Wdr11	2900055P10Rik|AW489876|Brwd2|mKIAA1351	WD repeat domain 11	protein-coding	0.005976	0.49503
chr4	98976555	98976866	+	68	intron (NM_001290636, intron 30 of 48)	B1_Mus2|SINE|Alu	52900	NM_146144	230484	Mm.371692	NM_146144	ENSMUSG00000028560	Usp1	-	ubiquitin specific peptidase 1	protein-coding	0.022508	0.378205
chr13	79552467	79553004	+	68	Intergenic	L1_Mus4|LINE|L1	-1330687	NM_001042591	105171	Mm.423137	NM_001042591	ENSMUSG00000074794	Arrdc3	AI450344|mKIAA1376	arrestin domain containing 3	protein-coding	0.005587	0.503717
chr10	50162480	50162822	+	68	Intergenic	B1_Mus1|SINE|Alu	-373897	NM_001111268	14806	Mm.332838	NM_010349	ENSMUSG00000056073	Grik2	AW124492|GluK2|Glur-6|Glur6|Glurbeta2	glutamate receptor, ionotropic, kainate 2 (beta 2)	protein-coding	0.002924	0.373178
chr17	33455324	33456159	+	68	Intergenic	B4A|SINE|B4	22842	NM_183282	69481	Mm.154333	NM_183282	ENSMUSG00000092519	Actl9	1700029I08Rik|AV259599	actin-like 9	protein-coding	0.005988	0.448565
chr3	44653804	44654470	+	68	Intergenic	L1Md_F2|LINE|L1	724123	NR_045172	72511	Mm.140700	NR_045172	ENSMUSG00000097040	2610316D01Rik	-	RIKEN cDNA 2610316D01 gene	ncRNA	0.015015	0.529235
chr4	118447559	118447885	+	68	intron (NM_010823, intron 8 of 11)	B1_Mus1|SINE|Alu	9791	NM_001285497	17480	Mm.4864	NM_010823	ENSMUSG00000006389	Mpl	CD110|TPO-R|c-mpl|hlb219	myeloproliferative leukemia virus oncogene	protein-coding	0.018405	0.431193
chr11	87752590	87753021	+	68	Intergenic	B1_Mm|SINE|Alu	-4059	NR_029555	387160		NR_029555	ENSMUSG00000105196	Mir142	Mirn142|miR-142|mir-142a|mmu-mir-142|mmu-mir-142a	microRNA 142	ncRNA	0.009281	0.418981
chr19	26847031	26847452	+	68	Intergenic	Intergenic	-23334	NR_045306	70942	Mm.411548	NR_045306	ENSMUSG00000093772	4931403E22Rik	-	RIKEN cDNA 4931403E22 gene	ncRNA	0.009501	0.50237
chr2	126278148	126278757	+	68	Intergenic	RLTR1B-int|LTR|ERV1	126311	NM_026981	69185	Mm.29019	NM_026981	ENSMUSG00000023330	Dtwd1	1810033A06Rik	DTW domain containing 1	protein-coding	0.018062	0.495082
chr5	88814545	88814875	+	68	Intergenic	Intergenic	49697	NM_007832	13178	Mm.298892	NM_007832	ENSMUSG00000029366	Dck	-	deoxycytidine kinase	protein-coding	0.012121	0.477341
chr5	38332463	38332984	+	68	Intergenic	MTD-int|LTR|ERVL-MaLR	-11666	NR_046191	78172	Mm.243835	NR_046191	ENSMUSG00000106932	4930487D11Rik	-	RIKEN cDNA 4930487D11 gene	ncRNA	0.009597	0.477011
chr9	88162826	88163353	+	68	Intergenic	Intergenic	-164520	NM_011851	23959	Mm.244235	NM_011851	ENSMUSG00000032420	Nt5e	2210401F01Rik|5'-NT|AI447961|CD73|NT|Nt5|eNT	5' nucleotidase, ecto	protein-coding	0.00759	0.477273
chr12	17159158	17159615	+	68	Intergenic	Intergenic	17502	NM_201531	382571	Mm.40173	NM_201531	ENSMUSG00000051726	Kcnf1	Gm1182|Kv5.1	potassium voltage-gated channel, subfamily F, member 1	protein-coding	0.013129	0.504367
chr1	91022312	91023312	+	68	intron (NM_001111312, intron 1 of 12)	intron (NM_001111312, intron 1 of 12)	24085	NM_001111312	16978	Mm.45039	NM_008515	ENSMUSG00000026305	Lrrfip1	AU024550|Fliiap1	leucine rich repeat (in FLII) interacting protein 1	protein-coding	0.014	0.514486
chr9	8114877	8115827	+	68	intron (NM_001045524, intron 3 of 10)	MMERGLN-int|LTR|ERV1	18942	NM_001045524	234915	Mm.101341	NM_001045524	ENSMUSG00000040729	Cep126	Kiaa1377|mKIAA1377	centrosomal protein 126	protein-coding	0.026316	0.513144
chr9	67912482	67912823	+	68	intron (NM_177184, intron 32 of 84)	Lx8|LINE|L1	72256	NM_177184	320528	Mm.241454	NM_177184	ENSMUSG00000035284	Vps13c	AI552542|AV026040|C230055H22Rik|W51662|chorein	vacuolar protein sorting 13C	protein-coding	0.014663	0.429825
chr7	50018945	50019348	+	68	intron (NM_001037906, intron 2 of 19)	intron (NM_001037906, intron 2 of 19)	43796	NM_001037906	338352	Mm.383528	NM_001037906	ENSMUSG00000055409	Nell1	B230343H07Rik|l7R6	NEL-like 1	protein-coding	0.012407	0.50495
chr1	189610426	189610872	+	68	Intergenic	L1MD1|LINE|L1	77437	NM_001081363	108000	Mm.129746	NM_001081363	ENSMUSG00000026605	Cenpf	6530404A22Rik|AI325968|CENF|Lek1|PRO1779|mitosin	centromere protein F	protein-coding	0.011211	0.49217
chr6	14183473	14183837	+	68	Intergenic	IAPLTR4|LTR|ERVK	312086	NR_045995	76311	Mm.367129	NR_045995	ENSMUSG00000097616	1110019D14Rik	-	RIKEN cDNA 1110019D14 gene	ncRNA	0.024725	0.493151
chr8	78519636	78520188	+	68	intron (NM_001009981, intron 2 of 10)	(CA)n|Simple_repeat|Simple_repeat	10584	NM_001009981	76775	Mm.334631	NM_029736	ENSMUSG00000031684	Slc10a7	2410193C02Rik|P7	solute carrier family 10 (sodium/bile acid cotransporter family), member 7	protein-coding	0.021739	0.475588
chr2	37726851	37727303	+	68	Intergenic	Intergenic	-49172	NM_001163566	241324	Mm.392369	NM_001163566	ENSMUSG00000035403	Crb2	5930402A21|BC043114	crumbs family member 2	protein-coding	0.011062	0.432671
chr12	28653122	28653694	+	68	intron (NM_011275, intron 3 of 7)	intron (NM_011275, intron 3 of 7)	3806	NM_011275	19819	Mm.10152	NM_011275	ENSMUSG00000020630	Rnaseh1	-	ribonuclease H1	protein-coding	0.019231	0.488656
chr18	6977484	6977825	+	68	intron (NM_177595, intron 5 of 6)	intron (NM_177595, intron 5 of 6)	27125	NM_177595	210719	Mm.257186	NM_177595	ENSMUSG00000061013	Mkx	9430023B20Rik|Irxl1	mohawk homeobox	protein-coding	0.01173	0.48538
chr10	43046570	43046968	+	68	intron (NM_175407, intron 5 of 6)	intron (NM_175407, intron 5 of 6)	127761	NM_175407	109205	Mm.153750	NM_175407	ENSMUSG00000038248	Sobp	2900009C16Rik|5330439J01Rik|JXC1|jc	sine oculis-binding protein homolog (Drosophila)	protein-coding	0.020101	0.433584
chr10	56046552	56046901	+	68	intron (NM_001033385, intron 30 of 32)	Lx2|LINE|L1	-60191	NM_001163833	73390	Mm.181475	NM_133751	ENSMUSG00000047669	Msl3l2	1700060H10Rik	male-specific lethal 3-like 2 (Drosophila)	protein-coding	0.002865	0.482857
chr8	23810583	23811117	+	68	intron (NM_177086, intron 3 of 6)	Lx2|LINE|L1	141189	NM_001277239	320158	Mm.121274	NM_177086	ENSMUSG00000037492	Zmat4	9630048M01Rik	zinc finger, matrin type 4	protein-coding	0.007491	0.517757
chr5	3249010	3249391	+	68	Intergenic	L1_Mur2|LINE|L1	-94693	NM_009873	12571	Mm.31672	NM_009873	ENSMUSG00000040274	Cdk6	AI504062|Crk2	cyclin-dependent kinase 6	protein-coding	0.007874	0.481675
chr12	99797294	99797689	+	68	intron (NM_030172, intron 5 of 5)	MLT1A0|LTR|ERVL-MaLR	85951	NM_030172	78767	Mm.235920	NM_030172	ENSMUSG00000021176	Efcab11	2610021K21Rik|2610110A13Rik	EF-hand calcium binding domain 11	protein-coding	0.010127	0.462121
chr7	82510161	82511139	+	68	intron (NM_001190374, intron 9 of 29)	L1_Mur2|LINE|L1	137878	NM_177894	330577	Mm.222812	NM_177894	ENSMUSG00000038570	Saxo2	1700129I04Rik|D030069K18|Fam154b	stabilizer of axonemal microtubules 2	protein-coding	0.010225	0.52094
chr14	82687676	82688261	+	68	Intergenic	Lx3_Mus|LINE|L1	-1755595	NM_001013753	219228	Mm.153643	NM_001013753	ENSMUSG00000035566	Pcdh17	C030033F14Rik|Gm78	protocadherin 17	protein-coding	0.003419	0.460751
chr3	131170002	131170403	+	68	intron (NM_001276403, intron 3 of 11)	RLTR51B_Mm|LTR|ERVK?	57411	NM_001276403	16842	Mm.255219	NM_010703	ENSMUSG00000027985	Lef1	3000002B05|AI451430|Lef-1	lymphoid enhancer binding factor 1	protein-coding	0.007481	0.465174
chr2	15974100	15974442	+	68	intron (NM_001310455, intron 27 of 38)	Lx5|LINE|L1	-382033	NM_026162	67448	Mm.313938	NM_026162	ENSMUSG00000026748	Plxdc2	1200007L24Rik|5430431D22Rik|AI646728|AU022916|AV231634|Tem7r	plexin domain containing 2	protein-coding	0.008772	0.460641
chr17	83129806	83130421	+	68	Intergenic	Intergenic	-51888	NR_045094	100503434	Mm.187281	NR_045094		Gm19689	-	predicted gene, 19689	ncRNA	0.014634	0.538961
chr10	46924366	46924693	+	68	Intergenic	B1_Mus2|SINE|Alu	679780	NR_028276	108637		NR_028276	ENSMUSG00000096263	Snord14c	Gm23107|Rnu14|U14	small nucleolar RNA, C/D box 14C	snoRNA	0.009174	0.356707
chr2	88189165	88189718	+	68	Intergenic	L1Md_F2|LINE|L1	4562	NM_146531	258524	Mm.271437	NM_146531	ENSMUSG00000061342	Olfr1168	MOR174-13	olfactory receptor 1168	protein-coding	0.009042	0.462094
chr3	40118052	40118461	+	68	Intergenic	L1_Mur2|LINE|L1	404656	NR_040445	100040882	Mm.272869	NR_040445	ENSMUSG00000037884	1700017G19Rik	-	RIKEN cDNA 1700017G19 gene	ncRNA	0.002445	0.480488
chr10	3136860	3137276	+	68	Intergenic	L1_Mus1|LINE|L1	-3875	NR_045946	619314	Mm.145928	NR_045946	ENSMUSG00000110909	B020014A21Rik	-	RIKEN cDNA B020014A21 gene	ncRNA	0.004808	0.510791
chr5	135116726	135117291	+	68	intron (NM_021455, intron 2 of 16)	ID_B1|SINE|B4	10117	NM_021455	58805	Mm.34213	NM_021455	ENSMUSG00000005373	Mlxipl	ChREBP|Mlx|WS-bHLH|Wbscr14|bHLHd14	MLX interacting protein-like	protein-coding	0.014159	0.492933
chr14	94929727	94930650	+	68	Intergenic	Intergenic	-951078	NM_025733	66732	Mm.75060	NM_025733	ENSMUSG00000034689	4921530L21Rik	-	RIKEN cDNA 4921530L21 gene	protein-coding	0.006501	0.524892
chr11	56029310	56029699	+	68	intron (NM_153079, intron 3 of 3)	intron (NM_153079, intron 3 of 3)	11483	NM_153079	216749	Mm.213205	NM_153079	ENSMUSG00000037393	Nmur2	Nmu2r	neuromedin U receptor 2	protein-coding	0.010283	0.474359
chr1	32587957	32589124	+	68	intron (NM_133235, intron 6 of 8)	IAPLTR2a2_Mm|LTR|ERVK	-41247	NM_001164286	408191	Mm.479439	NM_001164286	ENSMUSG00000091318	Gm5415	EG408191|Senp14	predicted gene 5415	protein-coding	0.025707	0.481164
chr12	106096063	106097202	+	68	Intergenic	Intergenic	86369	NM_001029843	22367	Mm.2981	NM_011705	ENSMUSG00000021115	Vrk1	51PK	vaccinia related kinase 1	protein-coding	0.014925	0.521053
chr3	43048858	43049220	+	68	Intergenic	L1_Mus2|LINE|L1	1306421	NM_001099785	73852	Mm.29006	NM_027271	ENSMUSG00000025766	D3Ertd751e	2810009O15Rik|4930415G15Rik	DNA segment, Chr 3, ERATO Doi 751, expressed	protein-coding	0.013812	0.484848
chr12	45433860	45434204	+	68	Intergenic	L2a|LINE|L2	-359549	NM_144552	217517	Mm.285400	NM_144552	ENSMUSG00000046314	Stxbp6	BC024598|C85317	syntaxin binding protein 6 (amisyn)	protein-coding	0.005814	0.437681
chr9	115029761	115030132	+	68	Intergenic	Intergenic	-37333	NM_148958	74486	Mm.458474	NM_148958	ENSMUSG00000040875	Osbpl10	4933433D06Rik|C820004B04Rik|OPR-10|ORP-10	oxysterol binding protein-like 10	protein-coding	0.002695	0.494624
chr10	116785277	116786232	+	68	intron (NM_001033333, intron 19 of 24)	RCHARR1|DNA|hAT-Charlie	56501	NR_131036	75878	Mm.370607	NR_131036		4930579P08Rik	-	RIKEN cDNA 4930579P08 gene	ncRNA	0.016754	0.453975
chr15	87954697	87956276	+	68	Intergenic	RMER15|LTR|ERVL	-159543	NR_105817	102465209		NR_105817	ENSMUSG00000098938	Mir6393	Gm27424|mmu-mir-6393	microRNA 6393	ncRNA	0.008866	0.494937
chr3	158493713	158494054	+	68	intron (NM_001081358, intron 1 of 27)	Lx4B|LINE|L1	68338	NM_001291453	242274	Mm.132162	NM_001081358	ENSMUSG00000028176	Lrrc7	AK122498|densin|mKIAA1365	leucine rich repeat containing 7	protein-coding	0.002933	0.491228
chr10	15555468	15555769	+	68	Intergenic	B1_Mus2|SINE|Alu	-236159	NR_131087	77538	Mm.128235	NR_131087		C330004P14Rik	-	RIKEN cDNA C330004P14 gene	ncRNA	0.016611	0.430464
chr17	44320957	44322213	+	68	Intergenic	Intergenic	133013	NM_172621	224796	Mm.37666	NM_172621	ENSMUSG00000023959	Clic5	5730531E12Rik|B330005L24|Gm322|jbg	chloride intracellular channel 5	protein-coding	0.011943	0.482896
chr12	96401796	96402154	+	68	Intergenic	Lx2A1|LINE|L1	-354753	NR_103800	69423	Mm.46121	NM_027076		1700019M22Rik	-	NFX-like protein	pseudo	0.011173	0.467967
chr5	71723239	71723603	+	68	intron (NM_008069, intron 3 of 8)	Lx|LINE|L1	23405	NM_008069	14400	Mm.38567	NM_008069	ENSMUSG00000029212	Gabrb1	AW061132|B230208N19Rik|Gabrb-1	gamma-aminobutyric acid (GABA) A receptor, subunit beta 1	protein-coding	0.008242	0.449315
chr2	123534196	123534563	+	68	Intergenic	Intergenic	-555590	NM_001290997	214968	Mm.330536	NM_172537	ENSMUSG00000027200	Sema6d	1110067B02Rik|AA409156|D330011G23|mKIAA1479	sema domain, transmembrane domain (TM), and cytoplasmic domain, (semaphorin) 6D	protein-coding	0.029973	0.442935
chr16	11609267	11609690	+	68	intron (NM_001290148, intron 8 of 13)	intron (NM_001290148, intron 8 of 13)	-170224	NR_126430	73761	Mm.39183	NR_126430		4833415N18Rik	-	RIKEN cDNA 4833415N18 gene	ncRNA	0.01182	0.509434
chr7	130813853	130814381	+	68	intron (NM_001081038, intron 10 of 15)	B1_Mus1|SINE|Alu	40048	NM_001081038	330660	Mm.271550	NM_001081038	ENSMUSG00000040298	Btbd16	E330040A16Rik	BTB (POZ) domain containing 16	protein-coding	0.011364	0.523629
chr5	30387481	30388321	+	68	intron (NM_001313767, intron 14 of 45)	intron (NM_001313767, intron 14 of 45)	46238	NM_001033460	381738	Mm.389604	NM_001033460	ENSMUSG00000073102	Drc1	Ccdc164|Gm1060|b2b1654Clo	dynein regulatory complex subunit 1	protein-coding	0.016667	0.470868
chr19	54854199	54854923	+	68	Intergenic	Lx2B2|LINE|L1	244886	NM_008149	14732	Mm.210196	NM_008149	ENSMUSG00000024978	Gpam	GPAT|GPAT1	glycerol-3-phosphate acyltransferase, mitochondrial	protein-coding	0.004144	0.470345
chr12	107199598	107201096	+	68	Intergenic	Intergenic	-484023	NR_015512	71033	Mm.159404	NR_015512	ENSMUSG00000085820	4933406K04Rik	4930426M03Rik|4930485I22Rik|4933427G14Rik	RIKEN cDNA 4933406K04 gene	ncRNA	0.010013	0.487658
chr10	115470553	115470946	+	68	intron (NM_010195, intron 7 of 17)	intron (NM_010195, intron 7 of 17)	85790	NM_001033261	216345	Mm.207621	NM_001033261	ENSMUSG00000034163	Zfc3h1	BC033596|Ccdc131|Psrc2	zinc finger, C3H1-type containing	protein-coding	0.025445	0.461929
chr5	79581005	79581370	+	68	Intergenic	RMER20C_Mm|LTR|ERVK	-65283	NR_035474	100316701		NR_035474	ENSMUSG00000089570	Mir669m-1	mmu-mir-669m-1	microRNA 669m-1	ncRNA	0.00274	0.431694
chr2	117301490	117302010	+	68	intron (NM_011246, intron 4 of 16)	(CAGAGA)n|Simple_repeat|Simple_repeat	41127	NM_011246	19419	Mm.42150	NM_011246	ENSMUSG00000027347	Rasgrp1	Rasgrp	RAS guanyl releasing protein 1	protein-coding	0.001923	0.489443
chr1	96149537	96150005	+	68	Intergenic	L1_Mus3|LINE|L1	-128013	NR_040467	73454	Mm.396229	NR_040467	ENSMUSG00000100062	1700063A18Rik	-	RIKEN cDNA 1700063A18 gene	ncRNA	0.00641	0.473348
chr2	49701848	49702219	+	68	intron (NM_008449, intron 10 of 25)	intron (NM_008449, intron 10 of 25)	82719	NM_008449	16574	Mm.256342	NM_008449	ENSMUSG00000026764	Kif5c	KINN|Khc|NKHC|NKHC2	kinesin family member 5C	protein-coding	0.010782	0.5
chr13	11320775	11321582	+	68	Intergenic	B3A|SINE|B2	-200874	NR_027813	664793	Mm.410565	NR_027813		Zp4-ps	EG664793|Zp4|Zpb	zona pellucida glycoprotein 4, pseudogene	pseudo	0.009913	0.450495
chr9	64943919	64944504	+	68	intron (NM_144813, intron 2 of 9)	intron (NM_144813, intron 2 of 9)	7396	NM_144813	214111	Mm.156124	NM_144813	ENSMUSG00000034452	Slc24a1	-	solute carrier family 24 (sodium/potassium/calcium exchanger), member 1	protein-coding	0.023932	0.474403
chr5	23668682	23669808	+	68	Intergenic	Intergenic	43422	NR_015554	433855	Mm.205125	NR_015554	ENSMUSG00000105987	AI506816	-	expressed sequence AI506816	ncRNA	0.015098	0.440994
chr12	112257653	112258043	+	68	Intergenic	L1MC3|LINE|L1	111640	NM_001097621	668303	Mm.313104	NM_001097621	ENSMUSG00000021294	Kif26a	mKIAA1236	kinesin family member 26A	protein-coding	0.025641	0.511509
chr14	110943964	110944436	+	68	Intergenic	IAPLTR2_Mm|LTR|ERVK	-189051	NM_175499	239250	Mm.49728	NM_175499	ENSMUSG00000045871	Slitrk6	4832410J21Rik|Sltk6	SLIT and NTRK-like family, member 6	protein-coding	0.027542	0.439746
chr10	24411057	24411552	+	68	Intergenic	L1_Mus3|LINE|L1	-184138	NM_010217	14219	Mm.390287	NM_010217	ENSMUSG00000019997	Ctgf	Ccn2|Fisp12|Hcs24|fisp-12	connective tissue growth factor	protein-coding	0.010101	0.443548
chr1	17234617	17235102	+	68	Intergenic	Intergenic	89486	NM_010267	14545	Mm.18218	NM_010267	ENSMUSG00000025777	Gdap1	-	ganglioside-induced differentiation-associated-protein 1	protein-coding	0.020619	0.425926
chr9	10992865	10993517	+	68	Intergenic	L1Md_F|LINE|L1	-88416	NM_001170787	244682	Mm.187021	NM_001033359	ENSMUSG00000039488	Cntn5	6720426O10Rik|A830025P08Rik|Gm507|NB-2	contactin 5	protein-coding	0.007669	0.537519
chr14	123648043	123648667	+	68	Intergenic	Lx2|LINE|L1	-11785	NM_145467	223272	Mm.383176	NM_145467	ENSMUSG00000032925	Itgbl1	B930011D01Rik	integrin, beta-like 1	protein-coding	0.001603	0.5088
chr7	103169718	103170204	+	68	Intergenic	RLTR34C_MM|LTR|ERVK	3674	NM_001011847	258139	Mm.377357	NM_001011847	ENSMUSG00000057461	Olfr591	MOR24-1P	olfactory receptor 591	protein-coding	0.012346	0.464066
chr1	72439120	72439489	+	68	intron (NM_001045533, intron 3 of 3)	intron (NM_001045533, intron 3 of 3)	97260	NM_001045533	381270	Mm.337023	NM_001045533	ENSMUSG00000039372	44989	BC056494|mKIAA1399	membrane-associated ring finger (C3HC4) 4	protein-coding	0.01897	0.486486
chr6	77947924	77948321	+	68	intron (NM_001109764, intron 1 of 19)	Lx5b|LINE|L1	31545	NM_145732	12386	Mm.34637	NM_009819	ENSMUSG00000063063	Ctnna2	AI481747|Catna|Catna2|cdf|chp	catenin (cadherin associated protein), alpha 2	protein-coding	0.010076	0.502513
chr17	13407631	13408725	+	68	Intergenic	Intergenic	53606	NM_001167578	100041352	Mm.490251	NM_001167578	ENSMUSG00000052469	Tcp10c	D17Leh66C|D17Leh66ca|Gm9880|T66C-a|Tcp-10c	t-complex protein 10c	protein-coding	0.017367	0.50411
chr9	15953792	15954297	+	68	intron (NM_001080814, intron 18 of 24)	intron (NM_001080814, intron 18 of 24)	-79488	NM_145712	244701	Mm.222631	NM_145712	ENSMUSG00000050901	Mtnr1b	Mel-1B-R|Mel1b|Mt2	melatonin receptor 1B	protein-coding	0.007921	0.468379
chr2	18638345	18638773	+	68	Intergenic	Intergenic	-33903	NM_147778	12238	Mm.249586	NM_147778	ENSMUSG00000051154	Commd3	AW550818|Bup|D2Ertd542e	COMM domain containing 3	protein-coding	0.014019	0.48951
chr7	17655387	17655791	+	68	Intergenic	RMER17A2|LTR|ERVK	-16724	NR_002857	232919	Mm.153893	NR_002857	ENSMUSG00000108558	Psg-ps1	AV036018|Cea-6|Cea6	pregnancy specific glycoprotein pseudogene 1	pseudo	0.019802	0.57037
chr14	121640659	121641303	+	68	intron (NM_001347596, intron 11 of 52)	(TG)n|Simple_repeat|Simple_repeat	57436	NM_001081039	105445	Mm.378591	NM_134074	ENSMUSG00000025558	Dock9	AA959601|AW538057|B230309H04Rik|D14Wsu89e|Zizimin1|mKIAA1058	dedicator of cytokinesis 9	protein-coding	0.023292	0.47907
chr13	69506163	69506559	+	68	intron (NM_001169131, intron 7 of 12)	intron (NM_001169131, intron 7 of 12)	27503	NM_198600	210106	Mm.315959	NM_198600	ENSMUSG00000034575	Papd7	LAK-1|POLK|Pols|TRF4|TRF4-1	PAP associated domain containing 7	protein-coding	0.020202	0.443325
chr12	111277413	111278800	+	68	Intergenic	B2_Mm2|SINE|B2	7010	NM_033603	93835	Mm.197639	NM_033603	ENSMUSG00000021278	Amn	-	amnionless	protein-coding	0.011536	0.439481
chr12	12176266	12177083	+	68	Intergenic	Intergenic	-85465	NM_029758	76820	Mm.440802	NM_029758	ENSMUSG00000020589	Fam49a	2410157M17Rik|9630047E15|D12Ertd553e	family with sequence similarity 49, member A	protein-coding	0.014688	0.51467
chr19	36587570	36588103	+	68	intron (NM_172637, intron 6 of 20)	Lx2|LINE|L1	33197	NM_172637	226098	Mm.61107	NM_172637	ENSMUSG00000041180	Hectd2	4921524L07|A630025O09Rik|AW212605	HECT domain containing 2	protein-coding	0.009381	0.550562
chr9	83744484	83745172	+	68	Intergenic	L1_Mus1|LINE|L1	53353	NR_046066	100039222	Mm.405596	NR_046066	ENSMUSG00000100155	Gm2109	-	predicted gene 2109	ncRNA	0.014535	0.49492
chr2	123562098	123562422	+	68	Intergenic	Lx|LINE|L1	-527709	NM_001290997	214968	Mm.330536	NM_172537	ENSMUSG00000027200	Sema6d	1110067B02Rik|AA409156|D330011G23|mKIAA1479	sema domain, transmembrane domain (TM), and cytoplasmic domain, (semaphorin) 6D	protein-coding	0.003086	0.52
chr7	69294355	69294759	+	68	Intergenic	L1_Mus1|LINE|L1	-201537	NR_045940	73796	Mm.410832	NR_045940	ENSMUSG00000108885	4930402F11Rik	-	RIKEN cDNA 4930402F11 gene	ncRNA	0.012376	0.481481
chr14	35158507	35158785	+	68	intron (NM_008166, intron 4 of 15)	intron (NM_008166, intron 4 of 15)	264037	NR_029774	723847		NR_029774	ENSMUSG00000065481	Mir346	Mirn346|mir-346|mmu-mir-346	microRNA 346	ncRNA	0.010791	0.501792
chr3	156047627	156048126	+	68	Intergenic	Lx3C|LINE|L1	71522	NR_040553	329780	Mm.119000	NR_040553	ENSMUSG00000104553	9330178D15Rik	9330178D15	RIKEN cDNA 9330178D15 gene	ncRNA	0.002004	0.52
chr13	53251103	53251722	+	68	intron (NM_013846, intron 1 of 8)	intron (NM_013846, intron 1 of 8)	34697	NM_013846	26564	Mm.342774	NM_013846	ENSMUSG00000021464	Ror2	Ntrkr2|mRor2	receptor tyrosine kinase-like orphan receptor 2	protein-coding	0.006462	0.477419
chr5	7491118	7491596	+	68	Intergenic	L1_Mus1|LINE|L1	-146979	NM_001163223	207618	Mm.478808	NM_001163223	ENSMUSG00000092094	Zfp804b	Gm441	zinc finger protein 804B	protein-coding	0.006276	0.503132
chr11	67989952	67990568	+	68	intron (NM_018768, intron 4 of 7)	intron (NM_018768, intron 4 of 7)	23777	NM_018768	55943	Mm.3973	NM_018768	ENSMUSG00000020903	Stx8	0610007H08Rik|1110002H11Rik|4930571E13Rik|CARB	syntaxin 8	protein-coding	0.021104	0.461912
chr10	130300758	130301276	+	68	Intergenic	L1_Mus3|LINE|L1	-20763	NM_001329490	11923	Mm.10695	NM_007501	ENSMUSG00000048015	Neurod4	AI846749|ATH-3|Atoh3|MATH-3|Math3|bHLHa4	neurogenic differentiation 4	protein-coding	0	0.518304
chr3	12087312	12087643	+	68	Intergenic	Intergenic	-243118	NR_040751	100038545	Mm.388494	NR_040751	ENSMUSG00000104015	Gm10745	ENSMUSG00000074696	predicted gene 10745	ncRNA	0.003021	0.527108
chr8	117231210	117231590	+	68	Intergenic	Intergenic	-25619	NM_001163262	74440	Mm.233181	NM_028941	ENSMUSG00000034390	Cmip	4933407C03Rik|5830471E12Rik|AI314065|AI464126	c-Maf inducing protein	protein-coding	0.007895	0.509186
chr4	51887907	51888273	+	68	Intergenic	L1_Mus1|LINE|L1	163020	NR_040668	329844	Mm.128934	NR_040668	ENSMUSG00000085515	C630028M04Rik	-	RIKEN cDNA C630028M04 gene	ncRNA	0.005464	0.463215
chr4	57193963	57194868	+	68	intron (NM_011207, intron 25 of 25)	intron (NM_011207, intron 25 of 25)	22344	NR_040669	329851	Mm.392470	NR_040669	ENSMUSG00000085967	Gm12530	D730003B17|OTTMUSG00000007337	predicted gene 12530	ncRNA	0.020994	0.529801
chr3	77025574	77025946	+	68	Intergenic	L1_Mus3|LINE|L1	950177	NM_001253719	213262	Mm.379337	NM_178673	ENSMUSG00000034098	Fstl5	9130207J01Rik	follistatin-like 5	protein-coding	0.005376	0.525469
chr14	113210143	113210532	+	68	Intergenic	L1_Mus1|LINE|L1	1188907	NR_030150	723922		NR_030150	ENSMUSG00000070099	Mir466	Mirn466|mmu-mir-466	microRNA 466	ncRNA	0.012853	0.484615
chr1	129726638	129727001	+	68	intron (NM_172485, intron 7 of 27)	Lx4B|LINE|L1	453515	NM_172485	210417	Mm.380518	NM_172485	ENSMUSG00000042581	Thsd7b	1700074E13Rik|B930082A18|D130067I03Rik	thrombospondin, type I, domain containing 7B	protein-coding	0.008264	0.491758
chr16	8345256	8345953	+	68	Intergenic	Intergenic	79532	NM_029070	74720	Mm.159318	NM_029070	ENSMUSG00000022715	Tmem114	4930511J11Rik|Cldn26	transmembrane protein 114	protein-coding	0.012912	0.497135
chr1	23781220	23782407	+	68	intron (NM_172124, intron 1 of 3)	Lx9|LINE|L1	19887	NM_172124	280645	Mm.471661	NM_172124	ENSMUSG00000026156	B3gat2	GlcAT-S|Glcats	beta-1,3-glucuronyltransferase 2 (glucuronosyltransferase S)	protein-coding	0.012637	0.479798
chr18	5888548	5888845	+	68	Intergenic	B4A|SINE|B4	247402	NM_029277	75415	Mm.239675	NM_029277	ENSMUSG00000041225	Arhgap12	2810011M08Rik	Rho GTPase activating protein 12	protein-coding	0.016835	0.503356
chr5	39756942	39757577	+	68	Intergenic	IAPEY2_LTR|LTR|ERVK	-112628	NM_010474	15476	Mm.12559	NM_010474	ENSMUSG00000051022	Hs3st1	3-Ost|D5Wsu110e|Hsg3ost	heparan sulfate (glucosamine) 3-O-sulfotransferase 1	protein-coding	0.034646	0.496855
chr18	71507357	71507776	+	68	intron (NM_007831, intron 12 of 28)	RMER17C|LTR|ERVK	843503	NM_007831	13176	Mm.167882	NM_007831	ENSMUSG00000060534	Dcc	C030036D22Rik|Igdcc1	deleted in colorectal carcinoma	protein-coding	0.002387	0.52381
chr7	70464207	70464826	+	68	Intergenic	RLTR20A4|LTR|ERVK	-97770	NM_183261	11819	Mm.158143	NM_009697	ENSMUSG00000030551	Nr2f2	2700033K02Rik|9430015G03Rik|ARP-1|Aporp1|COUP-TF2|COUP-TFII|COUPTFB|EAR3|SVP40|Tcfcoup2	nuclear receptor subfamily 2, group F, member 2	protein-coding	0.011309	0.501613
chr10	64234974	64235547	+	68	intron (NM_177612, intron 7 of 17)	Lx2B2|LINE|L1	-145005	NM_178678	216028	Mm.431318	NM_178678	ENSMUSG00000042846	Lrrtm3	9630044H04Rik	leucine rich repeat transmembrane neuronal 3	protein-coding	0.006981	0.489547
chr4	30356755	30357206	+	68	Intergenic	Lx2A1|LINE|L1	-307616	NR_040655	75332	Mm.108636	NR_040655		4930556G01Rik	-	RIKEN cDNA 4930556G01 gene	ncRNA	0.002217	0.511062
chr18	28596123	28596609	+	68	intron (NR_045398, intron 1 of 4)	Lx2A|LINE|L1	36202	NR_045398	320624	Mm.50107	NR_045398		4930474G06Rik	-	RIKEN cDNA 4930474G06 gene	ncRNA	0.006173	0.556468
chr8	78734010	78734383	+	68	TTS (NM_001282108)	TTS (NM_001282108)	86956	NM_001191004	78651	Mm.28694	NM_030145	ENSMUSG00000031683	Lsm6	1500031N17Rik|2410088K19Rik|AI747288	LSM6 homolog, U6 small nuclear RNA and mRNA degradation associated	protein-coding	0.024129	0.508021
chr2	163153413	163153935	+	68	Intergenic	Intergenic	-64073	NM_026630	68236	Mm.33648	NM_026630	ENSMUSG00000070708	Gtsf1l	2410116G06Rik	gametocyte specific factor 1-like	protein-coding	0.017241	0.556405
chr2	83124055	83124515	+	68	Intergenic	Lx|LINE|L1	-520293	NM_026934	69082	Mm.27804	NM_026934	ENSMUSG00000027091	Zc3h15	1700006A17Rik|1810012H02Rik|2610312B22Rik|FM22|Ierepo4	zinc finger CCCH-type containing 15	protein-coding	0.004348	0.501085
chr8	125366697	125367254	+	68	Intergenic	Intergenic	125735	NM_001081337	244668	Mm.271668	NM_001081337	ENSMUSG00000001995	Sipa1l2	BC058408|mKIAA1389	signal-induced proliferation-associated 1 like 2	protein-coding	0.007181	0.516129
chr19	16876186	16876821	+	68	Intergenic	Intergenic	-2673	NM_008023	14240	Mm.7971	NM_008023	ENSMUSG00000056829	Foxb2	Fkh4	forkhead box B2	protein-coding	0.051969	0.591195
chr6	38200216	38200775	+	68	intron (NM_194061, intron 1 of 19)	L1M5|LINE|L1	53514	NM_194061	330286	Mm.277163	NM_194061	ENSMUSG00000063455	D630045J12Rik	Kiaa1549|mKIAA1549	RIKEN cDNA D630045J12 gene	protein-coding	0.017889	0.482143
chr2	75000531	75000912	+	68	Intergenic	Intergenic	174909	NM_016804	53375	Mm.292613	NM_016804	ENSMUSG00000027099	Mtx2	1500012G02Rik	metaxin 2	protein-coding	0.028871	0.473822
chr10	33902331	33902687	+	68	Intergenic	L1Md_F2|LINE|L1	-2602	NM_001162957	212892	Mm.131949	NM_001162957	ENSMUSG00000039552	Rsph4a	A230081C05|Rshl3	radial spoke head 4 homolog A (Chlamydomonas)	protein-coding	0.008427	0.467787
chr12	15879866	15880368	+	68	Intergenic	Intergenic	-63332	NM_144551	217410	Mm.491136	NM_144551	ENSMUSG00000020601	Trib2	AW319517|TRB-2|TRB2	tribbles pseudokinase 2	protein-coding	0.013944	0.491054
chr16	80092098	80092436	+	68	Intergenic	Lx2B2|LINE|L1	-1001170	NM_178855	19146	Mm.5184	NM_008941	ENSMUSG00000022857	Tmprss15	Entk|Prss7	transmembrane protease, serine 15	protein-coding	0.002959	0.442478
chr13	68618808	68619247	+	68	Intergenic	Intergenic	21588	NM_027035	69315	Mm.272795	NM_027035	ENSMUSG00000021534	1700001L19Rik	-	RIKEN cDNA 1700001L19 gene	protein-coding	0.01139	0.481818
chr1	33681110	33681847	+	68	Intergenic	Intergenic	11654	NR_033199	67503	Mm.87069	NM_026204	ENSMUSG00000103746	1700001G17Rik	-	RIKEN cDNA 1700001G17 gene	ncRNA	0.018996	0.569106
chr4	11815564	11816038	+	68	intron (NM_019753, intron 17 of 17)	intron (NM_019753, intron 17 of 17)	57644	NM_019753	12557	Mm.33402	NM_019753	ENSMUSG00000028217	Cdh17	HPT-1|HPT-1/LI	cadherin 17	protein-coding	0.016878	0.482105
chr16	52142987	52143380	+	68	intron (NM_001033238, intron 9 of 17)	intron (NM_001033238, intron 9 of 17)	111634	NM_001033238	208650	Mm.328206	NM_001033238	ENSMUSG00000022637	Cblb	AI429560|AI851073|Cbl-b	Casitas B-lineage lymphoma b	protein-coding	0.033079	0.42132
chr12	56642370	56642750	+	68	Intergenic	Lx5|LINE|L1	-29276	NM_008701	18094	Mm.129420	NM_008701	ENSMUSG00000058669	Nkx2-9	Nkx-2.9|Nkx2-8|Nkx2.9|tinman	NK2 homeobox 9	protein-coding	0.010526	0.514436
chr8	5629539	5629890	+	68	Intergenic	MTA_Mm|LTR|ERVL-MaLR	-524427	NM_011388	20494	Mm.3500	NM_011388	ENSMUSG00000023073	Slc10a2	9130221J18Rik|AI605518|ASBT|IBAT|ISBT	solute carrier family 10, member 2	protein-coding	0.008547	0.482955
chr13	92276728	92277278	+	68	intron (NM_001311120, intron 13 of 23)	intron (NM_001311120, intron 13 of 23)	-77780	NM_010049	13361	Mm.23695	NM_010049	ENSMUSG00000021707	Dhfr	8430436I03Rik|AA607882|AI662710|AW555094	dihydrofolate reductase	protein-coding	0.016364	0.428312
chr8	44625244	44625784	+	68	Intergenic	Lx|LINE|L1	-324694	NM_001081286	14107	Mm.27365	NM_001081286	ENSMUSG00000070047	Fat1	2310038E12Rik|AU023433|Fath|mFat1	FAT atypical cadherin 1	protein-coding	0.018519	0.521257
chr5	100786081	100786580	+	68	intron (NM_001081107, intron 7 of 17)	intron (NM_001081107, intron 7 of 17)	12270	NM_001081107	191578	Mm.21469	NM_180984	ENSMUSG00000035266	Helq	AU021725|D430018E21Rik|Hel308	helicase, POLQ-like	protein-coding	0.026052	0.462
chr12	60548819	60549198	+	68	Intergenic	L1_Mus3|LINE|L1	972812	NR_045049	100504101	Mm.235026	NR_045049		Gm20063	-	predicted gene, 20063	ncRNA	0.010554	0.528947
chr14	25672427	25673530	+	68	Intergenic	Intergenic	-21192	NM_134084	105675	Mm.41656	NM_134084	ENSMUSG00000021868	Ppif	AW457192|CyP-D|CyP-F|CypD|PPIase	peptidylprolyl isomerase F (cyclophilin F)	protein-coding	0.013599	0.533514
chr14	124063201	124063563	+	68	intron (NM_010201, intron 3 of 4)	Lx3_Mus|LINE|L1	75747	NR_045479	69393	Mm.491348	NR_045479	ENSMUSG00000099994	1700024B18Rik	-	RIKEN cDNA 1700024B18 gene	ncRNA	0.005525	0.432507
chr8	42776872	42777224	+	68	Intergenic	L1Md_F2|LINE|L1	364438	NM_177742	244448	Mm.64542	NM_177742	ENSMUSG00000031651	Triml1	4933403D14|BC050188	tripartite motif family-like 1	protein-coding	0.005682	0.447592
chr4	75347991	75348359	+	68	Intergenic	L1Md_F2|LINE|L1	-69889	NM_025849	66928	Mm.24332	NM_025849	ENSMUSG00000028398	Tmem261	1700027K24Rik|3110001D03Rik	transmembrane protein 261	protein-coding	0.013587	0.447154
chr15	22503635	22503964	+	68	Intergenic	B1_Mus2|SINE|Alu	211185	NM_001165971	545091	Mm.475598	NM_001165971		Gm5803	EG545091	predicted gene 5803	protein-coding	0.006079	0.369697
chr5	28991190	28991997	+	68	Intergenic	Lx7|LINE|L1	-204400	NM_021470	56874	Mm.87352	NM_021470	ENSMUSG00000029130	Rnf32	1700009J01Rik|2700025B22Rik|4930542N22Rik|Lmbr2	ring finger protein 32	protein-coding	0.004957	0.465347
chr13	89263460	89263776	+	68	intron (NM_010103, intron 8 of 9)	L1_Mus3|LINE|L1	-277018	NM_013500	12950	Mm.266790	NM_013500	ENSMUSG00000021613	Hapln1	BB099155|CLP|Crtl1|Crtl1l|LP|LP-1	hyaluronan and proteoglycan link protein 1	protein-coding	0.003165	0.438486
chr1	63575281	63575679	+	68	intron (NM_011780, intron 24 of 25)	Lx3C|LINE|L1	111447	NM_001081658	241073	Mm.297680	NM_001081658	ENSMUSG00000069085	Dytn	Gm215	dystrotelin	protein-coding	0.007538	0.448622
chr2	28261388	28261952	+	68	Intergenic	Intergenic	55981	NM_019498	56177	Mm.43278	NM_019498	ENSMUSG00000026833	Olfm1	AMY|AW742568|Noe1|OlfA|Pancortin|Pancortin3	olfactomedin 1	protein-coding	0.008865	0.541593
chr8	42217122	42217557	+	68	Intergenic	IAPEY_LTR|LTR|ERVK	390072	NR_045497	69966	Mm.416903	NR_045497	ENSMUSG00000102046	2810404M03Rik	-	RIKEN cDNA 2810404M03 gene	ncRNA	0.045977	0.493119
chr5	98410366	98411219	+	68	intron (NM_001024614, intron 2 of 5)	intron (NM_001024614, intron 2 of 5)	64872	NR_030484	735265		NR_030484	ENSMUSG00000105814	Mir703	Mirn703|mir-703|mmu-mir-703	microRNA 703	ncRNA	0.022274	0.461358
chr8	90520757	90521125	+	68	Intergenic	Intergenic	-172689	NM_172913	244579	Mm.302755	NM_172913	ENSMUSG00000043668	Tox3	500-9|BC052044|C230068E13|CAGF9|Tnrc9	TOX high mobility group box family member 3	protein-coding	0.021739	0.474255
chr3	129008725	129009439	+	68	Intergenic	(A)n|Simple_repeat|Simple_repeat	-190796	NM_001042504	18741	Mm.246804	NM_011098	ENSMUSG00000028023	Pitx2	9430085M16Rik|Brx1|Brx1b|Munc30|Otlx2|Ptx2|Rieg	paired-like homeodomain transcription factor 2	protein-coding	0.016807	0.430769
chr17	48795388	48795889	+	68	Intergenic	Intergenic	-136944	NM_027452	70530	Mm.133607	NM_027452	ENSMUSG00000040490	Lrfn2	5730420O05Rik|SALM1|mKIAA1246	leucine rich repeat and fibronectin type III domain containing 2	protein-coding	0.021956	0.523904
chr9	44845237	44845587	+	68	exon (NM_001081049, exon 5 of 36)	exon (NM_001081049, exon 5 of 36)	35862	NM_001081049	214162	Mm.2389	NM_001081049	ENSMUSG00000002028	Kmt2a	6430520K01|ALL-1|All1|Cxxc7|HRX|HTRX1|Mll|Mll1|mKIAA4050	lysine (K)-specific methyltransferase 2A	protein-coding	0.022857	0.524217
chr2	16231643	16232578	+	68	intron (NM_001310455, intron 37 of 38)	L1VL1|LINE|L1	-124194	NM_026162	67448	Mm.313938	NM_026162	ENSMUSG00000026748	Plxdc2	1200007L24Rik|5430431D22Rik|AI646728|AU022916|AV231634|Tem7r	plexin domain containing 2	protein-coding	0.008556	0.519231
chr11	19861752	19862494	+	68	Intergenic	MLT1K|LTR|ERVL-MaLR	-62319	NM_033523	114716	Mm.266627	NM_033523	ENSMUSG00000045671	Spred2	C79158	sprouty-related, EVH1 domain containing 2	protein-coding	0.010782	0.476447
chr13	26606076	26606506	+	68	Intergenic	L1_Mus4|LINE|L1	163874	NM_008232	15192	Mm.7411	NM_008232	ENSMUSG00000045835	Hdgfl1	4921520N01Rik|HRP-1|Hdgfrp1|Pwwp1	hepatoma derived growth factor-like 1	protein-coding	0.004651	0.484919
chr8	126333452	126334377	+	68	intron (NM_175434, intron 2 of 6)	intron (NM_175434, intron 2 of 6)	35335	NM_175434	210027	Mm.405238	NM_175434	ENSMUSG00000057060	Slc35f3	B230375D17Rik	solute carrier family 35, member F3	protein-coding	0.012973	0.489201
chr1	31469968	31470580	+	68	Intergenic	IAPLTR2_Mm|LTR|ERVK	205427	NR_015347	226957	Mm.25966	NR_015347		Gm4850	EG226957	THO complex 4 pseudogene	pseudo	0.047386	0.508972
chr12	71098532	71098859	+	68	3' UTR (NM_001081195, exon 24 of 24)	3' UTR (NM_001081195, exon 24 of 24)	-12733	NM_029227	75266	Mm.402075	NM_029227	ENSMUSG00000021078	Tomm20l	4930553D19Rik	translocase of outer mitochondrial membrane 20 homolog (yeast)-like	protein-coding	0.021407	0.429878
chr1	25508485	25508910	+	68	intron (NM_175642, intron 7 of 30)	intron (NM_175642, intron 7 of 30)	-230743	NM_001204913	100504323	Mm.484176	NM_001204913		Gm20172	-	predicted gene, 20172	protein-coding	0.030588	0.474178
chr11	13762171	13762649	+	68	Intergenic	L1Md_F2|LINE|L1	416631	NR_131011	75280	Mm.108492	NR_131011	ENSMUSG00000085452	4930554G24Rik	-	RIKEN cDNA 4930554G24 gene	ncRNA	0.027197	0.553236
chr16	81981951	81982366	+	68	Intergenic	L1Md_F3|LINE|L1	781461	NM_010954	17968	Mm.433941	NM_010954	ENSMUSG00000022762	Ncam2	Ncam-2|Ocam|RNCAM	neural cell adhesion molecule 2	protein-coding	0.009639	0.394231
chr2	99791238	99791647	+	68	Intergenic	Lx2B2|LINE|L1	-1833306	NM_009020	19374	Mm.4988	NM_009020	ENSMUSG00000032864	Rag2	Rag-2	recombination activating gene 2	protein-coding	0	0.478049
chr3	99600161	99600647	+	68	Intergenic	RLTR10|LTR|ERVK	-285013	NM_028892	74362	Mm.55847	NM_028892	ENSMUSG00000027867	Spag17	4931427F14Rik|PF6|Spag17-ps	sperm associated antigen 17	protein-coding	0.024691	0.501027
chr14	91381495	91381924	+	68	Intergenic	Lx3A|LINE|L1	1254818	NR_045712	74967	Mm.390704	NR_045712		4930474H20Rik	-	RIKEN cDNA 4930474H20 gene	ncRNA	0.006993	0.493023
chr7	133455291	133455800	+	68	Intergenic	L2b|LINE|L2	146570	NM_028654	73808	Mm.159067	NM_028654	ENSMUSG00000030976	Tex36	4930404H21Rik	testis expressed 36	protein-coding	0.007859	0.482353
chr16	55381037	55381335	+	68	Intergenic	Intergenic	-97949	NM_178720	239852	Mm.245045	NM_178720	ENSMUSG00000064310	Zpld1	9430016A21Rik	zona pellucida like domain containing 1	protein-coding	0.026846	0.471572
chr10	97063801	97064412	+	68	Intergenic	Lx2A1|LINE|L1	28338	NR_045358	75301	Mm.108650	NR_045358		4930556N09Rik	-	RIKEN cDNA 4930556N09 gene	ncRNA	0.016367	0.486928
chr6	18468040	18468651	+	68	intron (NM_080285, intron 2 of 22)	RMER17C|LTR|ERVK	46480	NM_080285	30785	Mm.224189	NM_080285	ENSMUSG00000000416	Cttnbp2	3010022N24Rik|4732477G22Rik|6430526E05|9130022E09Rik|AU040881|Cortbp2|ORF4|mKIAA1758	cortactin binding protein 2	protein-coding	0.00491	0.514706
chr5	72121759	72122134	+	68	intron (NM_008069, intron 7 of 8)	intron (NM_008069, intron 7 of 8)	46237	NM_178599	27784	Mm.44223	NM_178599	ENSMUSG00000029213	Commd8	C77770|D5Buc26e	COMM domain containing 8	protein-coding	0.016	0.473404
chr8	39742850	39743277	+	68	intron (NR_035426, intron 3 of 5)	Lx|LINE|L1	-100385	NM_001113326	20288	Mm.239291	NM_031195	ENSMUSG00000025044	Msr1	MRS-A|MSR|MSR-A|SR-AI|SR-AII|Scara1|Scvr	macrophage scavenger receptor 1	protein-coding	0.007026	0.485981
chr8	10206479	10206837	+	68	intron (NM_001319151, intron 1 of 34)	intron (NM_001319151, intron 1 of 34)	52747	NM_001319151	244281	Mm.422761	NM_001081397	ENSMUSG00000039057	Myo16	BM140241|C230040D10Rik|Gm1105|NYAP3|mKIAA0865	myosin XVI	protein-coding	0.00838	0.470752
chr7	108228613	108229062	+	68	Intergenic	L1Md_F3|LINE|L1	-16310	NM_001011811	258042	Mm.377337	NM_001011811	ENSMUSG00000095929	Olfr487	MOR204-29P|MOR204-31P|Olfr1538-ps1	olfactory receptor 487	protein-coding	0.011136	0.453333
chr11	40506225	40506713	+	68	Intergenic	RMER1B|Other|Other	186213	NM_134017	108645	Mm.293771	NM_134017	ENSMUSG00000042032	Mat2b	1110064C04Rik|2410018D16Rik|AI182287|AU022853|MAT-II|MATIIbeta|TGR	methionine adenosyltransferase II, beta	protein-coding	0.002049	0.517382
chr5	23109915	23110471	+	68	intron (NM_029990, intron 2 of 2)	intron (NM_029990, intron 2 of 2)	324160	NR_040469	269630	Mm.425231	NR_040469	ENSMUSG00000073147	5031425E22Rik	-	RIKEN cDNA 5031425E22 gene	ncRNA	0.01259	0.490126
chr8	63944428	63944826	+	68	intron (NM_001195687, intron 1 of 7)	Lx3_Mus|LINE|L1	7543	NM_001195687	244495	Mm.485331	NM_001195687	ENSMUSG00000094443	Sgol2b	EG244495|Gm4975|Sgo2B	shugoshin like 2b (S. pombe)	protein-coding	0.002513	0.528822
chr9	69975292	69975892	+	68	Intergenic	RLTRETN_Mm|LTR|ERVK	-13874	NM_001008238	12175	Mm.159777	NM_016787	ENSMUSG00000011958	Bnip2	5730523P12Rik|BNIP2beta|Nip21	BCL2/adenovirus E1B interacting protein 2	protein-coding	0.006667	0.509151
chr4	67481713	67482049	+	68	Intergenic	L1Md_F2|LINE|L1	654330	NM_021297	21898	Mm.38049	NM_021297	ENSMUSG00000039005	Tlr4	Lps|Ly87|Ran/M1|Rasl2-8	toll-like receptor 4	protein-coding	0.005952	0.445104
chr12	49183880	49184320	+	68	Intergenic	L1_Mus3|LINE|L1	-198783	NM_001160112	15228	Mm.4704	NM_008241	ENSMUSG00000020950	Foxg1	2900064B05Rik|BF-1|Bf1|Hfh9|Hfhbf1	forkhead box G1	protein-coding	0.002273	0.492063
chr14	18805190	18805552	+	68	intron (NM_144839, intron 3 of 5)	L1_Mus3|LINE|L1	88256	NM_144839	218793	Mm.23551	NM_144839	ENSMUSG00000058317	Ube2e2	BC016265	ubiquitin-conjugating enzyme E2E 2	protein-coding	0.005525	0.479339
chr17	49925257	49926159	+	68	Intergenic	Intergenic	264789	NM_181397	76438	Mm.41854	NM_181397	ENSMUSG00000039316	Rftn1	2310015N21Rik|AI853526	raftlin lipid raft linker 1	protein-coding	0.007761	0.473976
chr10	105092639	105092978	+	68	Intergenic	LTRIS_Mm|LTR|ERV1	481671	NM_177368	278279	Mm.25225	NM_177368	ENSMUSG00000036019	Tmtc2	8430438D04Rik|D330034A10Rik	transmembrane and tetratricopeptide repeat containing 2	protein-coding	0.026549	0.476471
chr14	20386888	20387237	+	68	intron (NM_134081, intron 3 of 4)	intron (NM_134081, intron 3 of 4)	1848	NM_134081	108671	Mm.2871	NM_134081	ENSMUSG00000021811	Dnajc9	5330419I01Rik|AU020082	DnaJ heat shock protein family (Hsp40) member C9	protein-coding	0.011461	0.482857
chr17	84836356	84836670	+	68	Intergenic	ID_B1|SINE|B4	-45727	NM_028233	72416	Mm.217027	NM_028233	ENSMUSG00000024120	Lrpprc	3110001K13Rik|C76645|Gp130|Lrp130|Lsfc	leucine-rich PPR-motif containing	protein-coding	0.006369	0.431746
chr10	114257461	114257834	+	68	Intergenic	L1_Mus3|LINE|L1	543723	NM_146241	237553	Mm.445550	NM_146241	ENSMUSG00000050663	Trhde	9330155P21Rik	TRH-degrading enzyme	protein-coding	0.010724	0.518717
chr3	124304191	124304632	+	68	Intergenic	Intergenic	-16626	NM_146140	229801	Mm.165810	NM_146140	ENSMUSG00000044528	Tram1l1	A830091N21Rik	translocation associated membrane protein 1-like 1	protein-coding	0.015873	0.466063
chr12	102139531	102140233	+	68	intron (NM_172152, intron 2 of 16)	intron (NM_172152, intron 2 of 16)	10463	NM_172152	238384	Mm.312448	NM_172152	ENSMUSG00000041771	Slc24a4	A930002M03Rik|AW492432|NCKX4	solute carrier family 24 (sodium/potassium/calcium exchanger), member 4	protein-coding	0.018519	0.480797
chr1	40183991	40185033	+	68	Intergenic	Intergenic	-40568	NM_008362	16177	Mm.896	NM_008362	ENSMUSG00000026072	Il1r1	CD121a|CD121b|IL-1R1|IL-iR|Il1r-1	interleukin 1 receptor, type I	protein-coding	0.011516	0.457335
chr5	133719691	133720725	+	68	Intergenic	RMER17A|LTR|ERVK	-379540	NM_030719	80909	Mm.45218	NM_030719	ENSMUSG00000015944	Gatsl2	7530428J21Rik|AW742413|Gats|Gatsl1	GATS protein-like 2	protein-coding	0.01354	0.512077
chr2	16994406	16994784	+	68	intron (NR_040632, intron 2 of 3)	IAPEY_LTR|LTR|ERVK	19131	NR_040632	75069	Mm.50378	NR_040632		4930515L03Rik	-	RIKEN cDNA 4930515L03 gene	ncRNA	0.039683	0.443272
chr15	68192984	68193428	+	68	intron (NM_198644, intron 3 of 15)	intron (NM_198644, intron 3 of 15)	65650	NM_001145888	380993	Mm.309526	NM_198644	ENSMUSG00000022335	Zfat	Gm922|Zfat1|Zfp406	zinc finger and AT hook domain containing	protein-coding	0	0.465169
chr4	70794807	70795162	+	68	Intergenic	L1_Mus2|LINE|L1	-260056	NM_172694	230316	Mm.251188	NM_172694	ENSMUSG00000039270	Megf9	4933405H16Rik|9630025C07|Egfl5|mKIAA0818	multiple EGF-like-domains 9	protein-coding	0.011268	0.516854
chr10	78380283	78380630	+	68	Intergenic	B1_Mm|SINE|Alu	28089	NR_105872	102465547		NR_105872	ENSMUSG00000098376	Mir6907	Gm27351|mmu-mir-6907	microRNA 6907	ncRNA	0.023055	0.33046
chr18	23346294	23346674	+	68	intron (NM_001285813, intron 1 of 21)	Lx2B2|LINE|L1	36464	NM_001285813	13527	Mm.94371	NM_010087	ENSMUSG00000024302	Dtna	2210407P21Rik|DTN-A|Dtn|Gm19389|a-DB-1|adbn	dystrobrevin alpha	protein-coding	0.005263	0.454068
chr5	99785634	99786277	+	68	Intergenic	Intergenic	-31982	NR_131054	330133	Mm.447264	NR_131054	ENSMUSG00000105218	Gm38413	A830083F22	predicted gene, 38413	ncRNA	0.017107	0.476708
chr5	60407784	60408344	+	68	Intergenic	Lx3A|LINE|L1	-422062	NR_040682	71057	Mm.50817	NR_040682	ENSMUSG00000106013	4933402J10Rik	-	RIKEN cDNA 4933402J10 gene	ncRNA	0.008929	0.488414
chr10	22699682	22700255	+	68	intron (NM_178934, intron 4 of 4)	intron (NM_178934, intron 4 of 4)	29464	NR_106123	102465768		NR_106123	ENSMUSG00000098714	Mir7663	Gm28034|mmu-mir-7663	microRNA 7663	ncRNA	0.015707	0.517422
chr17	41620808	41621382	+	68	Intergenic	Lx2B2|LINE|L1	686410	NM_008650	17850	Mm.259884	NM_008650	ENSMUSG00000023921	Mut	D230010K02Rik|Mcm	methylmalonyl-Coenzyme A mutase	protein-coding	0.003484	0.483478
chr8	93238097	93238601	+	68	Intergenic	IAPEY_LTR|LTR|ERVK	-8730	NM_133660	13897	Mm.63490	NM_133660	ENSMUSG00000061959	Ces1e	Eg|Es-22|Es22|egasyn	carboxylesterase 1E	protein-coding	0.037698	0.459406
chr17	71776003	71776313	+	68	intron (NR_073185, intron 1 of 16)	B4A|SINE|B4	-5141	NM_001271483	78785	Mm.196382	NM_030179	ENSMUSG00000024059	Clip4	1700024K14Rik|1700074B05Rik|4833417L20Rik|5830409B12Rik|Rsnl2	CAP-GLY domain containing linker protein family, member 4	protein-coding	0	0.511254
chr11	62567357	62567764	+	68	Intergenic	Intergenic	-6926	NM_011706	22368	Mm.288064	NM_011706	ENSMUSG00000018507	Trpv2	GRC|OTRPC2|VRL-1|Vrl1	transient receptor potential cation channel, subfamily V, member 2	protein-coding	0.017199	0.468137
chr3	53849436	53849876	+	68	Intergenic	Intergenic	14151	NM_026435	67890	Mm.23067	NM_026435	ENSMUSG00000027746	Ufm1	1810045K17Rik|AI132708|AI463323|ENSMUSG00000074598|Gm10726	ubiquitin-fold modifier 1	protein-coding	0.009091	0.503401
chr3	110881044	110881451	+	68	Intergenic	RMER17D|LTR|ERVK	-630248	NR_024139	99890	Mm.36115	NM_178891	ENSMUSG00000049300	Prmt6	AW124876|BB233495|Hrmt1l6	protein arginine N-methyltransferase 6	protein-coding	0.007371	0.5
[truncated: 107,604 more rows]
