# Supplementary material for: Hepatocyte FBXW7-dependent activity of nutrient-sensing nuclear receptors controls systemic energy homeostasis and NASH progression in male mice
Source: Nat Commun. 2023 Nov 1;14:6982. doi: 10.1038/s41467-023-42785-3 (PMC10620240; doi:10.1038/s41467-023-42785-3)
Supplement: Supplementary file 7 — Supplementary Data 4 [file 41467_2023_42785_MOESM7_ESM.xlsx]

## Sheet: Supplementary Data 4
Supplementary Data 4. Liver ERRα ChIP-seq of Fbxw7L-/- mice fasted for 24 h.
Chr	Start	End	Strand	Peak Score	Annotation	Detailed Annotation	Distance to TSS	Nearest PromoterID	Entrez ID	Nearest Unigene	Nearest Refseq	Nearest Ensembl	Gene Name	Gene Alias	Gene Description	Gene Type	CpG%	GC%
chr15	75086584	75087001	+	10066	Intergenic	Intergenic	25157	NM_001099217	100041546	Mm.482110	NM_001099217	ENSMUSG00000022584	Ly6c2	Ly-6C.2|Ly-6C2	lymphocyte antigen 6 complex, locus C2	protein-coding	0.016787	0.454545
chr17	39843007	39848820	+	3656	non-coding (NR_046233, exon 1 of 1)	non-coding (NR_046233, exon 1 of 1)	2916	NR_046233	100861531		NR_046233		Rn45s	-	45S pre-ribosomal RNA	rRNA	0.102357	0.649639
chr1	182499557	182502778	+	3398	intron (NM_009794, intron 2 of 20)	intron (NM_009794, intron 2 of 20)	16316	NM_009794	12334	Mm.19306	NM_009794	ENSMUSG00000026509	Capn2	AI326419|Capa-2|Capa2|m-calpain|m-calpin	calpain 2	protein-coding	0.011798	0.524519
chr17	13550696	13553087	+	2867	intron (NR_045436, intron 1 of 4)	(CTGTG)n|Simple_repeat|Simple_repeat	2203	NR_045437	72578	Mm.46549	NR_045436	ENSMUSG00000038347	2700054A10Rik	-	RIKEN cDNA 2700054A10 gene	ncRNA	0	0.561037
chr16	57391241	57391676	+	2829	intron (NM_001040397, intron 1 of 4)	LSU-rRNA_Hsa|rRNA|rRNA	38181	NM_001040397	78749	Mm.328360	NM_001040397	ENSMUSG00000043336	Filip1l	4631422O05Rik|Doc1	filamin A interacting protein 1-like	protein-coding	0.108046	0.62844
chr3	28113766	28114334	+	2700	intron (NM_008875, intron 22 of 25)	intron (NM_008875, intron 22 of 25)	129879	NM_008875	18805	Mm.212039	NM_008875	ENSMUSG00000027695	Pld1	AA536939|C85393|Pld1a|Pld1b|mPLD1	phospholipase D1	protein-coding	0.005282	0.441125
chr19	6919472	6922919	+	2609	intron (NM_007953, intron 1 of 6)	intron (NM_007953, intron 1 of 6)	613	NM_007953	26379	Mm.386776	NM_007953	ENSMUSG00000024955	Esrra	ERRalpha|Err1|Estrra|Nr3b1	estrogen related receptor, alpha	protein-coding	0.037134	0.581206
chr7	126797338	126799021	+	2559	intron (NM_001177307, intron 1 of 9)	intron (NM_001177307, intron 1 of 9)	999	NM_001177307	11674	Mm.275831	NM_007438	ENSMUSG00000030695	Aldoa	Aldo-1|Aldo1	aldolase A, fructose-bisphosphate	protein-coding	0.035651	0.564727
chr11	109011650	109012084	+	2370	Intergenic	LSU-rRNA_Hsa|rRNA|rRNA	91518	NM_015732	12006	Mm.71710	NM_015732	ENSMUSG00000000142	Axin2	Axi1|Axil|Conductin	axin 2	protein-coding	0.071429	0.602299
chr10	68541083	68542011	+	2256	intron (NM_028491, intron 1 of 7)	intron (NM_028491, intron 1 of 7)	328	NM_028491	73287	Mm.141830	NM_028491	ENSMUSG00000019945	1700040L02Rik	-	RIKEN cDNA 1700040L02 gene	protein-coding	0.019397	0.513455
chr1	183299258	183299579	+	2137	intron (NM_181732, intron 1 of 9)	RLTR33|LTR|ERVK	2358	NM_181732	108909	Mm.290502	NM_145626	ENSMUSG00000042901	Aida	2610208M17Rik|BC004835	axin interactor, dorsalization associated	protein-coding	0.018692	0.468944
chr11	54140051	54140592	+	2046	Intergenic	(GGA)n|Simple_repeat|Simple_repeat	39397	NM_001136076	18452	Mm.3705	NM_011031	ENSMUSG00000018906	P4ha2	AA407196|C76437|P4hl	procollagen-proline, 2-oxoglutarate 4-dioxygenase (proline 4-hydroxylase), alpha II polypeptide	protein-coding	0.003697	0.479705
chr11	120506058	120507123	+	1930	Intergenic	Intergenic	14753	NM_013770	27376	Mm.3991	NM_013770	ENSMUSG00000025792	Slc25a10	Dic	solute carrier family 25 (mitochondrial carrier, dicarboxylate transporter), member 10	protein-coding	0.00939	0.513133
chr3	5860390	5860815	+	1895	Intergenic	LSU-rRNA_Hsa|rRNA|rRNA	-284354	NM_001163302	19302	Mm.132336	NM_008994	ENSMUSG00000040374	Pex2	D3Ertd138e|PAF-1|PMP35|Pxmp3	peroxisomal biogenesis factor 2	protein-coding	0.077647	0.586854
chr4	150236355	150237649	+	1796	promoter-TSS (NM_001025388).2	promoter-TSS (NM_001025388).2	-195	NM_023119	13806	Mm.70666	NM_023119	ENSMUSG00000063524	Eno1	0610008I15|AL022784|Eno-1|MBP-1	enolase 1, alpha non-neuron	protein-coding	0.066461	0.621622
chr11	3192044	3193794	+	1771	intron (NM_030207, intron 1 of 32)	intron (NM_030207, intron 1 of 32)	544	NM_030207	78887	Mm.394071	NM_030207	ENSMUSG00000023764	Sfi1	-	Sfi1 homolog, spindle assembly associated (yeast)	protein-coding	0.038857	0.509994
chr16	11143916	11144294	+	1624	intron (NR_027502, intron 19 of 22)	LSU-rRNA_Hsa|rRNA|rRNA	-9573	NM_029582	106200	Mm.291015	NM_029582	ENSMUSG00000022498	Txndc11	2810408E11Rik|AI427833|EFP1|Txdc11	thioredoxin domain containing 11	protein-coding	0.12963	0.6781
chr2	170102820	170104056	+	1538	Intergenic	Intergenic	27782	NM_001033299	228913	Mm.22858	NM_001033299	ENSMUSG00000052056	Zfp217	4933431C08Rik|AW987152|Gm562|ZABC1|Znf217	zinc finger protein 217	protein-coding	0.012136	0.489895
chr10	24869621	24870273	+	1448	promoter-TSS (NM_001166416)	promoter-TSS (NM_001166416)	-39	NM_001166416	70208	Mm.28020	NM_027347	ENSMUSG00000019984	Med23	130kDa|3000002A17Rik|Crsp3|ESTM7|Sur2|X83317|mKIAA1216	mediator complex subunit 23	protein-coding	0.06135	0.597243
chr2	156863267	156864327	+	1418	promoter-TSS (NR_015591)	promoter-TSS (NR_015591)	675	NM_026124	67388	Mm.29264	NM_026124	ENSMUSG00000027637	1110008F13Rik	AI316789	RIKEN cDNA 1110008F13 gene	protein-coding	0.057547	0.582469
chr14	122181480	122182218	+	1382	intron (NM_029556, intron 1 of 7)	intron (NM_029556, intron 1 of 7)	155	NM_029556	69634	Mm.34608	NM_029556	ENSMUSG00000025545	Clybl	0610033J05Rik|2310014M14Rik|AI256068|Clb	citrate lyase beta like	protein-coding	0.060976	0.598106
chr4	130291933	130292732	+	1374	Intergenic	Intergenic	-16446	NM_010174	14077	Mm.388886	NM_010174	ENSMUSG00000028773	Fabp3	Fabph-1|Fabph-4|Fabph1|Fabph4|H-FABP|Mdgi	fatty acid binding protein 3, muscle and heart	protein-coding	0.010013	0.50625
chr1	67002216	67003152	+	1313	3' UTR (NM_001190985, exon 9 of 9)	3' UTR (NM_001190985, exon 9 of 9)	36150	NM_001190984	14768	Mm.20522	NM_021295	ENSMUSG00000026000	Lancl1	AW124738|Gpr69|Gpr69a|p40	LanC (bacterial lantibiotic synthetase component C)-like 1	protein-coding	0.010684	0.465315
chr11	98296409	98299172	+	1275	Intergenic	Intergenic	31855	NM_010895	18013	Mm.4814	NM_010895	ENSMUSG00000038255	Neurod2	Ndrf|bHLHa1	neurogenic differentiation 2	protein-coding	0.013391	0.547757
chr7	12010388	12010843	+	1216	Intergenic	Intergenic	-30684	NM_001166731	628946	Mm.484974	NM_001166731	ENSMUSG00000095864	Vmn1r77	Gm6935	vomeronasal 1 receptor 77	protein-coding	0.017582	0.587719
chr17	84835314	84837456	+	1199	Intergenic	(TA)n|Simple_repeat|Simple_repeat	-45599	NM_028233	72416	Mm.217027	NM_028233	ENSMUSG00000024120	Lrpprc	3110001K13Rik|C76645|Gp130|Lrp130|Lsfc	leucine-rich PPR-motif containing	protein-coding	0.01634	0.461036
chr8	70695460	70697403	+	1170	Intergenic	B1_Mus2|SINE|Alu	-1308	NM_010592	16478	Mm.419851	NM_010592	ENSMUSG00000071076	Jund	Jund1	jun D proto-oncogene	protein-coding	0.034483	0.555041
chr15	75085502	75085865	+	1140	Intergenic	B1_Mus1|SINE|Alu	26266	NM_001099217	100041546	Mm.482110	NM_001099217	ENSMUSG00000022584	Ly6c2	Ly-6C.2|Ly-6C2	lymphocyte antigen 6 complex, locus C2	protein-coding	0.00551	0.412088
chr8	109006218	109007127	+	1113	Intergenic	Intergenic	-68550	NR_126329	628686	Mm.203332	NR_126329	ENSMUSG00000097393	D030068K23Rik	-	RIKEN cDNA D030068K23 gene	ncRNA	0.019802	0.46044
chr7	141428223	141431511	+	1103	promoter-TSS (NM_021316)	promoter-TSS (NM_021316)	-447	NM_021316	57754	Mm.87027	NM_021316	ENSMUSG00000060240	Cend1	1500001H12Rik|AI415214|BM88	cell cycle exit and neuronal differentiation 1	protein-coding	0.01764	0.558224
chr5	138973289	138975934	+	1102	Intergenic	Intergenic	20342	NM_008808	18590	Mm.2675	NM_008808	ENSMUSG00000025856	Pdgfa	-	platelet derived growth factor, alpha	protein-coding	0.01172	0.527211
chr5	114174694	114176494	+	1099	intron (NM_133904, intron 1 of 51)	intron (NM_133904, intron 1 of 51)	10076	NM_133904	100705	Mm.81793	NM_133904	ENSMUSG00000042010	Acacb	AI597064|AW743042|Acc2|Accb	acetyl-Coenzyme A carboxylase beta	protein-coding	0.036667	0.545253
chr10	80249076	80250439	+	1077	intron (NM_029272, intron 1 of 7)	intron (NM_029272, intron 1 of 7)	305	NM_029272	75406	Mm.28712	NM_029272	ENSMUSG00000020153	Ndufs7	1010001M04Rik	NADH dehydrogenase (ubiquinone) Fe-S protein 7	protein-coding	0.041086	0.52566
chr11	3184106	3185570	+	1063	intron (NM_030207, intron 4 of 32)	intron (NM_030207, intron 4 of 32)	8625	NM_030207	78887	Mm.394071	NM_030207	ENSMUSG00000023764	Sfi1	-	Sfi1 homolog, spindle assembly associated (yeast)	protein-coding	0.008197	0.472355
chr10	22142536	22142852	+	1059	intron (NM_001254744, intron 1 of 1)	B1_Mus1|SINE|Alu	6576	NM_001254745	319887	Mm.177746	NM_001254744	ENSMUSG00000097327	E030030I06Rik	-	RIKEN cDNA E030030I06 gene	protein-coding	0.015823	0.470032
chr8	94470248	94471131	+	1053	Intergenic	Intergenic	-2074	NM_001033207	434341	Mm.334720	NM_001033207	ENSMUSG00000074151	Nlrc5	AI451557|AK220210|NOD27	NLR family, CARD domain containing 5	protein-coding	0.002265	0.498869
chr2	5534484	5535528	+	1043	intron (NM_177343, intron 2 of 10)	intron (NM_177343, intron 2 of 10)	141040	NM_001290376	227541	Mm.191949	NM_177343	ENSMUSG00000039145	Camk1d	A630059D12Rik|CKLiK|CaMKIdelta|E030025C11Rik|mCKLiK	calcium/calmodulin-dependent protein kinase ID	protein-coding	0.006705	0.451675
chr9	108936427	108938485	+	1029	intron (NM_025407, intron 2 of 12)	intron (NM_025407, intron 2 of 12)	808	NM_025407	22273	Mm.335460	NM_025407	ENSMUSG00000025651	Uqcrc1	1110032G10Rik	ubiquinol-cytochrome c reductase core protein 1	protein-coding	0.038387	0.521127
chr10	128082767	128084038	+	1029	promoter-TSS (NM_016774)	promoter-TSS (NM_016774)	95	NM_016774	11947	Mm.238973	NM_016774	ENSMUSG00000025393	Atp5b	-	ATP synthase, H+ transporting mitochondrial F1 complex, beta subunit	protein-coding	0.062943	0.569969
chr13	119596454	119597264	+	1021	intron (NM_001039244, intron 2 of 2)	intron (NM_001039244, intron 2 of 2)	-26960	NM_020279	56838	Mm.143745	NM_020279	ENSMUSG00000074715	Ccl28	CCK1|MEC|Scya28	chemokine (C-C motif) ligand 28	protein-coding	0.012346	0.547472
chr11	3142364	3142870	+	1011	intron (NM_030207, intron 20 of 32)	intron (NM_030207, intron 20 of 32)	18596	NR_003517	236604	Mm.247625	NM_001004146		Pisd-ps1	-	phosphatidylserine decarboxylase, pseudogene 1	pseudo	0.013834	0.514793
chr11	3172305	3172858	+	1009	intron (NM_030207, intron 6 of 32)	B1_Mus1|SINE|Alu	20882	NM_030207	78887	Mm.394071	NM_030207	ENSMUSG00000023764	Sfi1	-	Sfi1 homolog, spindle assembly associated (yeast)	protein-coding	0.014467	0.467509
chr11	120099393	120102752	+	994	TTS (NM_001110242)	TTS (NM_001110242)	2138	NM_001110242	208501	Mm.46699	NM_001110242	ENSMUSG00000078572	Ndufaf8	1810043H04Rik	NADH dehydrogenase (ubiquinone) 1 alpha subcomplex assembly factor 8	protein-coding	0.012206	0.508631
chr4	117303854	117304871	+	978	intron (NM_025739, intron 3 of 14)	CpG	-14907	NM_001310730	66743	Mm.318331	NM_025739	ENSMUSG00000028677	Rnf220	4732477A13|4931406I20Rik|5730503K05Rik|AV302541	ring finger protein 220	protein-coding	0.07178	0.612967
chr11	4703697	4704458	+	973	promoter-TSS (NM_026015)	promoter-TSS (NM_026015)	267	NM_197979	66152	Mm.269736	NM_197979	ENSMUSG00000059534	Uqcr10	1110020P15Rik|AA960494|Ucrc	ubiquinol-cytochrome c reductase, complex III subunit X	protein-coding	0.051248	0.515748
chr5	64296263	64298023	+	968	intron (NM_001310611, intron 14 of 21)	intron (NM_001310611, intron 14 of 21)	66786	NM_001289514	57915	Mm.286353	NM_019636	ENSMUSG00000029174	Tbc1d1	1110062G02Rik|AI385682|AW555803|Nob1|Nobq1|Tbc1|mKIAA1108	TBC1 domain family, member 1	protein-coding	0.010227	0.486655
chr11	6414924	6416606	+	961	promoter-TSS (NM_008907)	promoter-TSS (NM_008907)	-105	NM_008907	268373	Mm.5246	NM_008907	ENSMUSG00000071866	Ppia	2700098C05|Cphn|CyP-18|CypA	peptidylprolyl isomerase A	protein-coding	0.079667	0.620321
chr10	42462131	42463938	+	956	intron (NM_145743, intron 1 of 12)	intron (NM_145743, intron 1 of 12)	15531	NM_145743	215951	Mm.89646	NM_145743	ENSMUSG00000038302	Lace1	CG8520	lactation elevated 1	protein-coding	0.002767	0.485619
chr9	58052772	58054325	+	947	intron (NM_001311085, intron 11 of 18)	intron (NM_001311085, intron 11 of 18)	21274	NM_001243265	330951	Mm.406992	NM_001243265		Gm16130	E330033L03|OTTMUSG00000030814	predicted gene 16130	protein-coding	0.005151	0.541184
chr11	74649055	74651627	+	933	intron (NM_001081158, intron 1 of 25)	intron (NM_001081158, intron 1 of 25)	846	NM_001081158	74148	Mm.214574	NM_001081158	ENSMUSG00000020741	Cluh	1300001I01Rik|Kiaa0664|mKIAA0664	clustered mitochondria (cluA/CLU1) homolog	protein-coding	0.047045	0.576759
chr10	58231025	58233958	+	922	exon (NM_001081954, exon 1 of 1)	exon (NM_001081954, exon 1 of 1)	184	NM_001081954	664783	Mm.482575	NM_001081954		Dux	AW822073|Dux4|Duxbl|EG664783	double homeobox	protein-coding	0.022844	0.562031
chr2	34486013	34486578	+	920	intron (NM_001290626, intron 3 of 10)	intron (NM_001290626, intron 3 of 10)	79444	NM_177345	227743	Mm.270866	NM_177345	ENSMUSG00000038696	Mapkap1	AI591529|D230039K05Rik|Sin1	mitogen-activated protein kinase associated protein 1	protein-coding	0.00177	0.468198
chr1	195241593	195241881	+	893	Intergenic	CpG	-65022	NM_007758	12902	Mm.235387	NM_007758	ENSMUSG00000026616	Cr2	C3DR|CD21|CD35|Cr-1|Cr-2|Cr1	complement receptor 2	protein-coding	0.09375	0.577855
chr11	3126951	3127486	+	891	intron (NR_003517, intron 2 of 6)	intron (NR_003517, intron 2 of 6)	3197	NR_003517	236604	Mm.247625	NM_001004146		Pisd-ps1	-	phosphatidylserine decarboxylase, pseudogene 1	pseudo	0.011215	0.563433
chr13	3373209	3373565	+	887	Intergenic	B1_Mus1|SINE|Alu	-104916	NR_015522	76937	Mm.487240	NR_015522	ENSMUSG00000097709	2810429I04Rik	AI256682	RIKEN cDNA 2810429I04 gene	ncRNA	0.014045	0.456583
chr1	6214094	6214693	+	879	promoter-TSS (NM_009826)	promoter-TSS (NM_009826)	-269	NM_009826	12421	Mm.293811	NM_009826	ENSMUSG00000025907	Rb1cc1	2900055E04Rik|5930404L04Rik|Cc1|FIP200|LaXp180	RB1-inducible coiled-coil 1	protein-coding	0.068447	0.605
chr13	59138806	59140036	+	879	Intergenic	Intergenic	331724	NM_001025074	18212	Mm.130054	NM_008745	ENSMUSG00000055254	Ntrk2	GP145-TrkB/GP95-TrkB|Tkrb|trk-B|trkB	neurotrophic tyrosine kinase, receptor, type 2	protein-coding	0.005691	0.471974
chr15	81871912	81873154	+	879	promoter-TSS (NM_080633)	promoter-TSS (NM_080633)	70	NM_080633	11429	Mm.154581	NM_080633	ENSMUSG00000022477	Aco2	Aco-2|Aco3|D10Wsu183e	aconitase 2, mitochondrial	protein-coding	0.052335	0.555913
chr11	3187539	3189438	+	870	intron (NM_030207, intron 2 of 32)	PB1D10|SINE|Alu	4975	NM_030207	78887	Mm.394071	NM_030207	ENSMUSG00000023764	Sfi1	-	Sfi1 homolog, spindle assembly associated (yeast)	protein-coding	0.007372	0.432632
chr9	124256353	124257849	+	861	Intergenic	Intergenic	55593	NM_001243117	630836	Mm.458553	NM_001243117	ENSMUSG00000074829	2010315B03Rik	BC029716	RIKEN cDNA 2010315B03 gene	protein-coding	0.001337	0.494322
chr5	146260993	146261339	+	848	intron (NM_153599, intron 2 of 12)	LSU-rRNA_Hsa|rRNA|rRNA	29491	NM_153599	264064	Mm.260576	NM_153599	ENSMUSG00000029635	Cdk8	-	cyclin-dependent kinase 8	protein-coding	0.098266	0.62536
chr3	62158582	62159490	+	845	Intergenic	Intergenic	-179741	NM_001081295	622434	Mm.153974	NM_001081295	ENSMUSG00000036885	Arhgef26	4631416L12Rik|8430436L14Rik|AI303572|AW491953|SGEF	Rho guanine nucleotide exchange factor (GEF) 26	protein-coding	0.062775	0.647965
chr5	108004160	108005446	+	843	Intergenic	B4A|SINE|B4	-17726	NM_026062	67266	Mm.277897	NM_026062	ENSMUSG00000029270	Fam69a	2900024C23Rik|AI315274	family with sequence similarity 69, member A	protein-coding	0.01944	0.459984
chr17	36231261	36231602	+	842	Intergenic	CpG	26415	NM_026308	67676	Mm.27131	NM_026308	ENSMUSG00000024446	Rpp21	0610037N01Rik	ribonuclease P 21 subunit	protein-coding	0.117302	0.733918
chr5	24958755	24960069	+	829	intron (NM_145401, intron 3 of 15)	ID_B1|SINE|B4	36341	NM_001310480	108099	Mm.33649	NM_145401	ENSMUSG00000028944	Prkag2	2410051C13Rik|AAKG|AAKG2|AI854673|H91620p|WPWS	protein kinase, AMP-activated, gamma 2 non-catalytic subunit	protein-coding	0.012177	0.505703
chr10	58223160	58225742	+	827	Intergenic	Intergenic	8224	NM_001081954	664783	Mm.482575	NM_001081954		Dux	AW822073|Dux4|Duxbl|EG664783	double homeobox	protein-coding	0.0244	0.573364
chr7	127117078	127120653	+	826	intron (NM_133686, intron 1 of 3)	RSINE1|SINE|B4	3164	NM_133686	67375	Mm.26928	NM_133686	ENSMUSG00000030674	Qprt	2410027J01Rik|AI647766|QPRTase	quinolinate phosphoribosyltransferase	protein-coding	0.011189	0.492729
chr1	175601884	175602902	+	826	intron (NM_010209, intron 9 of 9)	intron (NM_010209, intron 9 of 9)	23242	NM_010209	14194	Mm.41502	NM_010209	ENSMUSG00000026526	Fh1	Fh|Fh-1	fumarate hydratase 1	protein-coding	0.026523	0.512267
chr6	29747891	29748953	+	824	intron (NM_176996, intron 1 of 11)	(CTGTG)n|Simple_repeat|Simple_repeat	12925	NM_176996	319757	Mm.29279	NM_176996	ENSMUSG00000001761	Smo	E130215L21Rik|Smoh|bnb|smoothened	smoothened, frizzled class receptor	protein-coding	0.001883	0.573848
chr18	77773562	77774803	+	813	intron (NM_007505, intron 1 of 11)	CpG	414	NM_007505	11946	Mm.276137	NM_007505	ENSMUSG00000025428	Atp5a1	AI035633|AL022851|AL023067|Atpm|D18Ertd206e|Mom2	ATP synthase, H+ transporting, mitochondrial F1 complex, alpha subunit 1	protein-coding	0.064464	0.584541
chr12	111966262	111967185	+	813	intron (NM_027360, intron 1 of 3)	CpG	254	NM_027360	70257	Mm.318	NM_027360	ENSMUSG00000021290	2010107E04Rik	9430003J03Rik|AU043134|AV124504|Mp68	RIKEN cDNA 2010107E04 gene	protein-coding	0.048754	0.58658
chr10	75935355	75936716	+	808	intron (NM_175329, intron 1 of 3)	CpG	462	NM_175329	103172	Mm.333849	NM_175329	ENSMUSG00000049422	Chchd10	1620401E04Rik|AI267078|Ndg2	coiled-coil-helix-coiled-coil-helix domain containing 10	protein-coding	0.04482	0.568282
chr8	70759319	70761532	+	808	exon (NM_183170, exon 2 of 5)	exon (NM_183170, exon 2 of 5)	496	NM_183170	234384	Mm.213010	NM_183170	ENSMUSG00000035559	Mpv17l2	Fksg24	MPV17 mitochondrial membrane protein-like 2	protein-coding	0.042928	0.566847
chr1	164455582	164459888	+	787	intron (NM_009721, intron 1 of 5)	CpG	620	NM_009721	11931	Mm.4550	NM_009721	ENSMUSG00000026576	Atp1b1	Atp4b|Atpb|Atpb-1|NKbeta1	ATPase, Na+/K+ transporting, beta 1 polypeptide	protein-coding	0.042267	0.547713
chr8	90832814	90834384	+	787	intron (NM_177224, intron 1 of 39)	intron (NM_177224, intron 1 of 39)	4764	NM_177224	109151	Mm.100615	NM_177224	ENSMUSG00000056608	Chd9	1810014J18Rik|9030205D12Rik|A330063D19Rik|AD013|PRIC320|mKIAA0308	chromodomain helicase DNA binding protein 9	protein-coding	0.007643	0.468491
chr14	78849161	78849904	+	781	intron (NM_173758, intron 1 of 25)	intron (NM_173758, intron 1 of 25)	354	NM_027906	219189	Mm.159651	NM_027906	ENSMUSG00000058997	Vwa8	1300010F03Rik|4932416F07Rik|AI957255|Kiaa0564|mKIAA0564	von Willebrand factor A domain containing 8	protein-coding	0.053836	0.586022
chr1	121181175	121181650	+	774	Intergenic	ID_B1|SINE|B4	94007	NR_038008	98452	Mm.131017	NR_038008	ENSMUSG00000097881	Celrr	AI848258|B230209K01Rik|Celr|Gm818	cerebellum expressed regulatory RNA	ncRNA	0.008421	0.460084
chr17	35896645	35898380	+	774	promoter-TSS (NM_001033630)	promoter-TSS (NM_001033630)	-134	NM_001033630	69662	Mm.260159	NM_001033630	ENSMUSG00000050705	2310061I04Rik	-	RIKEN cDNA 2310061I04 gene	protein-coding	0.063977	0.610023
chr9	54586262	54587490	+	774	intron (NM_029573, intron 1 of 10)	CpG	365	NM_029573	67834	Mm.279195	NM_029573	ENSMUSG00000032279	Idh3a	1110003P10Rik|1500012E04Rik|AA407078|AI316514	isocitrate dehydrogenase 3 (NAD+) alpha	protein-coding	0.068404	0.606998
chr7	29905832	29906479	+	761	promoter-TSS (NM_011754)	promoter-TSS (NM_011754)	-51	NM_011754	22689	Mm.86747	NM_011754	ENSMUSG00000062040	Zfp27	Zfp-27|mkr-4|mszf76	zinc finger protein 27	protein-coding	0.040185	0.506173
chr19	7216417	7218443	+	748	exon (NM_007750, exon 1 of 2)	exon (NM_007750, exon 1 of 2)	186	NM_007750	12868	Mm.14022	NM_007750	ENSMUSG00000035885	Cox8a	COX8L	cytochrome c oxidase subunit VIIIa	protein-coding	0.035538	0.5185
chr11	117829005	117830125	+	748	intron (NM_027827, intron 2 of 10)	B3A|SINE|B2	-3551	NM_001271729	21877	Mm.2661	NM_009387	ENSMUSG00000025574	Tk1	D530002A18Rik|Tk-1|Tk1a|Tk1b	thymidine kinase 1	protein-coding	0.007143	0.50223
chr5	114461031	114463707	+	722	Intergenic	(TG)n|Simple_repeat|Simple_repeat	18100	NM_023556	17855	Mm.28088	NM_023556	ENSMUSG00000041939	Mvk	2310010A05Rik|AI256848|AI414037|MK	mevalonate kinase	protein-coding	0.017937	0.555099
chr8	120362864	120365296	+	722	Intergenic	MLT1D|LTR|ERVL-MaLR	-124786	NM_198671	382034	Mm.334856	NM_198671	ENSMUSG00000031822	Gse1	2210013I18Rik|mKIAA0182	genetic suppressor element 1, coiled-coil protein	protein-coding	0.013569	0.550349
chr15	76343352	76345071	+	722	intron (NM_025567, intron 1 of 6)	intron (NM_025567, intron 1 of 6)	688	NM_025567	66445	Mm.29196	NM_025567	ENSMUSG00000022551	Cyc1	2610002H19Rik|AA408921|Cyct1	cytochrome c-1	protein-coding	0.0605	0.62907
chr13	96575601	96576160	+	709	intron (NM_023420, intron 3 of 17)	intron (NM_023420, intron 3 of 17)	33145	NM_023420	68018	Mm.24125	NM_023420	ENSMUSG00000021669	Col4a3bp	2810404O15Rik|9230101K08Rik|AU016711|CERT|GPBP	collagen, type IV, alpha 3 (Goodpasture antigen) binding protein	protein-coding	0.033989	0.466071
chr16	20097660	20098566	+	709	intron (NM_029436, intron 1 of 7)	CpG	559	NM_029436	75785	Mm.392450	NM_029436	ENSMUSG00000062901	Klhl24	1110046J11Rik|4930429H24Rik|6530402O20Rik|C85082	kelch-like 24	protein-coding	0.07947	0.648291
chr11	98754246	98755348	+	705	intron (NM_178060, intron 2 of 8)	intron (NM_178060, intron 2 of 8)	13012	NM_001313983	21833	Mm.265917	NM_178060	ENSMUSG00000058756	Thra	6430529J03Rik|AW259572|Erba|Nr1a1|Rvr|T3R[a]|T3Ralpha|Thra1|Thra2|c-erbA-1|c-erbA-alpha|c-erbAalpha	thyroid hormone receptor alpha	protein-coding	0.015426	0.533092
chr11	75193004	75193870	+	696	promoter-TSS (NM_177708)	promoter-TSS (NM_177708)	-556	NM_177708	237847	Mm.82661	NM_177708	ENSMUSG00000045287	Rtn4rl1	Ngr3|Ngrh2|Ngrl2	reticulon 4 receptor-like 1	protein-coding	0.077367	0.649366
chr11	86869204	86869791	+	689	intron (NR_106195, intron 4 of 8)	intron (NR_106195, intron 4 of 8)	-61837	NM_026191	67487	Mm.260627	NM_026191	ENSMUSG00000018425	Dhx40	2410016C14Rik|ARG147|DDX40|PAD	DEAH (Asp-Glu-Ala-His) box polypeptide 40	protein-coding	0.006814	0.411565
chr13	8996163	8996859	+	684	promoter-TSS (NM_027000)	promoter-TSS (NM_027000)	-499	NM_027000	69237	Mm.41800	NM_027000	ENSMUSG00000021149	Gtpbp4	2610028C09Rik|Crfg|Gtpbp3|NGB|Nog1	GTP binding protein 4	protein-coding	0.041667	0.550933
chr2	125617199	125618470	+	671	intron (NM_001081091, intron 6 of 27)	intron (NM_001081091, intron 6 of 27)	7279	NM_001081091	99100	Mm.330545	NM_001081091	ENSMUSG00000068394	Cep152	AI851464|mKIAA0912	centrosomal protein 152	protein-coding	0.014162	0.481918
chr11	98186400	98187237	+	668	intron (NM_001080118, intron 2 of 16)	B2_Mm1a|SINE|B2	6088	NM_013634	19014	Mm.12926	NM_013634	ENSMUSG00000018160	Med1	AI480703|CRSP210|DRIP205|PBP|Pparbp|TRAP220|l11Jus15	mediator complex subunit 1	protein-coding	0.009558	0.465394
chr19	61266410	61267100	+	655	Intergenic	CpG	-38337	NM_009970	12982	Mm.287228	NM_009970	ENSMUSG00000059326	Csf2ra	CD116|Csfgmra|GM-CSF-Ra|GM-CSFR	colony stimulating factor 2 receptor, alpha, low-affinity (granulocyte-macrophage)	protein-coding	0.05942	0.568741
chr11	90637658	90638933	+	646	promoter-TSS (NM_011505)	promoter-TSS (NM_011505)	111	NM_199008	69802	Mm.151940	NM_199008	ENSMUSG00000020544	Cox11	2010004I09Rik	cytochrome c oxidase assembly protein 11	protein-coding	0.077647	0.634013
chr11	3195092	3196740	+	641	Intergenic	Intergenic	-2453	NM_030207	78887	Mm.394071	NM_030207	ENSMUSG00000023764	Sfi1	-	Sfi1 homolog, spindle assembly associated (yeast)	protein-coding	0.005461	0.437841
chr10	115315530	115316106	+	633	promoter-TSS (NM_024454)	promoter-TSS (NM_024454)	-227	NM_024454	216344	Mm.21936	NM_024454	ENSMUSG00000020132	Rab21	9630024B22	RAB21, member RAS oncogene family	protein-coding	0.069444	0.585789
chr10	78295948	78297723	+	631	intron (NM_053014, intron 2 of 9)	intron (NM_053014, intron 2 of 9)	43372	NR_106119	102465765		NR_106119	ENSMUSG00000098885	Mir7659	Gm27433|mmu-mir-7659	microRNA 7659	ncRNA	0.010141	0.510135
chr19	43523554	43525734	+	630	promoter-TSS (NM_010324)	promoter-TSS (NM_010324)	-39	NM_010324	14718	Mm.19039	NM_010324	ENSMUSG00000025190	Got1	AI789014|Got-1|cAspAT|cCAT	glutamic-oxaloacetic transaminase 1, soluble	protein-coding	0.041284	0.535993
chr10	81128202	81130432	+	621	Intergenic	Intergenic	-6954	NM_010731	16969	Mm.20920	NM_010731	ENSMUSG00000035011	Zbtb7a	9030619K07Rik|9130006G12Rik|AI452336|FBI-1|Lrf|Pokemon|Zbtb7	zinc finger and BTB domain containing 7a	protein-coding	0.029596	0.573734
chr7	126474658	126475880	+	621	promoter-TSS (NM_001289538)	promoter-TSS (NM_001289538)	-139	NM_001289539	20399	Mm.8538	NM_011363	ENSMUSG00000030733	Sh2b1	AI425885|C530001K22Rik|Irip|Psm|SH2-B|SH2-Bb|Sh2bpsm1|mKIAA1299	SH2B adaptor protein 1	protein-coding	0.066285	0.596893
chrX	170004041	170005961	+	619	Intergenic	Intergenic	-26084	NR_029457	654820	Mm.34441	NM_001039559	ENSMUSG00000072844	G530011O06Rik	-	RIKEN cDNA G530011O06 gene	ncRNA	0.010937	0.536179
chr15	7167641	7168580	+	616	intron (NM_001113386, intron 7 of 16)	intron (NM_001113386, intron 7 of 16)	27568	NM_013584	16880	Mm.149720	NM_013584	ENSMUSG00000054263	Lifr	A230075M04Rik|AW061234|LIF	leukemia inhibitory factor receptor	protein-coding	0.018104	0.474468
chr3	14886050	14887250	+	608	5' UTR (NM_009801, exon 1 of 7)	5' UTR (NM_009801, exon 1 of 7)	224	NM_009801	12349	Mm.1186	NM_009801	ENSMUSG00000027562	Car2	AI131712|CAII|Ca2|Car-2|Ltw-5|Lvtw-5	carbonic anhydrase 2	protein-coding	0.083333	0.639467
chr2	37771024	37772135	+	608	Intergenic	Intergenic	-4670	NM_001163566	241324	Mm.392369	NM_001163566	ENSMUSG00000035403	Crb2	5930402A21|BC043114	crumbs family member 2	protein-coding	0.022502	0.535072
chr11	43186205	43186703	+	608	intron (NM_176999, intron 4 of 22)	intron (NM_176999, intron 4 of 22)	36577	NM_176999	319767	Mm.252339	NM_176999	ENSMUSG00000055415	Atp10b	5930426O13Rik|9030605H24Rik	ATPase, class V, type 10B	protein-coding	0.012048	0.47495
chr17	3081550	3082576	+	607	intron (NR_003519, intron 1 of 7)	intron (NR_003519, intron 1 of 7)	2120	NR_003519	328734	Mm.335641	NR_003519		Pisd-ps2	D030013I16Rik	phosphatidylserine decarboxylase, pseudogene 2	pseudo	0.008772	0.530672
chrX	169993369	169994960	+	599	Intergenic	CpG	-15247	NR_029457	654820	Mm.34441	NM_001039559	ENSMUSG00000072844	G530011O06Rik	-	RIKEN cDNA G530011O06 gene	ncRNA	0.024513	0.567839
chr16	11908463	11909335	+	590	intron (NR_033509, intron 2 of 2)	intron (NR_033509, intron 2 of 2)	524	NM_146067	223978	Mm.86360	NM_146067	ENSMUSG00000065979	Cpped1	C530044N13Rik	calcineurin-like phosphoesterase domain containing 1	protein-coding	0.037844	0.537228
chr5	134351407	134352791	+	584	Intergenic	PB1D11|SINE|Alu	-37339	NM_010365	14886	Mm.261570	NM_010365	ENSMUSG00000060261	Gtf2i	6030441I21Rik|BAP-135|Diws1t|GtfII-I|Spin|TFII-I|WBSCR6	general transcription factor II I	protein-coding	0.010116	0.508303
chr6	147042626	147043339	+	572	intron (NM_145573, intron 1 of 7)	CpG	212	NM_145573	232536	Mm.46656	NM_145573	ENSMUSG00000040112	Mrps35	MDSO23|MRP-S28|MRPS28	mitochondrial ribosomal protein S35	protein-coding	0.082749	0.634454
chr7	120635113	120636180	+	559	intron (NM_025899, intron 1 of 13)	CpG	457	NM_025899	67003	Mm.334206	NM_025899	ENSMUSG00000030884	Uqcrc2	1500004O06Rik	ubiquinol cytochrome c reductase core protein 2	protein-coding	0.059044	0.588951
chr10	76574322	76577437	+	559	intron (NM_080845, intron 1 of 13)	intron (NM_080845, intron 1 of 13)	231	NM_080845	14317	Mm.36278	NM_080845	ENSMUSG00000001155	Ftcd	-	formiminotransferase cyclodeaminase	protein-coding	0.016693	0.537227
chr4	138434499	138435176	+	559	exon (NM_026689, exon 1 of 4)	exon (NM_026689, exon 1 of 4)	165	NM_026689	68350	Mm.103413	NM_026689	ENSMUSG00000041241	Mul1	0610009K11Rik|AV000801|Gide	mitochondrial ubiquitin ligase activator of NFKB 1	protein-coding	0.079764	0.620944
chr2	74825749	74826532	+	559	intron (NM_016804, intron 1 of 9)	CpG	328	NM_016804	53375	Mm.292613	NM_016804	ENSMUSG00000027099	Mtx2	1500012G02Rik	metaxin 2	protein-coding	0.095785	0.66199
chr6	82881262	82883252	+	558	promoter-TSS (NR_040520)	promoter-TSS (NR_040520)	-404	NR_040520	69652	Mm.96357	NR_040520	ENSMUSG00000100291	2310069B03Rik	-	RIKEN cDNA 2310069B03 gene	ncRNA	0.019095	0.518835
chr16	3351106	3351480	+	555	Intergenic	A-rich|Low_complexity|Low_complexity	-241105	NM_146860	258859	Mm.377723	NM_146860	ENSMUSG00000051003	Olfr161	MOR131-1|OR912-47M6	olfactory receptor 161	protein-coding	0.002674	0.450667
chr7	112293102	112294814	+	549	intron (NM_001193305, intron 3 of 25)	intron (NM_001193305, intron 3 of 25)	68122	NM_177282	320878	Mm.52312	NM_177282	ENSMUSG00000038244	Mical2	5330438E18Rik|9530064J02|MICAL-2|mKIAA0750	microtubule associated monooxygenase, calponin and LIM domain containing 2	protein-coding	0.01285	0.513135
chr7	140101627	140102991	+	547	non-coding (NR_104415, exon 1 of 6)	non-coding (NR_104415, exon 1 of 6)	132	NM_001286217	69064	Mm.41915	NM_026928	ENSMUSG00000025466	Fuom	Fucu|Le51	fucose mutarotase	protein-coding	0.027126	0.539927
chr13	74349756	74350377	+	547	promoter-TSS (NM_024201)	promoter-TSS (NM_024201)	174	NM_023281	66945	Mm.158231	NM_023281	ENSMUSG00000021577	Sdha	1500032O14Rik|2310034D06Rik|4921513A11|C81073|FP|SDH2|SDHF	succinate dehydrogenase complex, subunit A, flavoprotein (Fp)	protein-coding	0.085346	0.59164
chr9	57521067	57522349	+	547	intron (NM_007747, intron 1 of 4)	CpG	476	NM_007747	12858	Mm.273403	NM_007747	ENSMUSG00000000088	Cox5a	AA959768|CcOX	cytochrome c oxidase subunit Va	protein-coding	0.079563	0.604053
chr5	134456455	134457250	+	547	promoter-TSS (NM_001081464)	promoter-TSS (NM_001081464)	-136	NM_001081463	57080	Mm.332735	NM_020331	ENSMUSG00000023079	Gtf2ird1	1700012P16Rik|BEN|Cream1|ESTM9|GTF3|Gtf2il|MusTRD1|Tg(Alb1-Myc)166.8Sst|WBSCR11|X83320	general transcription factor II I repeat domain-containing 1	protein-coding	0.064151	0.614322
chr11	3194224	3194662	+	546	promoter-TSS (NM_030207)	promoter-TSS (NM_030207)	-980	NM_030207	78887	Mm.394071	NM_030207	ENSMUSG00000023764	Sfi1	-	Sfi1 homolog, spindle assembly associated (yeast)	protein-coding	0.013699	0.446469
chrY	90799806	90800780	+	542	intron (NM_133362, intron 2 of 3)	intron (NM_133362, intron 2 of 3)	14851	NM_133362	170942	Mm.76062	NM_133362	ENSMUSG00000096768	Erdr1	edr	erythroid differentiation regulator 1	protein-coding	0.025667	0.511795
chr16	31901679	31903154	+	540	Intergenic	Intergenic	23606	NM_013900	30060	Mm.30988	NM_013900	ENSMUSG00000022780	Mfi2	CD228|MTf|Meltf	antigen p97 (melanoma associated) identified by monoclonal antibodies 133.2 and 96.5	protein-coding	0.008136	0.49729
chr4	139584391	139588265	+	536	intron (NM_001205173, intron 1 of 8)	ID_B1|SINE|B4	11608	NM_001205173	212632	Mm.30464	NM_183148	ENSMUSG00000041025	Iffo2	C79267	intermediate filament family orphan 2	protein-coding	0.017037	0.55071
chr9	106171184	106171914	+	535	intron (NM_029896, intron 1 of 8)	intron (NM_029896, intron 1 of 8)	620	NM_029896	77305	Mm.265125	NM_029896	ENSMUSG00000020257	Wdr82	9430077D24Rik|CDW5/WDR82	WD repeat domain containing 82	protein-coding	0.057534	0.593707
chr6	32355601	32356278	+	535	intron (NM_175750, intron 3 of 31)	intron (NM_175750, intron 3 of 31)	-155202	NR_040277	319849	Mm.440860	NR_040277	ENSMUSG00000086763	Plxna4os1	B230378P21Rik	plexin A4, opposite strand 1	ncRNA	0.005908	0.50885
chr15	58986303	58987286	+	535	intron (NM_001146180, intron 3 of 13)	intron (NM_001146180, intron 3 of 13)	52984	NM_023172	66218	Mm.322294	NM_023172	ENSMUSG00000022354	Ndufb9	1190008J14Rik	NADH dehydrogenase (ubiquinone) 1 beta subcomplex, 9	protein-coding	0.018311	0.497967
chr4	140960865	140962123	+	535	intron (NM_023374, intron 1 of 7)	CpG	223	NM_023374	67680	Mm.246965	NM_023374	ENSMUSG00000009863	Sdhb	0710008N11Rik	succinate dehydrogenase complex, subunit B, iron sulfur (Ip)	protein-coding	0.056439	0.600477
chr16	94356535	94357270	+	534	Intergenic	Intergenic	13428	NM_001159620	56176	Mm.474449	NM_019543	ENSMUSG00000022940	Pigp	Dcrc|Dscr5	phosphatidylinositol glycan anchor biosynthesis, class P	protein-coding	0.014966	0.456522
chr16	78303695	78304443	+	534	intron (NM_001276263, intron 1 of 2)	B1F2|SINE|Alu	2398	NM_009988	13052	Mm.66222	NM_009988	ENSMUSG00000022865	Cxadr	2610206D03Rik|AU016810|AW553441|CAR|MCAR|MCVADR	coxsackie virus and adenovirus receptor	protein-coding	0.018717	0.473965
chr2	167348015	167348950	+	534	intron (NM_019835, intron 1 of 8)	intron (NM_019835, intron 1 of 8)	696	NM_019835	56336	Mm.200886	NM_019835	ENSMUSG00000017929	B4galt5	9430078I07Rik|AW049941|AW539721	UDP-Gal:betaGlcNAc beta 1,4-galactosyltransferase, polypeptide 5	protein-coding	0.072727	0.611111
chr12	12176233	12177995	+	528	Intergenic	Intergenic	-85025	NM_001146119	76820	Mm.440802	NM_029758	ENSMUSG00000020589	Fam49a	2410157M17Rik|9630047E15|D12Ertd553e	family with sequence similarity 49, member A	protein-coding	0.010216	0.505956
chr10	79801977	79802826	+	525	intron (NM_023128, intron 1 of 8)	intron (NM_023128, intron 1 of 8)	8829	NM_023128	18483	Mm.34650	NM_023128	ENSMUSG00000035863	Palm	-	paralemmin	protein-coding	0.015312	0.596471
chr6	90546436	90549316	+	523	Intergenic	MLT1F1|LTR|ERVL-MaLR	-2972	NM_027406	107747	Mm.30035	NM_027406	ENSMUSG00000030088	Aldh1l1	1810048F20Rik|FDH|Fthfd|Neut2	aldehyde dehydrogenase 1 family, member L1	protein-coding	0.011111	0.517876
chrY	90798845	90799454	+	521	intron (NM_133362, intron 2 of 3)	intron (NM_133362, intron 2 of 3)	13707	NM_133362	170942	Mm.76062	NM_133362	ENSMUSG00000096768	Erdr1	edr	erythroid differentiation regulator 1	protein-coding	0.037767	0.536066
chr1	178318321	178319027	+	513	promoter-TSS (NM_025511)	promoter-TSS (NM_025511)	-479	NM_025511	66359	Mm.489720	NM_025511	ENSMUSG00000026500	Cox20	2310005N03Rik|Fam36a	COX20 Cox2 chaperone	protein-coding	0.09915	0.647808
chr13	44869572	44869923	+	512	intron (NM_001205044, intron 4 of 18)	LSU-rRNA_Hsa|rRNA|rRNA	132349	NM_025772	94245	Mm.352311	NM_025772	ENSMUSG00000057531	Dtnbp1	5430437B18Rik|AW048963|Bloc1s8|dysbindin|sdy	dystrobrevin binding protein 1	protein-coding	0.079772	0.548295
chr8	70646493	70651495	+	511	3' UTR (NM_023217, exon 5 of 5)	3' UTR (NM_023217, exon 5 of 5)	10744	NM_023217	66522	Mm.154906	NM_023217	ENSMUSG00000056204	Pgpep1	2810003H13Rik|Gm19458|PAP-I|PGP|PGP-I|PGPI|Pcp	pyroglutamyl-peptidase I	protein-coding	0.012395	0.536078
chr12	17881248	17881933	+	511	Intergenic	Intergenic	190776	NM_016677	53602	Mm.313619	NM_016677	ENSMUSG00000071379	Hpcal1	NVP-3|Nvp3|VILIP3|Vnsl3|Vsnl3	hippocalcin-like 1	protein-coding	0.046715	0.594752
chr11	94137617	94139605	+	511	Intergenic	Intergenic	-72843	NM_009427	22057	Mm.259673	NM_009427	ENSMUSG00000037573	Tob1	Tob|Trob	transducer of ErbB-2.1	protein-coding	0.020624	0.568125
chrY	90738885	90740567	+	511	Intergenic	Intergenic	15324	NR_137283	654820	Mm.34441	NM_001039559	ENSMUSG00000072844	G530011O06Rik	-	RIKEN cDNA G530011O06 gene	ncRNA	0.03151	0.506833
chr17	26571183	26572528	+	511	intron (NM_026170, intron 1 of 9)	intron (NM_026170, intron 1 of 9)	10343	NM_026170	67458	Mm.30496	NM_026170	ENSMUSG00000001576	Ergic1	1200007D18Rik|maa-136	endoplasmic reticulum-golgi intermediate compartment (ERGIC) 1	protein-coding	0.014126	0.503715
chr9	123461850	123462150	+	510	3' UTR (NM_153168, exon 21 of 21)	3' UTR (NM_153168, exon 21 of 21)	-16701	NM_013860	29806	Mm.10987	NM_013860	ENSMUSG00000025239	Limd1	AW822033|D9Ertd192e	LIM domains containing 1	protein-coding	0.05	0.471761
chr11	3137207	3137757	+	507	intron (NM_030207, intron 22 of 32)	intron (NM_030207, intron 22 of 32)	13461	NR_003517	236604	Mm.247625	NM_001004146		Pisd-ps1	-	phosphatidylserine decarboxylase, pseudogene 1	pseudo	0.010909	0.502722
chr2	29041062	29042412	+	506	intron (NM_001166705, intron 1 of 5)	intron (NM_001166705, intron 1 of 5)	13329	NM_001166705	329375	Mm.425079	NM_001085514	ENSMUSG00000079502	Cfap77	1700101E01Rik|Gm823	cilia and flagella associated protein 77	protein-coding	0.019259	0.508512
chr11	4256876	4260062	+	502	intron (NM_008501, intron 1 of 3)	intron (NM_008501, intron 1 of 3)	901	NM_008501	16878	Mm.4964	NM_008501	ENSMUSG00000034394	Lif	-	leukemia inhibitory factor	protein-coding	0.016949	0.560088
chr4	129905836	129906583	+	499	promoter-TSS (NR_045190)	promoter-TSS (NR_045190)	-17	NR_045190	319894	Mm.59196	NR_045190	ENSMUSG00000086369	E330017L17Rik	-	RIKEN cDNA E330017L17 gene	ncRNA	0.025435	0.537433
chr1	187669402	187670186	+	499	intron (NM_001243792, intron 1 of 7)	intron (NM_001243792, intron 1 of 7)	60788	NM_001243792	26381	Mm.89989	NM_011935	ENSMUSG00000026610	Esrrg	ERR3|Errg|NR3B3|mKIAA0832	estrogen-related receptor gamma	protein-coding	0.01148	0.482803
chr10	77116991	77119652	+	498	intron (NM_009929, intron 2 of 41)	intron (NM_009929, intron 2 of 41)	-4616	NM_001109991	12822	Mm.4352	NM_009929	ENSMUSG00000001435	Col18a1	-	collagen, type XVIII, alpha 1	protein-coding	0.013905	0.531555
chr10	20517479	20518113	+	494	intron (NM_013875, intron 2 of 12)	intron (NM_013875, intron 2 of 12)	30532	NM_001347366	29863	Mm.425617	NM_013875	ENSMUSG00000019990	Pde7b	-	phosphodiesterase 7B	protein-coding	0.022082	0.522835
chr2	166638110	166641053	+	488	intron (NM_177782, intron 3 of 39)	intron (NM_177782, intron 3 of 39)	-33137	NR_105783	102465188		NR_105783	ENSMUSG00000098675	Mir6364	Gm27327|mmu-mir-6364	microRNA 6364	ncRNA	0.016989	0.527514
chr5	88674994	88675989	+	488	promoter-TSS (NM_001098476)	promoter-TSS (NM_001098476)	89	NM_001098476	231413	Mm.332474	NM_178700	ENSMUSG00000044221	Grsf1	BB232551|C80280|D5Wsu31e	G-rich RNA sequence binding factor 1	protein-coding	0.125628	0.716867
chr8	61590631	61591877	+	488	promoter-TSS (NM_001293774)	promoter-TSS (NM_001293774)	-85	NM_001293774	72333	Mm.29933	NM_001081390	ENSMUSG00000058056	Palld	2410003B16Rik|6030492A02	palladin, cytoskeletal associated protein	protein-coding	0.03451	0.552526
chr2	90846589	90847621	+	487	promoter-TSS (NM_001317241)	promoter-TSS (NM_001317241)	-50	NM_001317241	56428	Mm.28023	NM_019758	ENSMUSG00000027282	Mtch2	2310034D24Rik|4930539J07Rik|HSPC032	mitochondrial carrier 2	protein-coding	0.070736	0.603098
chr8	70569360	70572092	+	483	intron (NM_007924, intron 1 of 11)	intron (NM_007924, intron 1 of 11)	-23755	NM_023627	71780	Mm.29357	NM_023627	ENSMUSG00000019139	Isyna1	1300017C10Rik|AU018670	myo-inositol 1-phosphate synthase A1	protein-coding	0.006589	0.535675
chr11	64079020	64079858	+	477	promoter-TSS (NM_178379)	promoter-TSS (NM_178379)	33	NM_178379	70383	Mm.340211	NM_178379	ENSMUSG00000042148	Cox10	2410004F01Rik|AU042636	cytochrome c oxidase assembly protein 10	protein-coding	0.054893	0.570918
chr9	46048188	46048771	+	476	intron (NM_027498, intron 1 of 24)	B3A|SINE|B2	35659	NM_027498	70661	Mm.219459	NM_027498	ENSMUSG00000034135	Sik3	5730525O22Rik|9030204A07Rik|AI447252|AI846254|AI849445|Qsk|SIK-3|mKIAA0999	SIK family kinase 3	protein-coding	0.010292	0.498288
chr5	83795508	83795851	+	476	Intergenic	L1Md_T|LINE|L1	-440484	NM_153801	243078	Mm.126783	NM_153801	ENSMUSG00000049537	Tecrl	D330017N19Rik|Srd5a2l2	trans-2,3-enoyl-CoA reductase-like	protein-coding	0.014577	0.517442
chr4	110050379	110051603	+	476	Intergenic	Intergenic	72966	NM_172296	242620	Mm.32825	NM_172296	ENSMUSG00000047143	Dmrta2	Dmrt5	doublesex and mab-3 related transcription factor like family A2	protein-coding	0.044118	0.555918
chr16	91935579	91937381	+	475	Intergenic	Intergenic	-4850	NM_138597	28080	Mm.41	NM_138597	ENSMUSG00000022956	Atp5o	ATPO|D12Wsu28e|OSCP	ATP synthase, H+ transporting, mitochondrial F1 complex, O subunit	protein-coding	0.017758	0.481974
chr9	92275765	92276342	+	474	intron (NM_001195084, intron 1 of 7)	intron (NM_001195084, intron 1 of 7)	451	NM_001195084	18828	Mm.10306	NM_008880	ENSMUSG00000032372	Plscr2	-	phospholipid scramblase 2	protein-coding	0.012132	0.467128
chr3	88408122	88410188	+	471	intron (NM_025928, intron 1 of 4)	intron (NM_025928, intron 1 of 4)	1242	NM_025928	67037	Mm.36715	NM_025928	ENSMUSG00000028066	Pmf1	2600009M07Rik|AL033286|AW060657	polyamine-modulated factor 1	protein-coding	0.026621	0.522496
chr10	94113572	94114015	+	464	intron (NM_053072, intron 8 of 20)	intron (NM_053072, intron 8 of 20)	-34138	NM_011629	22025	Mm.107483	NM_011629	ENSMUSG00000005897	Nr2c1	4831444H07Rik|80.3|Eenr|TR2|Tr2-11	nuclear receptor subfamily 2, group C, member 1	protein-coding	0.015801	0.436937
chr18	36744121	36744870	+	464	promoter-TSS (NM_011879)	promoter-TSS (NM_011879)	92	NM_010885	17991	Mm.29867	NM_010885	ENSMUSG00000014294	Ndufa2	AV000592|B8|C1-B8|CI-B8	NADH dehydrogenase (ubiquinone) 1 alpha subcomplex, 2	protein-coding	0.078772	0.594667
chr15	36819049	36820377	+	464	Intergenic	RSINE1|SINE|B4	-22784	NM_001253806	22631	Mm.3360	NM_011740	ENSMUSG00000022285	Ywhaz	1110013I11Rik|14-3-3zeta|AI596267|AL022924|AU020854	tyrosine 3-monooxygenase/tryptophan 5-monooxygenase activation protein, zeta polypeptide	protein-coding	0.011295	0.477803
chr6	125271492	125272730	+	464	intron (NR_015527, intron 3 of 3)	intron (NR_015527, intron 3 of 3)	6586	NR_015527	73870	Mm.440681	NR_015527	ENSMUSG00000108129	4930417O13Rik	-	RIKEN cDNA 4930417O13 gene	ncRNA	0.018578	0.50686
chr10	127576099	127579411	+	464	intron (NM_008512, intron 22 of 88)	intron (NM_008512, intron 22 of 88)	-43196	NM_183297	104080	Mm.437200	NM_183297	ENSMUSG00000040258	Nxph4	1110036M10Rik|AI851051	neurexophilin 4	protein-coding	0.024457	0.56233
chr3	27232999	27234613	+	464	intron (NM_178772, intron 3 of 4)	intron (NM_178772, intron 3 of 4)	50802	NM_178772	320024	Mm.24576	NM_178772	ENSMUSG00000027698	Nceh1	Aadacl1|B230106I24Rik|CPO-BP|Nceh	neutral cholesterol ester hydrolase 1	protein-coding	0.011772	0.465635
chr9	71485256	71486015	+	459	promoter-TSS (NM_001164793)	promoter-TSS (NM_001164793)	348	NM_178602	28015	Mm.21094	NM_178602	ENSMUSG00000032199	Polr2m	AA407243|AA408799|AI303746|AW553238|D9Wsu138e|Grinl1a|mKIAA4185	polymerase (RNA) II (DNA directed) polypeptide M	protein-coding	0.096179	0.65
chr13	67891752	67892455	+	459	Intergenic	RLTR4_MM-int|LTR|ERV1	28777	NM_001001185	408058	Mm.177840	NM_001001185	ENSMUSG00000064063	BC048507	-	cDNA sequence BC048507	protein-coding	0.044097	0.56392
chr2	31475573	31478061	+	458	intron (NR_002687, intron 2 of 15)	intron (NR_002687, intron 2 of 15)	6509	NR_002687	432466	Mm.333323	NR_002687	ENSMUSG00000046687	Gm5424	EG432466	argininosuccinate synthase pseudogene	pseudo	0.015675	0.555243
chr7	49432017	49432945	+	453	intron (NM_175272, intron 6 of 37)	intron (NM_175272, intron 6 of 37)	186292	NM_175272	78286	Mm.333881	NM_175272	ENSMUSG00000052512	Nav2	5330421F07Rik|AU067780|BQ960892|HELAD1|POMFIL2|RAINB1|RAINB2|Unc53H2|mKIAA3015	neuron navigator 2	protein-coding	0.020474	0.502691
chr15	68927683	68928489	+	453	promoter-TSS (NM_010158)	promoter-TSS (NM_010158)	-334	NM_010158	13992	Mm.17964	NM_010158	ENSMUSG00000022332	Khdrbs3	Etle|SLM-2|Salp|Slm2|T-STAR	KH domain containing, RNA binding, signal transduction associated 3	protein-coding	0.075682	0.620818
chr7	127345016	127346435	+	453	promoter-TSS (NM_146202)	promoter-TSS (NM_146202)	-411	NM_146202	233890	Mm.23031	NM_146202	ENSMUSG00000047371	Zfp768	BC026432|Znf768	zinc finger protein 768	protein-coding	0.090204	0.684507
chr13	54430106	54430604	+	453	Intergenic	Intergenic	38485	NM_028597	73666	Mm.292487	NM_028597	ENSMUSG00000025872	Thoc3	2410044K02Rik|AL033344	THO complex 3	protein-coding	0.004016	0.472946
chr11	96143212	96144087	+	453	intron (NM_172799, intron 7 of 14)	intron (NM_172799, intron 7 of 14)	9863	NM_172799	237930	Mm.249912	NM_172799	ENSMUSG00000038756	Ttll6	4932418K24Rik|D11Moh43e|D11Moh44e|t8130b59	tubulin tyrosine ligase-like family, member 6	protein-coding	0.009143	0.51484
chr8	122694695	122696850	+	453	intron (NM_009824, intron 1 of 11)	intron (NM_009824, intron 1 of 11)	3337	NM_009824	12398	Mm.194339	NM_009824	ENSMUSG00000006362	Cbfa2t3	A630044F12Rik|AI465270|AW229127|Cbfa2t3h|ETO-2|Eto2|MTGR2	core-binding factor, runt domain, alpha subunit 2, translocated to, 3 (human)	protein-coding	0.008817	0.536642
chr6	125160049	125166572	+	453	exon (NM_008084, exon 3 of 7)	exon (NM_008084, exon 3 of 7)	2463	NM_008084	14433	Mm.304088	NM_008084	ENSMUSG00000057666	Gapdh	Gapd	glyceraldehyde-3-phosphate dehydrogenase	protein-coding	0.028208	0.548743
chr13	119601219	119603427	+	452	intron (NM_001039244, intron 2 of 2)	intron (NM_001039244, intron 2 of 2)	-21496	NM_020279	56838	Mm.143745	NM_020279	ENSMUSG00000074715	Ccl28	CCK1|MEC|Scya28	chemokine (C-C motif) ligand 28	protein-coding	0.015399	0.545496
chr5	65367733	65368694	+	451	intron (NM_031180, intron 1 of 4)	intron (NM_031180, intron 1 of 4)	19802	NM_031180	83379	Mm.45274	NM_031180	ENSMUSG00000029195	Klb	AV071179|betaKlotho	klotho beta	protein-coding	0.01769	0.465696
chr2	26132239	26134326	+	448	Intergenic	Intergenic	6261	NM_001256522	109299	Mm.389259	NM_001256521		C330006A16Rik	AI551216	RIKEN cDNA C330006A16 gene	protein-coding	0.014375	0.562261
chr16	30539342	30540815	+	441	intron (NM_172614, intron 6 of 9)	intron (NM_172614, intron 6 of 9)	10500	NM_172614	224090	Mm.241459	NM_172614	ENSMUSG00000022537	Tmem44	1700007N03Rik|9330161C17Rik|B230220N21	transmembrane protein 44	protein-coding	0.019009	0.541384
chr3	32736282	32737764	+	441	promoter-TSS (NM_025316)	promoter-TSS (NM_025316)	-40	NM_025316	66046	Mm.28058	NM_025316	ENSMUSG00000027673	Ndufb5	0610007D05Rik|AU015782|CI-SGDH|SGDH	NADH dehydrogenase (ubiquinone) 1 beta subcomplex, 5	protein-coding	0.065452	0.598786
chr1	193278219	193279423	+	441	Intergenic	Intergenic	-5633	NM_008059	14373	Mm.439721	NM_008059	ENSMUSG00000009633	G0s2	AI255151|AV006465	G0/G1 switch gene 2	protein-coding	0.007475	0.470539
chr8	20587880	20589454	+	438	Intergenic	Intergenic	-26260	NM_001270553	100861668	Mm.491087	NM_001270553	ENSMUSG00000095294	Gm21119	-	predicted gene, 21119	protein-coding	0.012706	0.514921
chr13	119597663	119599332	+	434	intron (NM_001039244, intron 2 of 2)	intron (NM_001039244, intron 2 of 2)	-25322	NM_020279	56838	Mm.143745	NM_020279	ENSMUSG00000074715	Ccl28	CCK1|MEC|Scya28	chemokine (C-C motif) ligand 28	protein-coding	0.013182	0.538323
chr3	95294535	95296191	+	433	TTS (NM_023628)	TTS (NM_023628)	11441	NM_001085383	71790	Mm.218844	NM_023628	ENSMUSG00000015702	Anxa9	1110003P15Rik|2310069F17Rik	annexin A9	protein-coding	0.013889	0.511165
chr8	123430685	123431578	+	432	Intergenic	MuLV-int|LTR|ERV1	-11825	NM_001253784	23854	Mm.275127	NM_054046	ENSMUSG00000001482	Def8	AI449518|D8Ertd713e|DEF-8	differentially expressed in FDCP 8	protein-coding	0.024636	0.542506
chr5	138787785	138792029	+	430	intron (NM_030565, intron 3 of 9)	intron (NM_030565, intron 3 of 9)	-30173	NM_001195128	384244	Mm.485002	NM_001195128	ENSMUSG00000094504	Gm5294	EG384244	predicted gene 5294	protein-coding	0.012724	0.529329
chr7	84150482	84151722	+	430	intron (NM_133722, intron 1 of 2)	intron (NM_133722, intron 1 of 2)	791	NM_133722	70178	Mm.23914	NM_133722	ENSMUSG00000038459	Abhd17c	2210412D01Rik|AL023007|Fam108c|Fam108c1	abhydrolase domain containing 17C	protein-coding	0.074194	0.590653
chr9	35109712	35112633	+	430	intron (NM_009178, intron 1 of 10)	intron (NM_009178, intron 1 of 10)	-5556	NR_029475	78934	Mm.391688	NR_029475	ENSMUSG00000070315	4930581F22Rik	-	RIKEN cDNA 4930581F22 gene	ncRNA	0.014721	0.504449
chr19	45030030	45031388	+	430	intron (NM_001195265, intron 10 of 15)	intron (NM_001195265, intron 10 of 15)	12574	NM_001130526	226154	Mm.28204	NM_145503	ENSMUSG00000035342	Lzts2	BC014695|LAPSER1|mKIAA1813	leucine zipper, putative tumor suppressor 2	protein-coding	0.021355	0.530537
chr13	109635900	109636421	+	430	intron (NM_011056, intron 3 of 16)	intron (NM_011056, intron 3 of 16)	-267649	NR_035442	100316683		NR_035442	ENSMUSG00000084651	Mir1904	Mirn1904|mmu-mir-1904	microRNA 1904	ncRNA	0.019194	0.480843
chr19	47149205	47150866	+	430	Intergenic	ID_B1|SINE|B4	-5861	NM_001081271	546729	Mm.439624	NM_001081271	ENSMUSG00000079258	Calhm1	EG546729	calcium homeostasis modulator 1	protein-coding	0.009031	0.474128
chr19	47089763	47090782	+	426	promoter-TSS (NM_011053)	promoter-TSS (NM_011053)	353	NM_023211	66477	Mm.29722	NM_023211	ENSMUSG00000071528	Usmg5	2010301L15Rik	upregulated during skeletal muscle growth 5	protein-coding	0.065751	0.559804
chr11	70626301	70627560	+	422	Intergenic	B1F|SINE|Alu	-7736	NM_009603	11448	Mm.4980	NM_009603	ENSMUSG00000014609	Chrne	AChrepsilon|Acre|nAChRE	cholinergic receptor, nicotinic, epsilon polypeptide	protein-coding	0.010326	0.49127
chr2	73910418	73911608	+	418	5' UTR (NM_175015, exon 2 of 5)	5' UTR (NM_175015, exon 2 of 5)	313	NM_175015	228033	Mm.2966	NM_175015	ENSMUSG00000018770	Atp5g3	6030447M23	ATP synthase, H+ transporting, mitochondrial F0 complex, subunit C3 (subunit 9)	protein-coding	0.076471	0.633921
chr16	43168532	43168994	+	418	intron (NM_001285805, intron 2 of 10)	intron (NM_001285805, intron 2 of 10)	-78521	NM_181058	56490	Mm.136238	NM_019778	ENSMUSG00000022708	Zbtb20	1300017A20Rik|7330412A13Rik|A930017C21Rik|D16Wsu73e|DPZF|HOF|ODA-8S|Oda8|Zfp288	zinc finger and BTB domain containing 20	protein-coding	0.008658	0.421166
chr5	100203240	100205219	+	418	Intergenic	Intergenic	-6463	NR_040679	69571	Mm.396412	NR_040679	ENSMUSG00000100157	2310034O05Rik	-	RIKEN cDNA 2310034O05 gene	ncRNA	0.011622	0.480808
chr11	3198992	3199370	+	412	Intergenic	B3|SINE|B2	-3172	NM_001166548	74203	Mm.255649	NM_023743	ENSMUSG00000020454	Eif4enif1	2610509L04Rik|A930019J01Rik|AA410001|AU021239|Clast4|D11Ertd166e	eukaryotic translation initiation factor 4E nuclear import factor 1	protein-coding	0.002646	0.459103
chr11	119391525	119392684	+	407	Intergenic	Intergenic	1632	NR_035453	100316690		NR_035453	ENSMUSG00000088015	Mir1932	mir-1932|mmu-mir-1932	microRNA 1932	ncRNA	0.015531	0.531034
chr8	71382754	71384443	+	407	TTS (NM_181418)	TTS (NM_181418)	-1646	NM_010150	13864	Mm.28989	NM_010150	ENSMUSG00000002393	Nr2f6	AV090102|COUP-TF3|EAR2|Erbal2	nuclear receptor subfamily 2, group F, member 6	protein-coding	0.014802	0.538462
chr12	111271812	111276256	+	407	intron (NM_033603, intron 3 of 11)	intron (NM_033603, intron 3 of 11)	2938	NM_033603	93835	Mm.197639	NM_033603	ENSMUSG00000021278	Amn	-	amnionless	protein-coding	0.05468	0.6036
chr2	157488918	157490073	+	407	Intergenic	ID_B1|SINE|B4	65202	NM_001025395	20779	Mm.22845	NM_009271	ENSMUSG00000027646	Src	AW259666|pp60c-src	Rous sarcoma oncogene	protein-coding	0.011255	0.520761
chr5	114557312	114559116	+	407	Intergenic	Intergenic	-10037	NM_001004180	433940	Mm.194212	NM_001004180	ENSMUSG00000041930	Fam222a	-	family with sequence similarity 222, member A	protein-coding	0.014967	0.515235
chrX	13461298	13462180	+	407	Intergenic	CpG	-5933	NM_173415	236690	Mm.90233	NM_173415	ENSMUSG00000051228	Nyx	CLNP|CSNB1|CSNB4|nob	nyctalopin	protein-coding	0.052154	0.597961
chr4	118547604	118548722	+	406	Intergenic	G-rich|Low_complexity|Low_complexity	-4437	NM_172383	230678	Mm.23639	NM_172383	ENSMUSG00000050854	Tmem125	6330530A05Rik|AV223516	transmembrane protein 125	protein-coding	0.033095	0.631814
chr11	19986989	19987943	+	406	intron (NM_033523, intron 1 of 5)	intron (NM_033523, intron 1 of 5)	63024	NM_033523	114716	Mm.266627	NM_033523	ENSMUSG00000045671	Spred2	C79158	sprouty-related, EVH1 domain containing 2	protein-coding	0.018868	0.468063
chr9	66062304	66063579	+	406	intron (NM_011149, intron 2 of 4)	intron (NM_011149, intron 2 of 4)	2772	NM_011149	19035	Mm.335249	NM_011149	ENSMUSG00000032383	Ppib	AA408962|AA553318|AI844835|Cphn-2|Cphn2|CyP-20b	peptidylprolyl isomerase B	protein-coding	0.011765	0.482759
chr2	25471077	25473544	+	405	Intergenic	Intergenic	-2561	NM_008963	19215	Mm.1008	NM_008963	ENSMUSG00000015090	Ptgds	21kDa|L-PGDS|PGD2|PGDS|PGDS2|Ptgs3	prostaglandin D2 synthase (brain)	protein-coding	0.008512	0.531605
chr8	106602837	106604899	+	404	intron (NM_009864, intron 1 of 15)	CpG	518	NM_009864	12550	Mm.35605	NM_009864	ENSMUSG00000000303	Cdh1	AA960649|ARC-1|E-cad|Ecad|L-CAM|UVO|Um	cadherin 1	protein-coding	0.053346	0.571498
chr4	145836645	145837862	+	403	promoter-TSS (NR_033612)	promoter-TSS (NR_033612)	34	NR_033612	236069	Mm.276881	NR_033612	ENSMUSG00000096233	Gm13238	OTTMUSG00000011065	carnitine deficiency-associated gene expressed in ventricle 3 pseudogene	pseudo	0.081348	0.633826
chr11	19861719	19862549	+	400	Intergenic	MLT1K|LTR|ERVL-MaLR	-62308	NM_033523	114716	Mm.266627	NM_033523	ENSMUSG00000045671	Spred2	C79158	sprouty-related, EVH1 domain containing 2	protein-coding	0.009639	0.465704
chr10	58227450	58228502	+	398	Intergenic	Intergenic	4699	NM_001081954	664783	Mm.482575	NM_001081954		Dux	AW822073|Dux4|Duxbl|EG664783	double homeobox	protein-coding	0.01616	0.54226
chr17	27622979	27624447	+	396	promoter-TSS (NM_001291046)	promoter-TSS (NM_001291046)	-261	NM_019837	56409	Mm.144699	NM_019837	ENSMUSG00000024213	Nudt3	1110011B09Rik|AA960325|Dipp|Dipp1	nudix (nucleotide diphosphate linked moiety X)-type motif 3	protein-coding	0.095368	0.632403
chr4	136470458	136471115	+	396	intron (NM_024452, intron 1 of 4)	intron (NM_024452, intron 1 of 4)	1025	NM_024452	269593	Mm.485824	NM_024452	ENSMUSG00000001089	Luzp1	2700072H04Rik|AI266952|Luzp|mFLJ00226	leucine zipper protein 1	protein-coding	0.071537	0.607903
chr8	126737751	126739334	+	396	Intergenic	Intergenic	-145106	NM_001164598	270110	Mm.334918	NM_001164598	ENSMUSG00000051495	Irf2bp2	E130305N23Rik|IRF-2BP2	interferon regulatory factor 2 binding protein 2	protein-coding	0.004422	0.502525
chr15	76306497	76308746	+	396	promoter-TSS (NM_153122)	promoter-TSS (NM_153122)	-376	NM_153122	75475	Mm.322738	NM_153122	ENSMUSG00000022562	Oplah	1700010G02Rik	5-oxoprolinase (ATP-hydrolysing)	protein-coding	0.019564	0.546222
chr1	137751624	137752057	+	396	Intergenic	Intergenic	-214615	NR_029795	735252		NR_029795	ENSMUSG00000065565	Mir181a-1	Mirn181a-1|Mirn213|miR-213|mir-181a-1|mmu-mir-213	microRNA 181a-1	ncRNA	0.009238	0.497696
chr1	105907954	105908901	+	396	Intergenic	Intergenic	-81979	NM_001122676	227449	Mm.210188	NM_001122675	ENSMUSG00000038866	Zcchc2	9930114B20Rik|AW212015	zinc finger, CCHC domain containing 2	protein-coding	0.017951	0.490506
chr5	145190626	145191382	+	391	intron (NM_020582, intron 1 of 3)	MIR3|SINE|MIR	588	NM_020582	57423	Mm.133551	NM_020582	ENSMUSG00000038690	Atp5j2	1110019H14Rik	ATP synthase, H+ transporting, mitochondrial F0 complex, subunit F2	protein-coding	0.039683	0.529723
chr2	167687193	167688568	+	386	Intergenic	Intergenic	-1035	NM_001287739	12608	Mm.439656	NM_009883	ENSMUSG00000056501	Cebpb	C/EBPbeta|CRP2|IL-6DBP|LAP|LIP|NF-IL6|NF-M|Nfil6	CCAAT/enhancer binding protein (C/EBP), beta	protein-coding	0.024	0.614099
chr5	148739788	148741294	+	385	Intergenic	(TG)n|Simple_repeat|Simple_repeat	-1299	NR_028285	70138	Mm.417834	NR_028285	ENSMUSG00000086494	2210417A02Rik	AV081004	RIKEN cDNA 2210417A02 gene	ncRNA	0.017264	0.506304
chr15	102670340	102671168	+	385	intron (NM_026468, intron 1 of 4)	CpG	293	NM_026468	67942	Mm.10314	NM_026468	ENSMUSG00000062683	Atp5g2	1810041M08Rik	ATP synthase, H+ transporting, mitochondrial F0 complex, subunit C2 (subunit 9)	protein-coding	0.066425	0.586248
chr16	4886381	4887046	+	385	intron (NM_029657, intron 1 of 16)	intron (NM_029657, intron 1 of 16)	613	NM_001252437	17237	Mm.291326	NM_029657	ENSMUSG00000022517	Mgrn1	2610042J20Rik|mKIAA0544|md|nc	mahogunin, ring finger 1	protein-coding	0.057143	0.603604
chr19	41915319	41916105	+	385	exon (NM_023418, exon 2 of 4)	exon (NM_023418, exon 2 of 4)	3841	NM_023418	18648	Mm.16783	NM_023418	ENSMUSG00000011752	Pgam1	2310050F24Rik|Pgam-1	phosphoglycerate mutase 1	protein-coding	0.012723	0.475222
chr1	119913172	119914025	+	385	promoter-TSS (NM_175106)	promoter-TSS (NM_175106)	-430	NM_175106	66343	Mm.49942	NM_175106	ENSMUSG00000036975	Tmem177	2300008B03Rik	transmembrane protein 177	protein-coding	0.03517	0.516393
chr15	81298074	81299067	+	385	Intergenic	MER21C|LTR|ERVL	-46708	NR_077230	78102	Mm.296832	NR_077229		8430426J06Rik	-	RIKEN cDNA 8430426J06 gene	ncRNA	0.013092	0.482897
chr11	3132071	3132600	+	385	TTS (NR_003517)	TTS (NR_003517)	8314	NR_003517	236604	Mm.247625	NM_001004146		Pisd-ps1	-	phosphatidylserine decarboxylase, pseudogene 1	pseudo	0.017013	0.549057
chr17	87291294	87293805	+	385	intron (NM_028639, intron 2 of 19)	intron (NM_028639, intron 2 of 19)	9663	NM_028639	225049	Mm.77396	NM_028639	ENSMUSG00000036918	Ttc7	1110035E02Rik|1700007L07Rik|Ttc7a|fsn|hea	tetratricopeptide repeat domain 7	protein-coding	0.013939	0.532245
chr16	84834189	84834948	+	382	promoter-TSS (NM_008065)	promoter-TSS (NM_008065)	430	NM_001302216	11957	Mm.353	NM_016755	ENSMUSG00000022890	Atp5j	CF6	ATP synthase, H+ transporting, mitochondrial F0 complex, subunit F	protein-coding	0.056653	0.577632
chr6	119410559	119411902	+	382	intron (NM_197985, intron 1 of 7)	PB1|SINE|Alu	6253	NM_197985	68465	Mm.291826	NM_197985	ENSMUSG00000030168	Adipor2	1110001I14Rik|ADCR2|AI115388|AW554121|D6Ucla1e|Paqr2	adiponectin receptor 2	protein-coding	0.00968	0.47247
chr13	95842602	95843331	+	381	intron (NM_027711, intron 1 of 35)	intron (NM_027711, intron 1 of 35)	48956	NM_027711	544963	Mm.38878	NM_027711	ENSMUSG00000021676	Iqgap2	4933417J23Rik|A630053O10|AI788777	IQ motif containing GTPase activating protein 2	protein-coding	0.019204	0.49726
chr11	3186181	3186478	+	379	intron (NM_030207, intron 3 of 32)	B1_Mus2|SINE|Alu	7134	NM_030207	78887	Mm.394071	NM_030207	ENSMUSG00000023764	Sfi1	-	Sfi1 homolog, spindle assembly associated (yeast)	protein-coding	0.030303	0.456376
chr7	105603095	105603971	+	379	TTS (NM_001285873)	TTS (NM_001285873)	-3417	NM_017371	15458	Mm.3485	NM_017371	ENSMUSG00000030895	Hpx	Hpxn|hx	hemopexin	protein-coding	0.011416	0.496009
chr18	61065647	61066731	+	377	intron (NM_008809, intron 7 of 22)	intron (NM_008809, intron 7 of 22)	21039	NM_001146268	18596	Mm.4146	NM_008809	ENSMUSG00000024620	Pdgfrb	AI528809|CD140b|PDGFR-1|Pdgfr	platelet derived growth factor receptor, beta polypeptide	protein-coding	0.032288	0.564055
chr4	3175605	3179532	+	375	Intergenic	Intergenic	5485	NM_001167534	100312470	Mm.480297	NM_001167534	ENSMUSG00000094798	Vmn1r2	Gm11776|OTTMUSG00000004179	vomeronasal 1 receptor 2	protein-coding	0.015533	0.576884
chr5	53266364	53267887	+	375	promoter-TSS (NM_001145433)	promoter-TSS (NM_001145433)	19	NM_001145433	66278	Mm.27900	NM_001145433	ENSMUSG00000061461	Smim20	1110067B18Rik|1810013D10Rik|N28078	small integral membrane protein 20	protein-coding	0.037426	0.549869
chr17	67601248	67601961	+	375	Intergenic	Intergenic	31119	NM_001033340	240131	Mm.295736	NM_001033340	ENSMUSG00000073375	Lrrc30	Gm326	leucine rich repeat containing 30	protein-coding	0.00561	0.54902
chr15	78848708	78852849	+	374	TTS (NM_025622)	TTS (NM_025622)	4751	NM_025622	107753	Mm.390793	NM_025622	ENSMUSG00000043501	Lgals2	2200008F12Rik|AI324147	lectin, galactose-binding, soluble 2	protein-coding	0.019078	0.562047
chr14	54360813	54361540	+	374	intron (NM_026936, intron 1 of 9)	CpG	335	NM_026936	69089	Mm.182340	NM_026936	ENSMUSG00000000959	Oxa1l	1810020M02Rik|AI894287	oxidase assembly 1-like	protein-coding	0.074278	0.620879
chr2	84827033	84827901	+	374	intron (NM_013899, intron 1 of 2)	intron (NM_013899, intron 1 of 2)	446	NM_013899	30059	Mm.21826	NM_013899	ENSMUSG00000027076	Timm10	Tim13|Timm13a	translocase of inner mitochondrial membrane 10	protein-coding	0.047235	0.563867
chr7	19821534	19824052	+	374	promoter-TSS (NM_033601)	promoter-TSS (NM_033601)	-38	NM_033601	12051	Mm.439658	NM_033601	ENSMUSG00000053175	Bcl3	AI528691|Bcl-3	B cell leukemia/lymphoma 3	protein-coding	0.037331	0.572846
chr2	10079675	10081052	+	374	promoter-TSS (NM_025280)	promoter-TSS (NM_025280)	147	NM_020615	11949	Mm.12677	NM_020615	ENSMUSG00000025781	Atp5c1	1700094F02Rik	ATP synthase, H+ transporting, mitochondrial F1 complex, gamma polypeptide 1	protein-coding	0.068264	0.587083
chr9	55511491	55512412	+	374	intron (NM_145615, intron 1 of 11)	CpG	292	NM_145615	110842	Mm.290853	NM_145615	ENSMUSG00000032314	Etfa	2010200I21Rik|D9Ertd394e	electron transferring flavoprotein, alpha polypeptide	protein-coding	0.083605	0.650759
chr2	154436575	154437258	+	374	intron (NM_009823, intron 1 of 10)	CpG	432	NM_172860	12396	Mm.29914	NM_009823	ENSMUSG00000038533	Cbfa2t2	A430091M07|C330013D05Rik|Cbfa2t2h|MTGR1	core-binding factor, runt domain, alpha subunit 2, translocated to, 2 (human)	protein-coding	0.071742	0.616959
chr5	123348566	123349756	+	374	intron (NM_029850, intron 1 of 5)	intron (NM_029850, intron 1 of 5)	4713	NM_029850	77045	Mm.151960	NM_029850	ENSMUSG00000029438	Bcl7a	4432415N06Rik|AI448316	B cell CLL/lymphoma 7A	protein-coding	0.008403	0.479429
chr4	108354284	108357327	+	374	Intergenic	Intergenic	27653	NM_027250	69893	Mm.28354	NM_027250	ENSMUSG00000048351	Coa7	2010305A19Rik|AI451324|D4Ertd796e|Selrc1	cytochrome c oxidase assembly factor 7	protein-coding	0.013474	0.494087
chr2	30756681	30761138	+	372	Intergenic	Intergenic	37699	NR_037272	100526499		NR_037272	ENSMUSG00000093091	Mir3089	mir-3089|mmu-mir-3089	microRNA 3089	ncRNA	0.014808	0.530283
chr10	81560716	81561997	+	372	intron (NR_074087, intron 2 of 6)	intron (NR_074087, intron 2 of 6)	1912	NR_074087	14797	Mm.180013	NM_010347	ENSMUSG00000054452	Aes	AL024115|Esp1|Grg|Grg-5|Grg5|Tle5	amino-terminal enhancer of split	protein-coding	0.017955	0.569423
chr2	180924581	180925983	+	371	Intergenic	Intergenic	-3741	NM_001163247	329581	Mm.187879	NM_001163247	ENSMUSG00000038840	Birc7	E130019N06|KIAP|Livin|ML-IAP	baculoviral IAP repeat-containing 7 (livin)	protein-coding	0.009272	0.485388
chr10	83607963	83609061	+	368	intron (NM_145220, intron 16 of 20)	intron (NM_145220, intron 16 of 20)	40152	NM_145220	216190	Mm.282985	NM_145220	ENSMUSG00000020263	Appl2	Dip3b	adaptor protein, phosphotyrosine interaction, PH domain and leucine zipper containing 2	protein-coding	0.01184	0.473157
chr4	45472021	45473384	+	368	intron (NM_001033306, intron 2 of 5)	MIRc|SINE|MIR	58126	NM_001033306	230126	Mm.251716	NM_001033306	ENSMUSG00000044813	Shb	BC028832	src homology 2 domain-containing transforming protein B	protein-coding	0.019809	0.526393
chr15	77358855	77360075	+	368	Intergenic	Intergenic	39645	NM_001164640	75761	Mm.232636	NM_029419	ENSMUSG00000010601	Apol7a	9130022K13Rik|Apol3	apolipoprotein L 7a	protein-coding	0.021311	0.511876
chr1	190955295	190959132	+	363	intron (NR_027352, intron 7 of 7)	intron (NR_027352, intron 7 of 7)	21785	NM_144879	226841	Mm.22856	NM_144879	ENSMUSG00000037568	Vash2	B130052G07Rik	vasohibin 2	protein-coding	0.011207	0.518499
chr7	80129578	80131018	+	363	Intergenic	Intergenic	-14948	NM_173011	269951	Mm.246432	NM_173011	ENSMUSG00000030541	Idh2	E430004F23|IDPm|Idh-2	isocitrate dehydrogenase 2 (NADP+), mitochondrial	protein-coding	0.011111	0.509368
chr6	34425980	34426332	+	363	Intergenic	L1Md_T|LINE|L1	13794	NM_009731	11997	Mm.482073	NM_009731	ENSMUSG00000052131	Akr1b7	AR|Avdp|MVDP	aldo-keto reductase family 1, member B7	protein-coding	0.014205	0.521246
chr9	58202987	58205495	+	363	promoter-TSS (NM_001161541)	promoter-TSS (NM_001161541)	78	NM_001161541	320563	Mm.186499	NM_177193	ENSMUSG00000051243	Islr2	B930052A04Rik|Linx|Mbu-3|mKIAA1465	immunoglobulin superfamily containing leucine-rich repeat 2	protein-coding	0.031499	0.540454
chr17	84000852	84001938	+	363	intron (NR_130994, intron 1 of 1)	intron (NR_130994, intron 1 of 1)	2843	NR_130994	78148	Mm.243918	NR_130994		8430430B14Rik	-	RIKEN cDNA 8430430B14 gene	ncRNA	0.01105	0.518859
chr10	62971421	62973443	+	363	intron (NM_177372, intron 20 of 20)	B1_Mur1|SINE|Alu	-7791	NM_027425	70432	Mm.234587	NM_027425	ENSMUSG00000020070	Rufy2	2610111M19Rik|AI844453|Denn|LZ-FYVE|ZFYVE13	RUN and FYVE domain-containing 2	protein-coding	0.023244	0.506179
chr7	46839059	46840002	+	363	Intergenic	Intergenic	-6274	NR_102727	16828	Mm.29324	NM_010699	ENSMUSG00000063229	Ldha	Ldh1|Ldhm|l7R2	lactate dehydrogenase A	protein-coding	0.014846	0.524364
chr2	122243571	122244927	+	363	intron (NM_146126, intron 1 of 8)	intron (NM_146126, intron 1 of 8)	9410	NM_146126	20322	Mm.371580	NM_146126	ENSMUSG00000027227	Sord	Sdh-1|Sdh1|Sodh-1	sorbitol dehydrogenase	protein-coding	0.010324	0.470892
chr6	22344367	22344782	+	363	intron (NM_138587, intron 1 of 9)	(CCTG)n|Simple_repeat|Simple_repeat	11507	NM_138587	27999	Mm.490307	NM_138587	ENSMUSG00000029672	Fam3c	D6Wsu176e|Ilei	family with sequence similarity 3, member C	protein-coding	0.016867	0.449519
chr1	74027702	74032405	+	363	intron (NM_027884, intron 3 of 34)	intron (NM_027884, intron 3 of 34)	94394	NM_027884	21961	Mm.309975	NM_027884	ENSMUSG00000055322	Tns1	1110018I21Rik|1200014E20Rik|AI648117|E030018G17Rik|E030037J05Rik|Tns	tensin 1	protein-coding	0.010844	0.535077
chr11	107996954	107999397	+	363	intron (NM_011101, intron 8 of 16)	intron (NM_011101, intron 8 of 16)	1327	NR_106082	102465705		NR_106082	ENSMUSG00000098989	Mir7223	Gm28009|mmu-mir-7223	microRNA 7223	ncRNA	0.009415	0.502455
chr1	9797720	9798435	+	361	promoter-TSS (NM_133220)	promoter-TSS (NM_133220)	-53	NM_177547	170755	Mm.336410	NM_133220	ENSMUSG00000025915	Sgk3	2510015P22Rik|A330005P07Rik|Cisk|fy|fz	serum/glucocorticoid regulated kinase 3	protein-coding	0.142657	0.730447
chrY	90802926	90803702	+	360	intron (NM_133362, intron 2 of 3)	intron (NM_133362, intron 2 of 3)	17872	NM_133362	170942	Mm.76062	NM_133362	ENSMUSG00000096768	Erdr1	edr	erythroid differentiation regulator 1	protein-coding	0.037371	0.535393
chr4	147398774	147399323	+	355	intron (NM_001039209, intron 1 of 2)	RMER17D2|LTR|ERVK	-154229	NM_001014397	433804	Mm.332047	NM_001014397	ENSMUSG00000065999	Zfp985	Gm13154|OTTMUSG00000010673	zinc finger protein 985	protein-coding	0	0.54
chr4	146480342	146481069	+	354	Intergenic	Intergenic	-21295	NM_001243138	100041433	Mm.441741	NM_001243138	ENSMUSG00000056300	Zfp981	Gm13247|OTTMUSG00000011075	zinc finger protein 981	protein-coding	0.008253	0.521978
chr8	20380204	20381565	+	352	Intergenic	LTR16A|LTR|ERVL	-17682	NM_001177408	100040599	Mm.491087	NM_001177408	ENSMUSG00000074449	Gm15319	OTTMUSG00000020118	predicted gene 15319	protein-coding	0.011021	0.483113
chr19	37836651	37837721	+	352	Intergenic	Intergenic	139378	NM_007811	13082	Mm.42230	NM_007811	ENSMUSG00000024987	Cyp26a1	Cyp26|P450RA|P450RAI|RAH	cytochrome P450, family 26, subfamily a, polypeptide 1	protein-coding	0.009346	0.506069
chr15	82379609	82381134	+	352	promoter-TSS (NM_019823)	promoter-TSS (NM_019823)	-111	NM_001163472	56448	Mm.474216	NM_019823	ENSMUSG00000061740	Cyp2d22	2D22	cytochrome P450, family 2, subfamily d, polypeptide 22	protein-coding	0.027541	0.560288
chr4	131370544	131372848	+	352	Intergenic	Intergenic	-361222	NR_130167	77835	Mm.348412	NR_130167	ENSMUSG00000086262	A930031H19Rik	A930004I12Rik	RIKEN cDNA A930031H19 gene	ncRNA	0.021701	0.519306
chr15	85598563	85599248	+	347	Intergenic	Intergenic	-17084	NM_009528	22422	Mm.306946	NM_009528	ENSMUSG00000022382	Wnt7b	Wnt-7b	wingless-type MMTV integration site family, member 7B	protein-coding	0.010219	0.521866
chr17	83513733	83514329	+	346	intron (NM_009187, intron 1 of 2)	intron (NM_009187, intron 1 of 2)	302	NM_001159529	20463	Mm.30072	NM_009187	ENSMUSG00000024248	Cox7a2l	COX7AR|COX7RP|EB1|SIG-81|SIG81|Silg81	cytochrome c oxidase subunit VIIa polypeptide 2-like	protein-coding	0.052013	0.569514
chr5	15681635	15682010	+	344	intron (NR_001585, intron 1 of 4)	RLTR10C|LTR|ERVK	1112	NR_001585	75858	Mm.359463	NR_001585	ENSMUSG00000089871	Speer4cos	4930568L21Rik|SPEER-7|Speer7-ps|Speer7-ps1	spermatogenesis associated glutamate (E)-rich protein 4C, opposite strand transcript	pseudo	0.024	0.441489
chr9	120014649	120021176	+	343	exon (NM_011724, exon 2 of 3)	exon (NM_011724, exon 2 of 3)	5686	NM_011724	22437	Mm.10117	NM_011724	ENSMUSG00000079243	Xirp1	AI415219|Cmya1	xin actin-binding repeat containing 1	protein-coding	0.018998	0.561121
chr11	4094601	4095560	+	341	intron (NM_026443, intron 1 of 3)	MIRc|SINE|MIR	351	NM_026443	67900	Mm.41719	NM_026443	ENSMUSG00000004748	Mtfp1	1700020C11Rik|2610507A21Rik|AV005788|Mtp18	mitochondrial fission process 1	protein-coding	0.04171	0.567708
chr12	10390868	10391430	+	341	TTS (NM_001310582)	TTS (NM_001310582)	369	NM_023697	105014	Mm.119343	NM_023697	ENSMUSG00000020621	Rdh14	3110030G19Rik|AW215439|PAN2	retinol dehydrogenase 14 (all-trans and 9-cis)	protein-coding	0.069395	0.65897
chr19	38405837	38406737	+	341	TTS (NM_175507)	TTS (NM_175507)	10307	NM_175507	240660	Mm.262085	NM_175507	ENSMUSG00000044026	Slc35g1	AA590464|D330039I19Rik|Tmem20	solute carrier family 35, member G1	protein-coding	0.011111	0.482797
chr13	86046169	86046821	+	341	intron (NM_007749, intron 1 of 2)	CpG	300	NM_007749	12867	Mm.378898	NM_007749	ENSMUSG00000017778	Cox7c	COXVIIc|Cox7c1	cytochrome c oxidase subunit VIIc	protein-coding	0.067485	0.597243
chr16	96082865	96083662	+	341	promoter-TSS (NM_145125)	promoter-TSS (NM_145125)	-835	NM_145125	93871	Mm.240871	NM_145125	ENSMUSG00000022914	Brwd1	5330419I02Rik|D530019K20Rik|G1-403-16|Wdr9|repro5	bromodomain and WD repeat domain containing 1	protein-coding	0.057716	0.550125
chr16	92302104	92302926	+	341	intron (NM_138743, intron 1 of 3)	ID_B1|SINE|B4	1212	NM_138743	68936	Mm.21698	NM_138743	ENSMUSG00000051989	Smim11	1190017O12Rik|C21orf51|Fam165b|Smim11a	small integral membrane protein 11	protein-coding	0.009732	0.499392
chr1	36691491	36692396	+	341	intron (NM_009942, intron 1 of 3)	intron (NM_009942, intron 1 of 3)	456	NM_009942	12859	Mm.180182	NM_009942	ENSMUSG00000061518	Cox5b	-	cytochrome c oxidase subunit Vb	protein-coding	0.058564	0.587196
chr5	115348360	115349393	+	341	promoter-TSS (NM_007748)	promoter-TSS (NM_007748)	79	NM_007748	12861	Mm.43415	NM_007748	ENSMUSG00000041697	Cox6a1	VIaL	cytochrome c oxidase subunit VIa polypeptide 1	protein-coding	0.093901	0.625725
chr7	98552601	98554294	+	341	Intergenic	Intergenic	59225	NM_001113379	434215	Mm.323057	NM_001113379	ENSMUSG00000090958	Lrrc32	AI426318|D11S833Eh|D7H11S833E|EG434215|Garp	leucine rich repeat containing 32	protein-coding	0.008269	0.503542
chrX	169986441	169988212	+	336	intron (NM_001290512, intron 8 of 9)	CpG	-8409	NR_029457	654820	Mm.34441	NM_001039559	ENSMUSG00000072844	G530011O06Rik	-	RIKEN cDNA G530011O06 gene	ncRNA	0.04856	0.55079
chr6	90397652	90399622	+	336	intron (NM_173002, intron 7 of 9)	intron (NM_173002, intron 7 of 9)	29143	NM_030260	80292	Mm.100116	NM_030260	ENSMUSG00000034430	Zxdc	A930012H20|B930086F11Rik|BC003332	ZXD family zinc finger C	protein-coding	0.005076	0.495687
chr17	46028786	46030819	+	332	intron (NM_001317041, intron 1 of 6)	intron (NM_001317041, intron 1 of 6)	2575	NM_009505	22339	Mm.282184	NM_009505	ENSMUSG00000023951	Vegfa	Vegf|Vpf	vascular endothelial growth factor A	protein-coding	0.032464	0.59292
chr2	136890698	136891295	+	331	promoter-TSS (NM_028201)	promoter-TSS (NM_028201)	-222	NM_028201	74243	Mm.330612	NM_028201	ENSMUSG00000027281	Slx4ip	2210009G21Rik|2410004I22Rik|C85661|Slxip	SLX4 interacting protein	protein-coding	0.058626	0.591973
chr9	21249571	21250268	+	331	Intergenic	Intergenic	-1476	NM_053190	94226	Mm.190619	NM_053190	ENSMUSG00000045087	S1pr5	Edg8|S1P5|lpB4	sphingosine-1-phosphate receptor 5	protein-coding	0.018651	0.545845
chr3	88336581	88337223	+	330	intron (NM_178246, intron 1 of 21)	MIRc|SINE|MIR	642	NM_178246	229512	Mm.439830	NM_173188	ENSMUSG00000001415	Smg5	BC024683|mKIAA1089	Smg-5 homolog, nonsense mediated mRNA decay factor (C. elegans)	protein-coding	0.046729	0.578538
chr17	25867644	25868950	+	330	intron (NM_026633, intron 2 of 4)	intron (NM_026633, intron 2 of 4)	441	NM_026633	68241	Mm.328870	NM_026633	ENSMUSG00000025732	Fam195a	9530058B02Rik|Mcrip2	family with sequence similarity 195, member A	protein-coding	0.054364	0.617445
chr18	67322207	67323923	+	330	non-coding (NR_033214, exon 4 of 4)	non-coding (NR_033214, exon 4 of 4)	-20499	NM_007702	12683	Mm.449	NM_007702	ENSMUSG00000024526	Cidea	AW212747	cell death-inducing DNA fragmentation factor, alpha subunit-like effector A	protein-coding	0.009324	0.517764
chr17	56585214	56585843	+	330	promoter-TSS (NM_001029979)	promoter-TSS (NM_001029979)	546	NM_001163300	224903	Mm.255066	NM_001163300	ENSMUSG00000071054	Safb	3110021E02Rik|5330423C17Rik|AU018122|D18386|E130307D12|HAP|HET|SAF-B1|SAFB1	scaffold attachment factor B	protein-coding	0.085851	0.603175
chr15	99040928	99042929	+	330	Intergenic	Intergenic	12037	NM_009448	22146	Mm.88212	NM_009448	ENSMUSG00000043091	Tuba1c	M[a]6|Tuba6	tubulin, alpha 1C	protein-coding	0.017991	0.521978
chr16	37653967	37654827	+	330	promoter-TSS (NM_026610)	promoter-TSS (NM_026610)	-29	NM_026610	68194	Mm.379154	NM_026610	ENSMUSG00000022820	Ndufb4	0610006N12Rik|1300010H20Rik	NADH dehydrogenase (ubiquinone) 1 beta subcomplex 4	protein-coding	0.063953	0.593496
chr4	45107133	45109206	+	330	promoter-TSS (NM_001134646)	promoter-TSS (NM_001134646)	-56	NM_001099675	68512	Mm.282081	NM_001099675	ENSMUSG00000078713	Tomm5	1110019J04Rik|Tom5	translocase of outer mitochondrial membrane 5 homolog (yeast)	protein-coding	0.027496	0.503857
chr9	113646922	113647708	+	330	Intergenic	Intergenic	-60163	NR_040760	102688	Mm.394901	NR_040760	ENSMUSG00000109890	AU023762	-	expressed sequence AU023762	ncRNA	0.01145	0.498094
chr5	72850210	72851833	+	330	intron (NM_001113461, intron 1 of 17)	L2|LINE|L2	17427	NM_001113460	21682	Mm.319581	NM_013689	ENSMUSG00000029217	Tec	-	tec protein tyrosine kinase	protein-coding	0.012939	0.479064
chr13	23738731	23739664	+	330	exon (NM_015786, exon 1 of 1)	exon (NM_015786, exon 1 of 1)	390	NM_015786	50708	Mm.193539	NM_015786	ENSMUSG00000036181	Hist1h1c	0610008C09Rik|H1.2|H1c|H1f2|H1var1|His1a	histone cluster 1, H1c	protein-coding	0.067524	0.617773
chr18	67932299	67933903	+	330	promoter-TSS (NM_172631)	promoter-TSS (NM_172631)	-156	NM_172631	52662	Mm.440183	NM_172631	ENSMUSG00000024544	Ldlrad4	8230401C20Rik|A430083H02|A430108L08Rik|C18orf1|D18Ertd653e|D330030L18Rik	low density lipoprotein receptor class A domain containing 4	protein-coding	0.067955	0.656698
chr15	84191961	84192919	+	330	intron (NM_178614, intron 1 of 14)	CpG	207	NM_178614	68653	Mm.290725	NM_178614	ENSMUSG00000022437	Samm50	1110030L07Rik	SAMM50 sorting and assembly machinery component	protein-coding	0.05428	0.590198
chr15	67013346	67013865	+	330	Intergenic	Intergenic	-43964	NM_008681	17988	Mm.30837	NM_008681	ENSMUSG00000005125	Ndrg1	CAP43|CMT4D|DRG1|HMSNL|NMSL|Ndr1|Ndrl|PROXY1|RTP|TDD5	N-myc downstream regulated gene 1	protein-coding	0.011561	0.478846
chr11	46085424	46086293	+	329	intron (NM_001291890, intron 3 of 22)	intron (NM_001291890, intron 3 of 22)	-16412	NR_106177	102465996		NR_106177	ENSMUSG00000098942	Mir8100	Gm27638|mmu-mir-8100	microRNA 8100	ncRNA	0.010357	0.478161
chr7	137516896	137517899	+	326	Intergenic	B3|SINE|B2	79723	NR_033611	620016	Mm.388932	NR_033611	ENSMUSG00000100863	Gm12669	OTTMUSG00000007920	glutaredoxin 3 pseudogene	pseudo	0.007976	0.477092
chr9	50603254	50604296	+	324	promoter-TSS (NM_013897)	promoter-TSS (NM_013897)	74	NM_025848	66925	Mm.10406	NM_025848	ENSMUSG00000000171	Sdhd	3110001M13Rik|AVLL5809|C78570|PRO19626	succinate dehydrogenase complex, subunit D, integral membrane protein	protein-coding	0.066219	0.581975
chr3	131245921	131247905	+	320	intron (NM_008212, intron 3 of 7)	intron (NM_008212, intron 3 of 7)	25188	NM_008212	15107	Mm.260164	NM_008212	ENSMUSG00000027984	Hadh	AA409008|AU019341|AW742602|HCDH|Hadhsc|Schad	hydroxyacyl-Coenzyme A dehydrogenase	protein-coding	0.016633	0.511839
chr7	45573166	45575684	+	320	non-coding (NR_038166, exon 3 of 5)	non-coding (NR_038166, exon 3 of 5)	751	NR_038166	71661	Mm.439894	NR_038165	ENSMUSG00000109644	0610005C13Rik	AI182092	RIKEN cDNA 0610005C13 gene	ncRNA	0.015091	0.521239
chr4	146474691	146475970	+	320	Intergenic	CpG	26300	NM_001085522	433791	Mm.276881	NM_001085522	ENSMUSG00000070605	Zfp992	Gm13251|OTTMUSG00000011097	zinc finger protein 992	protein-coding	0.077404	0.620313
chr11	120992055	120993909	+	320	Intergenic	Intergenic	-1649	NM_027874	104318	Mm.216227	NM_027874	ENSMUSG00000025162	Csnk1d	1200006A05Rik|AA409348|D930010H05Rik	casein kinase 1, delta	protein-coding	0.014024	0.513208
chr15	35937201	35938261	+	320	intron (NM_053071, intron 1 of 3)	CpG	515	NM_053071	12864	Mm.548	NM_053071	ENSMUSG00000014313	Cox6c	-	cytochrome c oxidase subunit VIc	protein-coding	0.066038	0.590952
chr11	72924737	72926658	+	320	3' UTR (NM_001045536, exon 55 of 55)	3' UTR (NM_001045536, exon 55 of 55)	-35472	NM_001163337	53313	Mm.6306	NM_016745	ENSMUSG00000020788	Atp2a3	SERCA3b|Serca3	ATPase, Ca++ transporting, ubiquitous	protein-coding	0.010411	0.53486
chr17	34136897	34138759	+	320	intron (NM_010386, intron 3 of 5)	intron (NM_010386, intron 3 of 5)	-7588	NM_010388	15000	Mm.195060	NM_010388	ENSMUSG00000037548	H2-DMb2	H-2Mb2|H2-Mb2	histocompatibility 2, class II, locus Mb2	protein-coding	0.021482	0.541063
chr6	33059407	33060375	+	320	intron (NM_025336, intron 1 of 7)	CpG	261	NM_025336	66075	Mm.21501	NM_025336	ENSMUSG00000053768	Chchd3	0610041L09Rik|1700039J09Rik|AW558177	coiled-coil-helix-coiled-coil-helix domain containing 3	protein-coding	0.051653	0.575851
chr17	48099147	48101201	+	320	Intergenic	Intergenic	-9796	NR_110485	320638	Mm.404482	NR_110485		A730006G06Rik	-	RIKEN cDNA A730006G06 gene	ncRNA	0.024066	0.525831
chr13	120320562	120321533	+	320	Intergenic	(TTAGGG)n|Simple_repeat|Simple_repeat	4185	NM_153523	236219	Mm.302175	NM_153523	ENSMUSG00000095821	Tcstv3	-	2-cell-stage, variable group, member 3	protein-coding	0.00206	0.550412
chr14	21056507	21056930	+	319	intron (NM_134079, intron 1 of 10)	intron (NM_134079, intron 1 of 10)	4144	NM_134079	11534	Mm.188734	NM_134079	ENSMUSG00000039197	Adk	2310026J05Rik|5033405D03Rik|AI255373|AI987814|Ak	adenosine kinase	protein-coding	0.014184	0.436321
chr4	148601612	148607772	+	316	TTS (NM_010767)	TTS (NM_010767)	2148	NM_010767	17175	Mm.378962	NM_010767	ENSMUSG00000028979	Masp2	MASP-2|MAp19	mannan-binding lectin serine peptidase 2	protein-coding	0.014448	0.536601
chr13	119599783	119600639	+	316	intron (NM_001039244, intron 2 of 2)	intron (NM_001039244, intron 2 of 2)	-23608	NM_020279	56838	Mm.143745	NM_020279	ENSMUSG00000074715	Ccl28	CCK1|MEC|Scya28	chemokine (C-C motif) ligand 28	protein-coding	0.003505	0.491249
chr4	3080326	3084618	+	315	Intergenic	(CACAG)n|Simple_repeat|Simple_repeat	-89611	NM_001167534	100312470	Mm.480297	NM_001167534	ENSMUSG00000094798	Vmn1r2	Gm11776|OTTMUSG00000004179	vomeronasal 1 receptor 2	protein-coding	0.006291	0.498486
chr16	3114567	3115205	+	315	Intergenic	Intergenic	-477512	NM_146860	258859	Mm.377723	NM_146860	ENSMUSG00000051003	Olfr161	MOR131-1|OR912-47M6	olfactory receptor 161	protein-coding	0.004702	0.386541
chr8	83660884	83663031	+	314	exon (NM_018771, exon 3 of 7)	exon (NM_018771, exon 3 of 7)	-4683	NM_013641	19216	Mm.213000	NM_013641	ENSMUSG00000019464	Ptger1	42kDa|EP1|Ptgerep1	prostaglandin E receptor 1 (subtype EP1)	protein-coding	0.02422	0.582402
chr11	3165338	3165685	+	314	intron (NM_030207, intron 8 of 32)	intron (NM_030207, intron 8 of 32)	27952	NM_030207	78887	Mm.394071	NM_030207	ENSMUSG00000023764	Sfi1	-	Sfi1 homolog, spindle assembly associated (yeast)	protein-coding	0.014409	0.511494
chr4	150053950	150056856	+	312	Intergenic	Intergenic	-13051	NR_029751	723848		NR_029751	ENSMUSG00000065493	Mir34a	Mirn34a|mir-34a|mmu-mir-34a	microRNA 34a	ncRNA	0.017206	0.513244
chr11	88969795	88970635	+	311	Intergenic	RMER6BA|LTR|ERVK	-2423	NR_003492	72381	Mm.288885	NR_003492	ENSMUSG00000081766	2210409E12Rik	AU021711|C76890|OTTMUSG00000001303	transcription elongation factor B (SIII), polypeptide 2 pseudogene	pseudo	0.005952	0.473246
chr11	60795667	60796628	+	309	intron (NM_009171, intron 7 of 11)	intron (NM_009171, intron 7 of 11)	15118	NM_009171	20425	Mm.364956	NM_009171	ENSMUSG00000020534	Shmt1	AI324848|AI385541|C81125|Shmt|mshmt|mshmt1|mshmt2	serine hydroxymethyltransferase 1 (soluble)	protein-coding	0.015609	0.511435
chr8	125380752	125383016	+	309	Intergenic	Intergenic	110826	NM_001081337	244668	Mm.271668	NM_001081337	ENSMUSG00000001995	Sipa1l2	BC058408|mKIAA1389	signal-induced proliferation-associated 1 like 2	protein-coding	0.010159	0.528477
chr4	147400632	147402504	+	309	intron (NM_001039209, intron 1 of 2)	intron (NM_001039209, intron 1 of 2)	-151709	NM_001014397	433804	Mm.332047	NM_001014397	ENSMUSG00000065999	Zfp985	Gm13154|OTTMUSG00000010673	zinc finger protein 985	protein-coding	0.020833	0.504004
chr4	136159613	136161614	+	309	Intergenic	Intergenic	-11661	NM_177733	242705	Mm.307932	NM_177733	ENSMUSG00000018983	E2f2	E2F-2	E2F transcription factor 2	protein-coding	0.015992	0.51049
chr19	41386508	41389093	+	309	Intergenic	B1_Mus2|SINE|Alu	-2730	NM_031376	83490	Mm.222266	NM_031376	ENSMUSG00000025017	Pik3ap1	1810044J04Rik|BCAP	phosphoinositide-3-kinase adaptor protein 1	protein-coding	0.011605	0.494586
chr2	156431946	156433350	+	309	intron (NM_013510, intron 1 of 21)	intron (NM_013510, intron 1 of 21)	11739	NM_001291120	13821	Mm.20852	NM_013510	ENSMUSG00000027624	Epb41l1	4.1N|Epb4.1l1|NBL1|mKIAA0338	erythrocyte membrane protein band 4.1 like 1	protein-coding	0.012821	0.548754
chr4	99929544	99930276	+	309	intron (NM_028132, intron 1 of 10)	CpG	459	NM_028132	72157	Mm.217764	NM_028132	ENSMUSG00000025791	Pgm2	2610020G18Rik|AA407108|AI098105|Pgm-2|Pgm1	phosphoglucomutase 2	protein-coding	0.083333	0.658936
chr4	138573603	138575790	+	309	intron (NM_029401, intron 18 of 21)	intron (NM_029401, intron 18 of 21)	49296	NM_029401	75718	Mm.251530	NM_029401	ENSMUSG00000028753	Vwa5b1	4931403E03Rik	von Willebrand factor A domain containing 5B1	protein-coding	0.011431	0.526051
chr15	85771638	85772121	+	309	intron (NM_001113418, intron 2 of 7)	intron (NM_001113418, intron 2 of 7)	36103	NM_011144	19013	Mm.212789	NM_011144	ENSMUSG00000022383	Ppara	4933429D07Rik|AW742785|Nr1c1|PPAR-alpha|PPARalpha|Ppar	peroxisome proliferator activated receptor alpha	protein-coding	0.018634	0.477273
chr9	62414369	62416930	+	309	Intergenic	Intergenic	74306	NM_009672	11737	Mm.269088	NM_009672	ENSMUSG00000032249	Anp32a	Anp32|I1PP2A|LANP|PHAP1|W91701|pp32	acidic (leucine-rich) nuclear phosphoprotein 32 family, member A	protein-coding	0.022647	0.542545
chr1	178449105	178449527	+	309	intron (NM_026626, intron 2 of 6)	intron (NM_026626, intron 2 of 6)	43435	NM_026626	68226	Mm.252132	NM_026626	ENSMUSG00000026495	Efcab2	1700073K01Rik|D830011E08Rik	EF-hand calcium binding domain 2	protein-coding	0.007109	0.48227
chr2	14048781	14049223	+	309	intron (NM_001012396, intron 1 of 5)	B1F2|SINE|Alu	7033	NM_013935	30963	Mm.241205	NM_013935	ENSMUSG00000063275	Hacd1	Ptpla	3-hydroxyacyl-CoA dehydratase 1	protein-coding	0.011312	0.422122
chr2	155647172	155647868	+	309	intron (NM_019828, intron 9 of 18)	MTE-int|LTR|ERVL-MaLR	24640	NR_030757	735275		NR_030757	ENSMUSG00000076312	Mir499	Mirn499|mir-499|mmu-mir-499	microRNA 499	ncRNA	0.012931	0.505022
chr6	114878667	114879504	+	309	intron (NM_177683, intron 2 of 4)	intron (NM_177683, intron 2 of 4)	42667	NM_177683	232334	Mm.268357	NM_177683	ENSMUSG00000030315	Vgll4	BC048841|VGL-4	vestigial like family member 4	protein-coding	0.028674	0.548926
chr7	141518341	141520691	+	306	intron (NM_001142681, intron 8 of 12)	intron (NM_001142681, intron 8 of 12)	20341	NM_026522	68038	Mm.245355	NM_026522	ENSMUSG00000025512	Chid1	3110023E09Rik|AI841869	chitinase domain containing 1	protein-coding	0.005532	0.512548
chr1	82724891	82725777	+	306	intron (NM_001310699, intron 1 of 6)	intron (NM_001310699, intron 1 of 6)	444	NM_001310699	75734	Mm.396863	NM_029409	ENSMUSG00000026150	Mff	5230400G24Rik|AI314724	mitochondrial fission factor	protein-coding	0.064334	0.573844
chr7	81687714	81689789	+	305	intron (NM_011983, intron 1 of 8)	intron (NM_011983, intron 1 of 8)	4214	NM_001164087	26557	Mm.228	NM_011983	ENSMUSG00000025813	Homer2	9330120H11Rik|AW539445|CPD|Vesl-2	homer scaffolding protein 2	protein-coding	0.014458	0.481214
chr8	120447915	120449755	+	305	Intergenic	(GGAGAA)n|Simple_repeat|Simple_repeat	-40031	NM_198671	382034	Mm.334856	NM_198671	ENSMUSG00000031822	Gse1	2210013I18Rik|mKIAA0182	genetic suppressor element 1, coiled-coil protein	protein-coding	0.011957	0.552417
chr7	118532984	118533412	+	304	exon (NM_009940, exon 1 of 6)	exon (NM_009940, exon 1 of 6)	158	NM_001304758	12850	Mm.20634	NM_009940	ENSMUSG00000030652	Coq7	clk-1	demethyl-Q 7	protein-coding	0.095794	0.60373
chr17	24675438	24678764	+	304	exon (NM_183149, exon 3 of 12)	exon (NM_183149, exon 3 of 12)	7349	NM_183149	213753	Mm.219581	NM_183149	ENSMUSG00000041130	Zfp598	BC023040|Ntrap|Znf598	zinc finger protein 598	protein-coding	0.019543	0.551548
chr11	97404633	97410174	+	304	Intergenic	Intergenic	-42757	NM_021493	58996	Mm.394118	NM_021493	ENSMUSG00000049807	Arhgap23	A330041B18Rik	Rho GTPase activating protein 23	protein-coding	0.013896	0.528149
chr2	166779598	166780638	+	302	Intergenic	ID_B1|SINE|B4	-13649	NM_023815	76367	Mm.330796	NM_023815	ENSMUSG00000042854	Trp53rkb	2810408M09Rik|4933401B08Rik|5630401H01Rik|Nori-2|PRPK|Tp53rk|Trp53rk|Trp53tk|mNori-2p	transformation related protein 53 regulating kinase B	protein-coding	0.019231	0.489914
chr4	138972257	138974286	+	300	5' UTR (NM_029857, exon 1 of 17)	5' UTR (NM_029857, exon 1 of 17)	366	NM_029857	77056	Mm.122336	NM_029857	ENSMUSG00000041143	Tmco4	4632413C14Rik|AI430825	transmembrane and coiled-coil domains 4	protein-coding	0.0414	0.579803
chr13	12534117	12534803	+	299	Intergenic	Intergenic	-14010	NM_133643	171211	Mm.159671	NM_133643	ENSMUSG00000095105	Edaradd	1810032E07Rik|5830469M23Rik|A630043P06|cr	EDAR (ectodysplasin-A receptor)-associated death domain	protein-coding	0.014577	0.49345
chr5	114415861	114417230	+	299	intron (NM_001331219, intron 25 of 26)	intron (NM_001331219, intron 25 of 26)	12077	NR_105994	102465621		NR_105994	ENSMUSG00000098731	Mir7027	Gm27831|mmu-mir-7027	microRNA 7027	ncRNA	0.011687	0.511679
chr15	76899078	76901826	+	299	exon (NM_025536, exon 2 of 2)	exon (NM_025536, exon 2 of 2)	511	NM_025536	66398	Mm.291716	NM_025536	ENSMUSG00000055041	Commd5	2310065H03Rik|AI854466|D15Ertd81e|Hcarg	COMM domain containing 5	protein-coding	0.029476	0.511459
chr15	78915165	78916766	+	299	intron (NM_020271, intron 1 of 1)	intron (NM_020271, intron 1 of 1)	2046	NM_020271	57028	Mm.263169	NM_020271	ENSMUSG00000022436	Pdxp	1600027H05Rik|AB041662|PLPP	pyridoxal (pyridoxine, vitamin B6) phosphatase	protein-coding	0.015615	0.541199
chr11	102405640	102408294	+	299	intron (NM_026542, intron 1 of 11)	intron (NM_026542, intron 1 of 11)	550	NM_026542	68066	Mm.44226	NM_026542	ENSMUSG00000018677	Slc25a39	3010027G13Rik|D11Ertd333e	solute carrier family 25, member 39	protein-coding	0.047099	0.582674
chr3	5576350	5576838	+	299	promoter-TSS (NM_008994)	promoter-TSS (NM_008994)	-346	NM_001163302	19302	Mm.132336	NM_008994	ENSMUSG00000040374	Pex2	D3Ertd138e|PAF-1|PMP35|Pxmp3	peroxisomal biogenesis factor 2	protein-coding	0.059426	0.633947
chr6	91472584	91473537	+	299	promoter-TSS (NM_028766)	promoter-TSS (NM_028766)	363	NM_133928	72170	Mm.41622	NM_133928	ENSMUSG00000034203	Chchd4	2410012P20Rik|2810014D17Rik|AI838740	coiled-coil-helix-coiled-coil-helix domain containing 4	protein-coding	0.069255	0.590147
chr16	91931067	91931785	+	299	intron (NM_138597, intron 1 of 6)	CpG	204	NM_138597	28080	Mm.41	NM_138597	ENSMUSG00000022956	Atp5o	ATPO|D12Wsu28e|OSCP	ATP synthase, H+ transporting, mitochondrial F1 complex, O subunit	protein-coding	0.068245	0.602225
chr2	33467625	33468548	+	299	intron (NM_001025594, intron 1 of 2)	intron (NM_001025594, intron 1 of 2)	446	NM_027947	71834	Mm.44186	NM_027947	ENSMUSG00000026788	Zbtb43	1700010E06Rik|Zfp297b|mKIAA0414	zinc finger and BTB domain containing 43	protein-coding	0.071506	0.611472
chr4	136139274	136140101	+	299	Intergenic	RSINE1|SINE|B4	-4135	NM_008321	15903	Mm.110	NM_008321	ENSMUSG00000007872	Id3	Hlh462|Idb3|bHLHb25	inhibitor of DNA binding 3	protein-coding	0.021765	0.466184
chr1	84839262	84839962	+	299	promoter-TSS (NM_025386)	promoter-TSS (NM_025386)	-229	NM_025386	66153	Mm.381192	NM_025386	ENSMUSG00000073633	Fbxo36	0610008D19Rik|1110020F21Rik|2410002G19Rik|D1Ertd757e	F-box protein 36	protein-coding	0.082857	0.619116
chrY	90806838	90807886	+	298	intron (NM_133362, intron 2 of 3)	intron (NM_133362, intron 2 of 3)	21920	NM_133362	170942	Mm.76062	NM_133362	ENSMUSG00000096768	Erdr1	edr	erythroid differentiation regulator 1	protein-coding	0.031489	0.50715
chr17	33503430	33504249	+	297	Intergenic	Intergenic	-20246	NM_172619	224697	Mm.29304	NM_172619	ENSMUSG00000024299	Adamts10	9430006O18|AW045948|Adam-ts10|Adamts-10|Znmp	a disintegrin-like and metallopeptidase (reprolysin type) with thrombospondin type 1 motif, 10	protein-coding	0.004884	0.50122
chr5	92304153	92305597	+	296	intron (NM_172713, intron 4 of 21)	intron (NM_172713, intron 4 of 21)	5149	NM_172713	231452	Mm.86564	NM_172713	ENSMUSG00000029415	Sdad1	4931421J16|AA591032|AW538460	SDA1 domain containing 1	protein-coding	0.020776	0.495502
chr10	128504236	128505135	+	294	TTS (NR_131151)	TTS (NR_131151)	5438	NR_131150	654440	Mm.441262	NR_131150	ENSMUSG00000097353	A430046D13Rik	-	Riken cDNA A430046D13 gene	ncRNA	0.016685	0.49
chr2	181329962	181330419	+	294	intron (NR_030710, intron 6 of 32)	ID_B1|SINE|B4	9384	NR_030710	269400	Mm.11333	NM_001001882	ENSMUSG00000038685	Rtel1	AI451565|AW540478|Rtel	regulator of telomere elongation helicase 1	protein-coding	0.004376	0.460699
chr12	16734002	16734516	+	293	intron (NM_001252071, intron 3 of 32)	intron (NM_001252071, intron 3 of 32)	22980	NM_001252071	268527	Mm.428062	NM_015764	ENSMUSG00000036523	Greb1	5730583K22Rik|9130004E13|AF180470|AU023194|mKIAA0575	gene regulated by estrogen in breast cancer protein	protein-coding	0.015564	0.549515
chr13	6647028	6648097	+	293	intron (NM_019703, intron 1 of 21)	intron (NM_019703, intron 1 of 21)	1209	NM_001291071	56421	Mm.273874	NM_019703	ENSMUSG00000021196	Pfkp	1200015H23Rik|9330125N24Rik|ATP-PFK|PFK-C|PFK-P	phosphofructokinase, platelet	protein-coding	0.043031	0.570093
chr1	88231858	88235839	+	291	intron (NM_001281466, intron 7 of 41)	intron (NM_001281466, intron 7 of 41)	6828	NM_001281466	100040766	Mm.386915	NM_001177364	ENSMUSG00000079429	Mroh2a	ENSMUSG00000044873|Heatr7b1|OTTMUSG00000020804	maestro heat-like repeat family member 2A	protein-coding	0.011806	0.517077
chr4	146242015	146242486	+	291	Intergenic	Intergenic	-28135	NM_001083918	666532	Mm.392861	NM_001083918	ENSMUSG00000067916	Zfp991	Gm13139|OTTMUSG00000010657	zinc finger protein 991	protein-coding	0.014862	0.548729
chr7	12012211	12014591	+	289	Intergenic	Intergenic	-27898	NM_001166731	628946	Mm.484974	NM_001166731	ENSMUSG00000095864	Vmn1r77	Gm6935	vomeronasal 1 receptor 77	protein-coding	0.011765	0.580428
chr10	80151388	80153582	+	288	intron (NM_001347117, intron 4 of 7)	intron (NM_001347117, intron 4 of 7)	2803	NM_001305799	59090	Mm.143813	NM_021565	ENSMUSG00000035621	Midn	3000003C15Rik	midnolin	protein-coding	0.018232	0.597722
chr4	141545010	141545927	+	288	promoter-TSS (NR_030695)	promoter-TSS (NR_030695)	-694	NR_030695	320456	Mm.32859	NM_177163		B330016D10Rik	-	RIKEN cDNA B330016D10 gene	ncRNA	0.06325	0.619826
chr7	140853413	140855386	+	288	3' UTR (NM_018742, exon 4 of 4)	3' UTR (NM_018742, exon 4 of 4)	1984	NM_018742	54399	Mm.155696	NM_018742	ENSMUSG00000025484	Bet1l	2610021K23Rik|Gs15	Bet1 golgi vesicular membrane trafficking protein like	protein-coding	0.020781	0.536474
chr10	71344365	71345259	+	288	promoter-TSS (NM_134007)	promoter-TSS (NM_134007)	37	NM_134007	52637	Mm.254114	NM_134007	ENSMUSG00000037710	Cisd1	AU043990|AW743335|D10Ertd214e|Zcd1|mitoNEET	CDGSH iron sulfur domain 1	protein-coding	0.082774	0.632402
chr7	141131300	141132774	+	288	intron (NM_013782, intron 1 of 11)	intron (NM_013782, intron 1 of 11)	751	NM_013782	27388	Mm.293591	NM_013782	ENSMUSG00000025495	Ptdss2	AI481134|AI988017|PSS2	phosphatidylserine synthase 2	protein-coding	0.035957	0.552542
chr9	21834601	21836991	+	288	exon (NM_001080940, exon 1 of 4)	exon (NM_001080940, exon 1 of 4)	286	NM_001080940	624219	Mm.440264	NM_001080940	ENSMUSG00000047822	Angptl8	EG624219|Gm6484|Rifl	angiopoietin-like 8	protein-coding	0.01841	0.536596
chr10	43540342	43541243	+	288	intron (NM_026411, intron 1 of 3)	CpG	202	NM_026411	67851	Mm.209953	NM_026411	ENSMUSG00000019797	1700021F05Rik	-	RIKEN cDNA 1700021F05 gene	protein-coding	0.068812	0.636364
chr2	163538805	163540239	+	288	intron (NM_001312907, intron 2 of 10)	intron (NM_001312907, intron 2 of 10)	2199	NR_027970	68314	Mm.46190	NM_197983	ENSMUSG00000046840	Hnf4aos	0610008F07Rik	hepatic nuclear factor 4 alpha, opposite strand	ncRNA	0.017434	0.499652
chr11	77765368	77767168	+	288	Intergenic	MIRc|SINE|MIR	-10967	NM_001291213	360013	Mm.341248	NM_011586	ENSMUSG00000000631	Myo18a	MAJN|MyoPDZ|MysPDZ|SP-R210	myosin XVIIIA	protein-coding	0.027778	0.554137
chr9	118487684	118488885	+	288	Intergenic	Intergenic	10095	NM_001164789	13813	Mm.200692	NM_010136	ENSMUSG00000032446	Eomes	C77258|TBR-2|Tbr2	eomesodermin	protein-coding	0.044963	0.528286
chr9	56535314	56535948	+	288	Intergenic	Intergenic	100017	NM_001311076	235402	Mm.246605	NM_181074	ENSMUSG00000049556	Lingo1	4930471K13Rik|AV148400|LERN1|LINGO-1|Lrrn6a|UNQ201	leucine rich repeat and Ig domain containing 1	protein-coding	0.01735	0.516535
chr16	10464800	10465663	+	288	Intergenic	Intergenic	-14841	NM_001302619	12265	Mm.249560	NM_007575	ENSMUSG00000022504	Ciita	C2ta|EG669998|Gm9475|Mhc2ta	class II transactivator	protein-coding	0.004635	0.525463
chr5	125248628	125250475	+	288	Intergenic	Intergenic	-70337	NM_001253904	20602	Mm.278646	NM_011424	ENSMUSG00000029478	Ncor2	N-CoR|SMRT|SMRTe	nuclear receptor co-repressor 2	protein-coding	0.014077	0.489177
chr4	149974985	149975999	+	288	Intergenic	ORR1F|LTR|ERVL-MaLR	-20486	NM_029035	74646	Mm.30	NM_029035	ENSMUSG00000039911	Spsb1	1110014L01Rik|4930422J18Rik|AI596360|AI854583|SSB-1|SSB1	splA/ryanodine receptor domain and SOCS box containing 1	protein-coding	0.014793	0.499507
chr18	60660728	60661883	+	286	Intergenic	Intergenic	-2105	NR_045401	328963	Mm.417203	NR_045401		G630071F17Rik	G630071F17	RIKEN cDNA G630071F17 gene	ncRNA	0.011255	0.508651
chr15	78401496	78404205	+	285	intron (NM_009437, intron 1 of 1)	intron (NM_009437, intron 1 of 1)	3009	NM_009437	22117	Mm.15312	NM_009437	ENSMUSG00000044986	Tst	Rhodanese	thiosulfate sulfurtransferase, mitochondrial	protein-coding	0.00849	0.527306
chr8	95887338	95888716	+	285	intron (NM_010325, intron 1 of 9)	intron (NM_010325, intron 1 of 9)	338	NM_010325	14719	Mm.230169	NM_010325	ENSMUSG00000031672	Got2	AL022787|FABP-pm|Got-2|Kyat4|mAspAT	glutamatic-oxaloacetic transaminase 2, mitochondrial	protein-coding	0.050073	0.588107
chr11	117369642	117371116	+	285	Intergenic	Intergenic	38066	NM_001113488	53860	Mm.38450	NM_017380	ENSMUSG00000059248	2023-09-09	MSF1|Msf|PNUTL4|Sint1	septin 9	protein-coding	0.011533	0.534237
chr6	47749583	47750176	+	283	Intergenic	(CACCC)n|Simple_repeat|Simple_repeat	3046	NR_002841	19799		NR_002841		Rn4.5s	-	4.5S RNA	rRNA	0.025295	0.570707
chr1	181886183	181889105	+	282	Intergenic	Intergenic	-45243	NM_133815	98386	Mm.4538	NM_133815	ENSMUSG00000004880	Lbr	AI505894|ic	lamin B receptor	protein-coding	0.011294	0.510777
chr4	147432273	147433437	+	281	intron (NM_001039209, intron 1 of 2)	intron (NM_001039209, intron 1 of 2)	-120422	NM_001014397	433804	Mm.332047	NM_001014397	ENSMUSG00000065999	Zfp985	Gm13154|OTTMUSG00000010673	zinc finger protein 985	protein-coding	0.005155	0.467811
chr13	74528696	74530590	+	281	Intergenic	(CACAG)n|Simple_repeat|Simple_repeat	-35693	NM_146231	235956	Mm.296909	NM_146231	ENSMUSG00000069208	Zfp825	-	zinc finger protein 825	protein-coding	0.000528	0.574142
chr5	121945632	121947141	+	280	intron (NM_001312908, intron 2 of 22)	intron (NM_001312908, intron 2 of 22)	97358	NM_175474	231717	Mm.12654	NM_175474	ENSMUSG00000044134	Fam109a	A230106M15Rik|AU017694|IPIP27A|Ses1	family with sequence similarity 109, member A	protein-coding	0.013254	0.537086
chr4	119115737	119117322	+	279	intron (NM_011400, intron 1 of 9)	intron (NM_011400, intron 1 of 9)	7784	NM_011400	20525	Mm.21002	NM_011400	ENSMUSG00000028645	Slc2a1	Glut-1|Glut1	solute carrier family 2 (facilitated glucose transporter), member 1	protein-coding	0.013249	0.506305
chr11	115446223	115450860	+	279	promoter-TSS (NR_039549)	promoter-TSS (NR_039549)	-481	NR_039549	100628623		NR_039549	ENSMUSG00000093096	Mir3968	mmu-mir-3968|mu-mir-3968	microRNA 3968	ncRNA	0.020272	0.542691
chr9	50601611	50602921	+	279	intron (NM_025848, intron 1 of 3)	intron (NM_025848, intron 1 of 3)	1583	NM_025848	66925	Mm.10406	NM_025848	ENSMUSG00000000171	Sdhd	3110001M13Rik|AVLL5809|C78570|PRO19626	succinate dehydrogenase complex, subunit D, integral membrane protein	protein-coding	0.010687	0.470633
chr19	46706791	46707941	+	279	promoter-TSS (NM_020577)	promoter-TSS (NM_020577)	-77	NM_020577	57344	Mm.28566	NM_020577	ENSMUSG00000003559	As3mt	2310045H08Rik|Cyt19	arsenic (+3 oxidation state) methyltransferase	protein-coding	0.028696	0.536924
chr5	122520164	122521141	+	278	Intergenic	Intergenic	-18427	NM_001110140	11938	Mm.227583	NM_009722	ENSMUSG00000029467	Atp2a2	9530097L16Rik|D5Wsu150e|SERCA2|SERCA2B|Serca2a|mKIAA4195	ATPase, Ca++ transporting, cardiac muscle, slow twitch 2	protein-coding	0.023541	0.494888
chr17	31092288	31094726	+	278	intron (NM_009593, intron 3 of 14)	intron (NM_009593, intron 3 of 14)	35813	NM_009593	11307	Mm.15691	NM_009593	ENSMUSG00000024030	Abcg1	AW413978|Abc8|White	ATP-binding cassette, sub-family G (WHITE), member 1	protein-coding	0.011485	0.517425
chrX	36795740	36796572	+	278	intron (NM_007451, intron 1 of 3)	CpG	559	NM_007451	11740	Mm.371544	NM_007451	ENSMUSG00000016319	Slc25a5	Ant2	solute carrier family 25 (mitochondrial carrier, adenine nucleotide translocator), member 5	protein-coding	0.073317	0.632653
chr7	138416819	138417781	+	278	Intergenic	L1M5|LINE|L1	-19570	NM_183289	70571	Mm.334297	NM_183289	ENSMUSG00000091002	Tcerg1l	5730476P14Rik	transcription elongation regulator 1-like	protein-coding	0.010395	0.440291
chr14	11825405	11825954	+	278	intron (NM_008981, intron 2 of 29)	intron (NM_008981, intron 2 of 29)	272126	NM_008981	19270	Mm.431266	NM_008981	ENSMUSG00000021745	Ptprg	5430405N12Rik|AW046354|AW549872|RPTPgamma	protein tyrosine phosphatase, receptor type, G	protein-coding	0.007286	0.507273
chr11	118246790	118249840	+	278	intron (NM_001112699, intron 1 of 12)	CpG	277	NM_011180	19157	Mm.86413	NM_011180	ENSMUSG00000017132	Cyth1	CLM1|CTH-1|CYTIP|Pscd1	cytohesin 1	protein-coding	0.04918	0.584726
chr8	126769285	126773070	+	277	Intergenic	MTE2b|LTR|ERVL-MaLR	174744	NM_024214	67952	Mm.6932	NM_024214	ENSMUSG00000093904	Tomm20	1810060K07Rik|BB284719|Gm19268|MAS20|MOM19|TOM20|mKIAA0016	translocase of outer mitochondrial membrane 20 homolog (yeast)	protein-coding	0.014003	0.505283
chr1	92902307	92903291	+	277	intron (NM_001347091, intron 1 of 17)	intron (NM_001347091, intron 1 of 17)	107	NM_001347091	241158	Mm.108280	NM_172850	ENSMUSG00000034212	Ankmy1	4930483I10Rik|ZMYND13	ankyrin repeat and MYND domain containing 1	protein-coding	0.034553	0.53401
chr7	59768495	59769126	+	277	Intergenic	Intergenic	-17230	NR_002895	64243	Mm.423722	NR_002895	ENSMUSG00000096019	Snord116	MBII-85|Pwcr1	small nucleolar RNA, C/D box 116	snoRNA	0.015848	0.509494
chr8	19702262	19703890	+	276	Intergenic	Intergenic	-26500	NM_001039553	626415	Mm.425517	NM_001039553	ENSMUSG00000096265	4930467E23Rik	ENSMUSG00000074453|OTTMUSG00000018948|TSAP	RIKEN cDNA 4930467E23 gene	protein-coding	0.010442	0.497238
chr6	3201203	3201555	+	275	Intergenic	SSU-rRNA_Hsa|rRNA|rRNA	-87140	NR_036696	667335	Mm.380219	NR_036696	ENSMUSG00000106779	Gm8579	EG667335	spermatogenesis associated glutamate (E)-rich protein 4a pseudogene	pseudo	0.079545	0.512748
chrX	112370738	112371196	+	275	intron (NM_001313734, intron 6 of 6)	intron (NM_001313734, intron 6 of 6)	35812	NM_028655	73809	Mm.50508	NM_028655	ENSMUSG00000025527	Satl1	4930404K22Rik	spermidine/spermine N1-acetyl transferase-like 1	protein-coding	0.004367	0.466231
chr1	164550794	164551556	+	274	Intergenic	Intergenic	-92820	NM_009721	11931	Mm.4550	NM_009721	ENSMUSG00000026576	Atp1b1	Atp4b|Atpb|Atpb-1|NKbeta1	ATPase, Na+/K+ transporting, beta 1 polypeptide	protein-coding	0.010499	0.500655
chr19	47300404	47303560	+	274	intron (NM_001164717, intron 8 of 13)	intron (NM_001164717, intron 8 of 13)	-28393	NR_105961	102466782		NR_105961	ENSMUSG00000098786	Mir6995	Gm27576|mmu-mir-6995	microRNA 6995	ncRNA	0.021546	0.537852
chr8	55115960	55116765	+	274	Intergenic	Intergenic	161634	NM_153581	234267	Mm.241700	NM_153581	ENSMUSG00000031517	Gpm6a	Gpm6|M6A	glycoprotein m6a	protein-coding	0.023602	0.574442
chr4	123904486	123904928	+	274	promoter-TSS (NM_019660)	promoter-TSS (NM_019660)	-306	NM_019660	56309	Mm.446553	NM_019660	ENSMUSG00000028647	Mycbp	5730488M09Rik|AW552132|AW742590|Amy-1	MYC binding protein	protein-coding	0.054299	0.546275
chr11	121702424	121703864	+	272	intron (NM_144797, intron 1 of 3)	intron (NM_144797, intron 1 of 3)	717	NM_144797	210029	Mm.153566	NM_144797	ENSMUSG00000039208	Metrnl	9430048M07Rik|BC019776	meteorin, glial cell differentiation regulator-like	protein-coding	0.063889	0.612075
chr16	17219878	17220701	+	271	Intergenic	Intergenic	12154	NM_001033338	239731	Mm.86671	NM_001033338	ENSMUSG00000071636	Rimbp3	Gm1759|Gm603|RIM-BP3|mKIAA1666	RIMS binding protein 3	protein-coding	0.009721	0.558252
chr14	60817065	60818815	+	271	intron (NR_040642, intron 10 of 19)	intron (NR_040642, intron 10 of 19)	33374	NR_040642	70478	Mm.274650	NM_027436	ENSMUSG00000021993	Mipep	5730405E07Rik|MIP	mitochondrial intermediate peptidase	protein-coding	0.015429	0.509423
chr18	3115098	3120644	+	270	Intergenic	Intergenic	5541	NM_001167539	100312476	Mm.480293	NM_001167539	ENSMUSG00000091539	Vmn1r238	-	vomeronasal 1 receptor, 238	protein-coding	0.013163	0.576348
chr6	100126286	100128098	+	269	Intergenic	Intergenic	160166	NM_019743	56353	Mm.321633	NM_019743	ENSMUSG00000072872	Rybp	2410018J24Rik|DEDAF|YEAF1	RING1 and YY1 binding protein	protein-coding	0.013245	0.540541
chr1	154148724	154149714	+	269	Intergenic	Intergenic	-51968	NM_001204908	100503355	Mm.484410	NM_001204908	ENSMUSG00000066797	Zfp648	ENSMUSG00000066797|Gm10178|Gm203	zinc finger protein 648	protein-coding	0.018182	0.495459
chr9	57260880	57265571	+	268	promoter-TSS (NM_028820)	promoter-TSS (NM_028820)	-626	NM_028820	74211	Mm.428905	NM_028820	ENSMUSG00000032300	1700017B05Rik	AA682102|D9Ertd278e	RIKEN cDNA 1700017B05 gene	protein-coding	0.03624	0.559676
chr11	95181248	95184843	+	268	Intergenic	Intergenic	-37244	NM_007867	13394	Mm.439766	NM_007867	ENSMUSG00000020871	Dlx4	Dlx-4|Dlx7	distal-less homeobox 4	protein-coding	0.016968	0.543103
chr9	80022352	80023272	+	268	Intergenic	Intergenic	-44091	NM_146003	215351	Mm.28232	NM_146003	ENSMUSG00000034252	Senp6	2810017C20Rik|E130319N12Rik|Susp1|mKIAA0797	SUMO/sentrin specific peptidase 6	protein-coding	0.013043	0.463626
chr5	33335613	33336728	+	268	intron (NM_021500, intron 1 of 8)	CpG	598	NM_021500	59003	Mm.138617	NM_021500	ENSMUSG00000079562	Maea	1110030D19Rik|EMP|Gid9	macrophage erythroblast attacher	protein-coding	0.064574	0.635305
chr16	4077438	4078339	+	268	promoter-TSS (NM_026508)	promoter-TSS (NM_026508)	-78	NM_026508	68015	Mm.123366	NM_026508	ENSMUSG00000005981	Trap1	2410002K23Rik|HSP75	TNF receptor-associated protein 1	protein-coding	0.066593	0.563193
chr11	8512890	8513733	+	268	intron (NM_001083587, intron 16 of 30)	intron (NM_001083587, intron 16 of 30)	151224	NM_001083587	319939	Mm.337820	NM_001083587	ENSMUSG00000020422	Tns3	BC023928|F830010I22Rik|TEM6|Tens1	tensin 3	protein-coding	0.007117	0.507109
chr10	78463018	78465571	+	268	intron (NM_172134, intron 1 of 10)	intron (NM_172134, intron 1 of 10)	654	NM_172134	216134	Mm.206159	NM_172134	ENSMUSG00000032788	Pdxk	2310036D04Rik|AA119688|C77999	pyridoxal (pyridoxine, vitamin B6) kinase	protein-coding	0.034078	0.565779
chr6	3182343	3183810	+	268	Intergenic	Intergenic	-105443	NR_036696	667335	Mm.380219	NR_036696	ENSMUSG00000106779	Gm8579	EG667335	spermatogenesis associated glutamate (E)-rich protein 4a pseudogene	pseudo	0.03681	0.58515
chr2	132693898	132695571	+	268	intron (NM_028637, intron 2 of 2)	intron (NM_028637, intron 2 of 2)	4451	NM_028637	73747	Mm.284114	NM_028637	ENSMUSG00000044991	1110034G24Rik	-	RIKEN cDNA 1110034G24 gene	protein-coding	0.015541	0.494026
chr2	90562014	90562696	+	268	intron (NM_008982, intron 1 of 23)	intron (NM_008982, intron 1 of 23)	18292	NM_008982	19271	Mm.330393	NM_008982	ENSMUSG00000025314	Ptprj	AI450271|BET|Byp|CD148|DEP-1|PTPbeta2|Ptpb2|RPTPJ|Scc-1|Scc1	protein tyrosine phosphatase, receptor type, J	protein-coding	0.014663	0.518302
chr4	120814189	120814581	+	268	intron (NM_001048168, intron 1 of 9)	intron (NM_001048168, intron 1 of 9)	11356	NM_008692	18046	Mm.435590	NM_008692	ENSMUSG00000032897	Nfyc	-	nuclear transcription factor-Y gamma	protein-coding	0.007653	0.46056
chr3	108382415	108383119	+	268	non-coding (NR_040560, exon 2 of 3)	non-coding (NR_040560, exon 2 of 3)	974	NR_040560	100038453	Mm.214328	NR_040560	ENSMUSG00000074281	Gm12522	OTTMUSG00000007300	predicted gene 12522	ncRNA	0.014205	0.50922
chr17	25220036	25221502	+	268	intron (NM_001290736, intron 10 of 14)	intron (NM_001290736, intron 10 of 14)	-1813	NM_028789	74154	Mm.267353	NM_028789	ENSMUSG00000015127	Unkl	1300004G08Rik	unkempt family like zinc finger	protein-coding	0.011596	0.503067
chr18	38140743	38142421	+	268	Intergenic	B1_Mus2|SINE|Alu	68180	NM_029357	75599	Mm.36560	NM_029357	ENSMUSG00000051375	Pcdh1	2010005A06Rik|AI585920	protocadherin 1	protein-coding	0.015495	0.519357
chr2	130838967	130840082	+	268	5' UTR (NM_001311147, exon 1 of 37)	5' UTR (NM_001311147, exon 1 of 37)	163	NM_001311147	228602	Mm.271990	NM_028367	ENSMUSG00000027309	4930402H24Rik	2810487F15Rik|AI413763|C78926	RIKEN cDNA 4930402H24 gene	protein-coding	0.047534	0.567204
chr15	25902954	25903838	+	268	intron (NM_001034851, intron 3 of 8)	intron (NM_001034851, intron 3 of 8)	-30156	NM_001277318	66270	Mm.25311	NM_025459	ENSMUSG00000022270	Fam134b	1810015C04Rik|AU015349	family with sequence similarity 134, member B	protein-coding	0.020362	0.531073
chr9	58103461	58106721	+	268	intron (NM_001166282, intron 3 of 19)	intron (NM_001166282, intron 3 of 19)	-2794	NM_001311085	382077	Mm.335193	NM_029212	ENSMUSG00000037716	Ccdc33	4930535E21Rik|Gm1117|Tzip1	coiled-coil domain containing 33	protein-coding	0.01411	0.515486
chr2	127369476	127371267	+	268	Intergenic	Intergenic	7085	NM_009633	11552	Mm.347390	NM_009633	ENSMUSG00000058620	Adra2b	Adra-2b|[a]2B|a2b-AR|alpha2-C2|alpha2B	adrenergic receptor, alpha 2b	protein-coding	0.01675	0.558594
chr1	191420478	191421528	+	268	Intergenic	Intergenic	-23962	NM_144880	226849	Mm.205569	NM_144880	ENSMUSG00000026626	Ppp2r5a	PR61alpha	protein phosphatase 2, regulatory subunit B', alpha	protein-coding	0.013333	0.516651
chr8	11003390	11008835	+	268	exon (NM_001081212, exon 1 of 2)	exon (NM_001081212, exon 1 of 2)	-1738	NR_046017	619321	Mm.403007	NR_046017	ENSMUSG00000096938	9530052E02Rik	-	RIKEN cDNA 9530052E02 gene	ncRNA	0.059137	0.624495
chr19	23147145	23148587	+	267	intron (NM_010638, intron 1 of 1)	intron (NM_010638, intron 1 of 1)	-1565	NR_035423	100316672		NR_035423	ENSMUSG00000080626	Mir1192	Mirn1192|mmu-mir-1192	microRNA 1192	ncRNA	0.015257	0.495495
chr19	5803035	5803731	+	267	promoter-TSS (NR_002847)	promoter-TSS (NR_002847)	-711	NR_002847	72289	Mm.298256	NR_002847	ENSMUSG00000092341	Malat1	2210401K01Rik|9430072K23Rik|AI647968|Neat2	metastasis associated lung adenocarcinoma transcript 1 (non-coding RNA)	ncRNA	0.079023	0.61693
chr11	59227119	59229179	+	266	promoter-TSS (NM_001130408)	promoter-TSS (NM_001130408)	13	NM_001130408	11840	Mm.371546	NM_007476	ENSMUSG00000048076	Arf1	-	ADP-ribosylation factor 1	protein-coding	0.063107	0.607957
chr4	135546764	135550659	+	266	intron (NM_001013756, intron 13 of 15)	intron (NM_001013756, intron 13 of 15)	24909	NM_001013756	230824	Mm.331972	NM_001013756	ENSMUSG00000037188	Grhl3	AI561912|Get1|Som|Tfcp2l4|ct	grainyhead-like 3 (Drosophila)	protein-coding	0.016945	0.544918
chr8	20099763	20100662	+	265	Intergenic	RMER13B|LTR|ERVK	197220	NR_030708	547150	Mm.359054	NR_030708	ENSMUSG00000071796	6820431F20Rik	-	cadherin 11 pseudogene	pseudo	0.004449	0.521111
chr1	171077657	171079403	+	265	Intergenic	(CCA)n|Simple_repeat|Simple_repeat	-13878	NR_106103	102466998		NR_106103	ENSMUSG00000099119	Mir6546	Gm27408|mmu-mir-6546	microRNA 6546	ncRNA	0.052119	0.574127
chr19	39259764	39260114	+	265	intron (NR_033614, intron 6 of 8)	MTA_Mm-int|LTR|ERVL-MaLR	-27146	NM_007815	13095	Mm.20764	NM_007815	ENSMUSG00000003053	Cyp2c29	AHOH|AHOHase|AI159681|AI196010|Ah-2|Ahh-1|Cyp2c|P450-2C	cytochrome P450, family 2, subfamily c, polypeptide 29	protein-coding	0.005714	0.507123
chr14	25691311	25696623	+	265	promoter-TSS (NM_134084)	promoter-TSS (NM_134084)	-203	NM_134084	105675	Mm.41656	NM_134084	ENSMUSG00000021868	Ppif	AW457192|CyP-D|CyP-F|CypD|PPIase	peptidylprolyl isomerase F (cyclophilin F)	protein-coding	0.024473	0.546019
chr5	15512273	15512670	+	263	Intergenic	RMER17A|LTR|ERVK	16751	NM_001310449	100861755	Mm.382859	NM_001310449	ENSMUSG00000106445	Gm21190	-	predicted gene, 21190	protein-coding	0.007557	0.522613
chr7	45829947	45831128	+	260	intron (NM_153419, intron 1 of 6)	intron (NM_153419, intron 1 of 6)	252	NM_153419	101612	Mm.274847	NM_153419	ENSMUSG00000053801	Grwd1	A301|AI504353|Grwd|Wdr28	glutamate-rich WD repeat containing 1	protein-coding	0.04403	0.559222
chr11	78174291	78174930	+	259	intron (NM_080849, intron 1 of 14)	intron (NM_080849, intron 1 of 14)	2056	NM_080849	140859	Mm.23788	NM_080849	ENSMUSG00000017405	Nek8	4632401F23Rik|b2b1449Clo|jck	NIMA (never in mitosis gene a)-related expressed kinase 8	protein-coding	0.010955	0.475
chr8	55373625	55374135	+	259	Intergenic	Intergenic	419152	NM_153581	234267	Mm.241700	NM_153581	ENSMUSG00000031517	Gpm6a	Gpm6|M6A	glycoprotein m6a	protein-coding	0.023529	0.608611
chr19	24279744	24280327	+	259	intron (NM_008044, intron 1 of 4)	B1F1|SINE|Alu	551	NM_008044	14297	Mm.7319	NM_008044	ENSMUSG00000059363	Fxn	FA|FARR|Frda|X25	frataxin	protein-coding	0.051458	0.541096
chr4	133528599	133531367	+	258	intron (NM_133707, intron 3 of 3)	intron (NM_133707, intron 3 of 3)	11020	NM_133707	69073	Mm.299081	NM_133707	ENSMUSG00000037600	Kdf1	1810019J16Rik	keratinocyte differentiation factor 1	protein-coding	0.019147	0.531961
chr17	31691686	31694675	+	258	Intergenic	Intergenic	15249	NM_001278569	12954	Mm.1228	NM_013501	ENSMUSG00000024041	Cryaa	Acry-1|Crya-1|Crya1|DAcry-1|lop18	crystallin, alpha A	protein-coding	0.01539	0.530769
chr13	73330934	73331626	+	258	intron (NM_053163, intron 1 of 1)	CpG	271	NM_053163	94066	Mm.26775	NM_053163	ENSMUSG00000021607	Mrpl36	AI646041	mitochondrial ribosomal protein L36	protein-coding	0.069364	0.634921
chr1	90404885	90406231	+	258	Intergenic	Intergenic	-197867	NM_133805	108679	Mm.119177	NM_133805	ENSMUSG00000034432	Cops8	9430009J09Rik|AA408242|Csn8|Sgn8	COP9 signalosome subunit 8	protein-coding	0.008172	0.495917
chr13	111978962	111979884	+	258	Intergenic	Intergenic	111487	NR_130345	102636620	Mm.402328	NR_130345	ENSMUSG00000086111	Gm15326	OTTMUSG00000020187	predicted gene 15326	ncRNA	0.024946	0.490791
chr17	72922345	72923864	+	258	intron (NM_029999, intron 2 of 2)	intron (NM_029999, intron 2 of 2)	4799	NM_029999	77889	Mm.154109	NM_029999	ENSMUSG00000024063	Lbh	1810009F10Rik|6720416L16Rik	limb-bud and heart	protein-coding	0.011192	0.506579
chr2	172349204	172351663	+	258	intron (NM_025912, intron 1 of 2)	intron (NM_025912, intron 1 of 2)	4856	NM_025912	67017	Mm.30013	NM_025912	ENSMUSG00000027495	Fam210b	2010011I20Rik|AI430961|AV108736	family with sequence similarity 210, member B	protein-coding	0.020333	0.528862
chr7	15979956	15982166	+	258	intron (NM_001081418, intron 6 of 13)	intron (NM_001081418, intron 6 of 13)	-13526	NM_153068	259300	Mm.138215	NM_153068	ENSMUSG00000074364	Ehd2	BC027084|C130052H20Rik	EH-domain containing 2	protein-coding	0.012217	0.544098
chr7	4444164	4445750	+	258	intron (NM_175372, intron 1 of 6)	intron (NM_175372, intron 1 of 6)	700	NM_001290411	108841	Mm.413106	NM_175372	ENSMUSG00000008435	Rdh13	8430425D21Rik	retinol dehydrogenase 13 (all-trans and 9-cis)	protein-coding	0.035939	0.535602
chr12	3462759	3463211	+	258	intron (NM_001270988, intron 4 of 11)	RSINE1|SINE|B4	36128	NM_172421	75302	Mm.120475	NM_172421	ENSMUSG00000037486	Asxl2	4930556B16Rik|mKIAA1685	additional sex combs like 2 (Drosophila)	protein-coding	0.00885	0.421634
chr19	4720285	4722061	+	258	intron (NM_021287, intron 2 of 36)	intron (NM_021287, intron 2 of 36)	9950	NM_021287	20743	Mm.329668	NM_021287	ENSMUSG00000067889	Sptbn2	Spnb3|mKIAA0302	spectrin beta, non-erythrocytic 2	protein-coding	0.021396	0.559932
chr7	98164236	98165507	+	258	intron (NM_007602, intron 1 of 12)	intron (NM_007602, intron 1 of 12)	-2529	NM_001301250	12337	Mm.326847	NM_007602	ENSMUSG00000035547	Capn5	nCL-3	calpain 5	protein-coding	0.015736	0.562107
chr15	84745258	84746523	+	258	intron (NM_001205334, intron 6 of 12)	intron (NM_001205334, intron 6 of 12)	-25624	NR_040347	328576	Mm.400211	NR_040347		Gm20556	A430075N02	predicted gene, 20556	ncRNA	0.009486	0.522907
chr4	136260604	136261599	+	258	intron (NM_011542, intron 5 of 10)	MIRb|SINE|MIR	13144	NM_011542	21401	Mm.112	NM_011542	ENSMUSG00000001604	Tcea3	S-II|SII-K1	transcription elongation factor A (SII), 3	protein-coding	0.021106	0.508032
chr5	142957410	142959776	+	258	Intergenic	ID_B1|SINE|B4	-1762	NM_007984	14086	Mm.289707	NM_007984	ENSMUSG00000029581	Fscn1	AI663989|Fan1|fascin-1	fascin actin-bundling protein 1	protein-coding	0.016906	0.518378
chr2	19380191	19381773	+	258	intron (NM_029619, intron 2 of 4)	intron (NM_029619, intron 2 of 4)	9346	NM_029619	76467	Mm.27166	NM_029619	ENSMUSG00000023094	Msrb2	2310050L06Rik|Mrsb|Msrb|Pilb	methionine sulfoxide reductase B2	protein-coding	0.010746	0.496526
chr8	34812083	34812968	+	258	intron (NM_176933, intron 1 of 3)	intron (NM_176933, intron 1 of 3)	4915	NM_176933	319520	Mm.170276	NM_176933	ENSMUSG00000031530	Dusp4	2700078F24Rik|AI844617|BB104621|E130306H24Rik|MKP2	dual specificity phosphatase 4	protein-coding	0.015819	0.479684
chr1	36065500	36068088	+	258	Intergenic	B4|SINE|B4	-1606	NM_015818	50785	Mm.213566	NM_015818	ENSMUSG00000045216	Hs6st1	6Ost1	heparan sulfate 6-O-sulfotransferase 1	protein-coding	0.014683	0.508691
chr2	119594306	119595066	+	258	intron (NR_015473, intron 1 of 2)	CpG	390	NR_015473	66602	Mm.379181	NR_015473	ENSMUSG00000085438	1700020I14Rik	1190006L01Rik|4933437I03Rik|AI451541|AI585852|AW538376|AW558897|Cyrano	RIKEN cDNA 1700020I14 gene	ncRNA	0.072368	0.587385
chr5	134392412	134393991	+	257	intron (NM_001347488, intron 9 of 27)	ID_B1|SINE|B4	63061	NM_001081465	57080	Mm.332735	NM_020331	ENSMUSG00000023079	Gtf2ird1	1700012P16Rik|BEN|Cream1|ESTM9|GTF3|Gtf2il|MusTRD1|Tg(Alb1-Myc)166.8Sst|WBSCR11|X83320	general transcription factor II I repeat domain-containing 1	protein-coding	0.016466	0.538608
chr8	91403552	91404880	+	257	intron (NM_011936, intron 2 of 8)	intron (NM_011936, intron 2 of 8)	90691	NM_011936	26383	Mm.4375	NM_011936	ENSMUSG00000055932	Fto	AW743446|mKIAA1752	fat mass and obesity associated	protein-coding	0.013554	0.508653
chr9	43115962	43116669	+	257	intron (NM_001034863, intron 1 of 2)	CpG	255	NM_001034863	235300	Mm.261326	NM_001034863	ENSMUSG00000048503	Tmem136	AA396355|Gm184	transmembrane protein 136	protein-coding	0.07355	0.652542
chr4	147342832	147343883	+	256	intron (NM_001039209, intron 1 of 2)	intron (NM_001039209, intron 1 of 2)	167491	NM_001039209	195531	Mm.270762	NM_001039209	ENSMUSG00000078496	Zfp982	Gm13152|OTTMUSG00000010671	zinc finger protein 982	protein-coding	0.005709	0.491445
chr5	143395928	143397364	+	256	Intergenic	ID_B1|SINE|B4	-7174	NM_025841	66913	Mm.181880	NM_025841	ENSMUSG00000079111	Kdelr2	1110007A14Rik	KDEL (Lys-Asp-Glu-Leu) endoplasmic reticulum protein retention receptor 2	protein-coding	0.011838	0.491997
chr3	96563235	96564721	+	256	intron (NR_040409, intron 1 of 3)	ID_B1|SINE|B4	2823	NR_040409	100038464	Mm.475126	NR_040409	ENSMUSG00000074398	Gm15441	ENSMUSG00000074398|OTTMUSG00000021867	predicted gene 15441	ncRNA	0.012113	0.473436
chr4	150004181	150005757	+	256	intron (NM_173371, intron 1 of 4)	ID_B1|SINE|B4	-1733	NM_001291004	100198	Mm.22183	NM_173371	ENSMUSG00000028980	H6pd	AI785303|G6pd1|Gpd-1|Gpd1	hexose-6-phosphate dehydrogenase (glucose 1-dehydrogenase)	protein-coding	0.014594	0.511731
chr4	141749253	141750001	+	256	exon (NM_001081408, exon 2 of 7)	exon (NM_001081408, exon 2 of 7)	2952	NM_001081408	75986	Mm.30032	NM_001081408	ENSMUSG00000040706	Agmat	5033405N08Rik	agmatine ureohydrolase (agmatinase)	protein-coding	0.02139	0.506008
chr8	19704547	19706302	+	253	Intergenic	Intergenic	-24152	NM_001039553	626415	Mm.425517	NM_001039553	ENSMUSG00000096265	4930467E23Rik	ENSMUSG00000074453|OTTMUSG00000018948|TSAP	RIKEN cDNA 4930467E23 gene	protein-coding	0.010826	0.5
chr9	108274519	108275509	+	252	Intergenic	Intergenic	-11056	NM_001276486	13138	Mm.7524	NM_010017	ENSMUSG00000039952	Dag1	D9Wsu13e|DG|Dp427|Dp71	dystroglycan 1	protein-coding	0.005051	0.53885
chr10	3111366	3111751	+	252	Intergenic	Intergenic	21635	NR_045946	619314	Mm.145928	NR_045946	ENSMUSG00000110909	B020014A21Rik	-	RIKEN cDNA B020014A21 gene	ncRNA	0.012987	0.443005
chr4	3229556	3229964	+	250	Intergenic	Intergenic	-44455	NM_001167535	100312471	Mm.377218	NM_001167535	ENSMUSG00000095982	Vmn1r3	Gm11778|OTTMUSG00000004181	vomeronasal 1 receptor 3	protein-coding	0.007353	0.481663
chrY	90741004	90744974	+	250	Intergenic	CpG	12061	NR_137283	654820	Mm.34441	NM_001039559	ENSMUSG00000072844	G530011O06Rik	-	RIKEN cDNA G530011O06 gene	ncRNA	0.064484	0.639386
chr17	48482780	48484621	+	250	Intergenic	Intergenic	28799	NM_152823	76589	Mm.311629	NM_152823	ENSMUSG00000043592	Unc5cl	2510009H09Rik|BB155270|Zud	unc-5 family C-terminal like	protein-coding	0.014123	0.504343
chr17	86687076	86687989	+	250	Intergenic	Intergenic	-66332	NM_010137	13819	Mm.1415	NM_010137	ENSMUSG00000024140	Epas1	HIF-2alpha|HIF2A|HLF|HRF|MOP2|bHLHe73	endothelial PAS domain protein 1	protein-coding	0.013143	0.483589
chr12	103343715	103344490	+	249	intron (NM_023049, intron 2 of 9)	intron (NM_023049, intron 2 of 9)	11899	NM_023049	65256	Mm.27159	NM_023049	ENSMUSG00000021200	Asb2	1110008E15Rik	ankyrin repeat and SOCS box-containing 2	protein-coding	0.012903	0.512887
chr4	120974544	120975277	+	249	intron (NM_133716, intron 6 of 9)	intron (NM_133716, intron 6 of 9)	-1588	NR_105982	102465614		NR_105982	ENSMUSG00000106436	Mir7015	mmu-mir-7015	microRNA 7015	ncRNA	0.010914	0.502725
chr19	5646231	5652137	+	249	Intergenic	Intergenic	11694	NM_009045	19697	Mm.249966	NM_009045	ENSMUSG00000024927	Rela	p65	v-rel reticuloendotheliosis viral oncogene homolog A (avian)	protein-coding	0.018286	0.536821
chr8	4324343	4325143	+	249	promoter-TSS (NR_033527)	promoter-TSS (NR_033527)	357	NM_010485	15568	Mm.119162	NM_010485	ENSMUSG00000040028	Elavl1	2410055N02Rik|HUR|Hua|W91709	ELAV (embryonic lethal, abnormal vision)-like 1 (Hu antigen R)	protein-coding	0.11625	0.672909
chr7	130772869	130773501	+	249	promoter-TSS (NM_001081038)	promoter-TSS (NM_001081038)	-884	NM_001081038	330660	Mm.271550	NM_001081038	ENSMUSG00000040298	Btbd16	E330040A16Rik	BTB (POZ) domain containing 16	protein-coding	0.009494	0.522907
chr15	62329011	62329446	+	248	Intergenic	Intergenic	-109777	NR_003523	67552	Mm.484027	NM_026230		H2afy3	4933432H23Rik	H2A histone family, member Y3	pseudo	0.009195	0.463303
chr1	51481664	51482075	+	248	Intergenic	Intergenic	-3470	NM_028696	109019	Mm.196290	NM_028696	ENSMUSG00000026107	Nabp1	4930434H03Rik|4930442A21Rik|4930488J04Rik|4933440J18Rik|5830411E10Rik|AI852561|Nbp1|Obfc2a|Ssb2	nucleic acid binding protein 1	protein-coding	0.007299	0.417476
chr9	106890066	106890991	+	248	intron (NM_029103, intron 2 of 3)	intron (NM_029103, intron 2 of 3)	1410	NM_029103	74840	Mm.29778	NM_029103	ENSMUSG00000032575	Manf	3230402M22Rik|AA407711|AA408789|AA673178|Armet|D17914|D18Mgi17	mesencephalic astrocyte-derived neurotrophic factor	protein-coding	0.00973	0.480562
chr17	14200012	14202564	+	248	intron (NM_172826, intron 1 of 3)	intron (NM_172826, intron 1 of 3)	2543	NM_172826	240025	Mm.79993	NM_172826	ENSMUSG00000048826	Dact2	2900084M21Rik|A630024E20|Dpr2|Frd2|dapper2	dishevelled-binding antagonist of beta-catenin 2	protein-coding	0.018025	0.514297
chr7	80185842	80186688	+	248	promoter-TSS (NM_013659)	promoter-TSS (NM_013659)	-576	NM_013659	20352	Mm.275909	NM_013659	ENSMUSG00000030539	Sema4b	SemC|Semac|mKIAA1745	sema domain, immunoglobulin domain (Ig), transmembrane domain (TM) and short cytoplasmic domain, (semaphorin) 4B	protein-coding	0.01773	0.526564
chr8	11070107	11071375	+	248	Intergenic	Intergenic	-62311	NM_001081212	384783	Mm.407207	NM_001081212	ENSMUSG00000038894	Irs2	Irs-2	insulin receptor substrate 2	protein-coding	0.006309	0.483846
chr7	140881159	140882657	+	248	promoter-TSS (NM_001127351)	promoter-TSS (NM_001127351)	-39	NM_001177804	64384	Mm.29760	NM_022433	ENSMUSG00000025486	Sirt3	2310003L23Rik|AI848213|Sir2l3	sirtuin 3	protein-coding	0.052737	0.548366
chr4	123283415	123284746	+	248	intron (NM_148917, intron 1 of 13)	intron (NM_148917, intron 1 of 13)	795	NM_148917	230721	Mm.277091	NM_130881	ENSMUSG00000011257	Pabpc4	-	poly(A) binding protein, cytoplasmic 4	protein-coding	0.030804	0.563814
chr5	35056454	35061474	+	248	intron (NM_172708, intron 1 of 8)	intron (NM_172708, intron 1 of 8)	1880	NM_172708	231134	Mm.205483	NM_172708	ENSMUSG00000044716	Dok7	A930013K19Rik|AW049091|Dok-7|EF-12|Oit5	docking protein 7	protein-coding	0.022311	0.576578
chr3	94973855	94974432	+	248	promoter-TSS (NM_001293716)	promoter-TSS (NM_001293716)	-588	NM_001293715	107650	Mm.217222	NM_175356	ENSMUSG00000038861	Pi4kb	ESTM41|PI4K-beta|PI4Kbeta|Pik4cb	phosphatidylinositol 4-kinase, catalytic, beta polypeptide	protein-coding	0.017331	0.5
chr2	72811042	72812051	+	248	intron (NR_102348, intron 1 of 5)	intron (NR_102348, intron 1 of 5)	2171	NR_102348	76218	Mm.75260	NR_102348	ENSMUSG00000085427	6430710C18Rik	5033406J01Rik	RIKEN cDNA 6430710C18 gene	ncRNA	0.025768	0.524752
chr10	81558421	81559981	+	248	promoter-TSS (NM_010347)	promoter-TSS (NM_010347)	-243	NM_010347	14797	Mm.180013	NM_010347	ENSMUSG00000054452	Aes	AL024115|Esp1|Grg|Grg-5|Grg5|Tle5	amino-terminal enhancer of split	protein-coding	0.048718	0.602178
chr15	78570029	78573329	+	248	intron (NM_009008, intron 1 of 6)	intron (NM_009008, intron 1 of 6)	1104	NM_009008	19354	Mm.1972	NM_009008	ENSMUSG00000033220	Rac2	AI323801|AI452260	RAS-related C3 botulinum substrate 2	protein-coding	0.014848	0.550136
chr4	149397640	149399106	+	248	intron (NM_022022, intron 2 of 26)	intron (NM_022022, intron 2 of 26)	28258	NM_022022	63958	Mm.415260	NM_022022	ENSMUSG00000028960	Ube4b	4930551I19Rik|4933406G05Rik|AU014668|D4Bwg0973e|UFD2|UFD2a|Ufd2p|mKIAA0684	ubiquitination factor E4B	protein-coding	0.0191	0.507839
chr4	40970001	40971133	+	248	promoter-TSS (NM_023739)	promoter-TSS (NM_023739)	-339	NM_001290448	74164	Mm.247456	NM_023739	ENSMUSG00000028423	Nfx1	1300017N15Rik|3000003M19Rik|NFX.1|TEG-42|Tex42	nuclear transcription factor, X-box binding 1	protein-coding	0.050353	0.585172
chr11	48835711	48836326	+	248	intron (NM_053166, intron 1 of 6)	intron (NM_053166, intron 1 of 6)	-1453	NM_001347446	94089	Mm.390335	NM_053166	ENSMUSG00000040350	Trim7	AI790312	tripartite motif-containing 7	protein-coding	0.019512	0.462662
chr7	142372338	142376617	+	248	promoter-TSS (NM_001347541)	promoter-TSS (NM_001347541)	-731	NM_001347541	320802	Mm.154486	NM_177265	ENSMUSG00000045777	Ifitm10	6330512M04Rik|AI848576|DSPA3	interferon induced transmembrane protein 10	protein-coding	0.013555	0.548832
chr13	95910243	95910709	+	248	Intergenic	Intergenic	-18554	NM_027711	544963	Mm.38878	NM_027711	ENSMUSG00000021676	Iqgap2	4933417J23Rik|A630053O10|AI788777	IQ motif containing GTPase activating protein 2	protein-coding	0.021459	0.541756
chr6	114853131	114854530	+	248	intron (NM_001253718, intron 19 of 19)	intron (NM_001253718, intron 19 of 19)	67922	NM_177683	232334	Mm.268357	NM_177683	ENSMUSG00000030315	Vgll4	BC048841|VGL-4	vestigial like family member 4	protein-coding	0.015011	0.546429
chr12	20227580	20234517	+	248	Intergenic	MMERGLN-int|LTR|ERV1	584731	NR_015521	69513	Mm.273972	NR_015521	ENSMUSG00000099759	1700030C10Rik	-	RIKEN cDNA 1700030C10 gene	ncRNA	0.034309	0.522917
chr1	130733842	130734447	+	248	intron (NM_177604, intron 1 of 3)	intron (NM_177604, intron 1 of 3)	2168	NM_177604	212439	Mm.268547	NM_177604	ENSMUSG00000042510	AA986860	E030025M07|Sarg	expressed sequence AA986860	protein-coding	0.018182	0.475248
chr6	67107532	67108594	+	248	Intergenic	Intergenic	-70656	NM_007836	13197	Mm.72235	NM_007836	ENSMUSG00000036390	Gadd45a	AA545191|Ddit1|GADD45	growth arrest and DNA-damage-inducible 45 alpha	protein-coding	0.006591	0.488241
chr11	101094841	101096010	+	248	promoter-TSS (NM_008949)	promoter-TSS (NM_008949)	10	NM_008949	19183	Mm.18344	NM_008949	ENSMUSG00000019303	Psmc3ip	C79099|GT198|HOP2|Tbpip	proteasome (prosome, macropain) 26S subunit, ATPase 3, interacting protein	protein-coding	0.055603	0.582906
chr19	6331869	6332951	+	248	Intergenic	Intergenic	-2569	NM_001168488	17283	Mm.12917	NM_008583	ENSMUSG00000024947	Men1	AW045611	multiple endocrine neoplasia 1	protein-coding	0.012015	0.434903
chr11	75679342	75680150	+	247	intron (NM_001277221, intron 1 of 1)	intron (NM_001277221, intron 1 of 1)	487	NM_001277221	12928	Mm.280125	NM_133656	ENSMUSG00000017776	Crk	Crk-I|Crk-II|Crk-III|Crk3|CrkIII|Crko|c-Crk|p38	v-crk avian sarcoma virus CT10 oncogene homolog	protein-coding	0.07302	0.669963
chr8	124566054	124568294	+	246	intron (NM_007428, intron 1 of 4)	ORR1F|LTR|ERVL-MaLR	2533	NM_007428	11606	Mm.301626	NM_007428	ENSMUSG00000031980	Agt	AI265500|AngI|AngII|Aogen|Serpina8	angiotensinogen (serpin peptidase inhibitor, clade A, member 8)	protein-coding	0.007143	0.51004
chrY	90804014	90804309	+	246	intron (NM_133362, intron 2 of 3)	B1_Mur3|SINE|Alu	18719	NM_133362	170942	Mm.76062	NM_133362	ENSMUSG00000096768	Erdr1	edr	erythroid differentiation regulator 1	protein-coding	0.020339	0.452703
chr17	3022317	3023084	+	246	Intergenic	Intergenic	61483	NR_003519	328734	Mm.335641	NR_003519		Pisd-ps2	D030013I16Rik	phosphatidylserine decarboxylase, pseudogene 2	pseudo	0.007823	0.5
chr17	45732636	45736915	+	245	promoter-TSS (NM_028164)	promoter-TSS (NM_028164)	-931	NM_028164	72240	Mm.482897	NM_028164	ENSMUSG00000094690	1600014C23Rik	-	RIKEN cDNA 1600014C23 gene	protein-coding	0.032718	0.585514
chr6	47747660	47748685	+	244	Intergenic	(GGAGAA)n|Simple_repeat|Simple_repeat	-3941	NR_002841	19799		NR_002841		Rn4.5s	-	4.5S RNA	rRNA	0.038049	0.553606
chr1	88254604	88258730	+	243	exon (NM_001281466, exon 37 of 42)	exon (NM_001281466, exon 37 of 42)	12741	NR_040291	78605	Mm.384762	NR_040291		6430706D22Rik	-	RIKEN cDNA 6430706D22 gene	ncRNA	0.014057	0.545675
chr13	24712381	24713292	+	243	intron (NM_001286100, intron 16 of 22)	intron (NM_001286100, intron 16 of 22)	49101	NM_020567	57441	Mm.12239	NM_020567	ENSMUSG00000006715	Gmnn	AW546347|Gem	geminin	protein-coding	0.01427	0.482456
chr3	96281395	96282256	+	241	Intergenic	MT2B2|LTR|ERVL	12125	NM_175666	319189	Mm.297655	NM_175666	ENSMUSG00000105827	Hist2h2bb	H2b-616	histone cluster 2, H2bb	protein-coding	0.004646	0.466357
chr1	178722674	178723360	+	241	intron (NM_001161665, intron 4 of 14)	intron (NM_001161665, intron 4 of 14)	193892	NM_001161665	269152	Mm.129727	NM_177724	ENSMUSG00000026494	Kif26b	4832420M10|BC056349|D230039L06Rik	kinesin family member 26B	protein-coding	0.010204	0.487627
chr4	148158545	148159437	+	240	promoter-TSS (NR_104375)	promoter-TSS (NR_104375)	-168	NR_104375	230903	Mm.220327	NM_173401	ENSMUSG00000029001	Fbxo44	5730411K09|AV001623|FBG3|FBX30|Fbx6a|Fbxo6a	F-box protein 44	protein-coding	0.030269	0.56439
chr9	43742488	43744251	+	240	Intergenic	Intergenic	-1207	NM_021424	58235	Mm.335096	NM_021424	ENSMUSG00000032012	Nectin1	AI835281|AW549174|Cd111|HIgR|HveC|PRR|PRR1|Pvrl1|nectin-1	nectin cell adhesion molecule 1	protein-coding	0.056721	0.616213
chr1	171070641	171071316	+	239	Intergenic	Intergenic	-6326	NR_106103	102466998		NR_106103	ENSMUSG00000099119	Mir6546	Gm27408|mmu-mir-6546	microRNA 6546	ncRNA	0.051852	0.510355
chr6	72306712	72307919	+	238	intron (NM_001282071, intron 6 of 10)	intron (NM_001282071, intron 6 of 10)	2705	NM_001282071	20388	Mm.46033	NM_147779	ENSMUSG00000056370	Sftpb	AI562151|SF-B|SP-B|Sftp-3|Sftp3	surfactant associated protein B	protein-coding	0.012428	0.536424
chr4	118401809	118403371	+	238	intron (NM_198170, intron 3 of 71)	intron (NM_198170, intron 3 of 71)	6673	NM_198170	230676	Mm.415218	NM_198170	ENSMUSG00000033253	Szt2	6430407N22|ENSMUSG00000058432|TIGR	seizure threshold 2	protein-coding	0.019846	0.536788
chr4	40160739	40161498	+	238	intron (NM_007386, intron 1 of 20)	MTD|LTR|ERVL-MaLR	17853	NM_007386	11428	Mm.331547	NM_007386	ENSMUSG00000028405	Aco1	Aco-1|Irebp|Irp1	aconitase 1	protein-coding	0.006588	0.502632
chr2	26600041	26601218	+	238	intron (NM_026212, intron 1 of 5)	intron (NM_026212, intron 1 of 5)	3788	NM_026212	67512	Mm.24244	NM_026212	ENSMUSG00000026922	Agpat2	2510002J07Rik|AV000834|BSCL|BSCL1|LPAAB|LPAAT-beta	1-acylglycerol-3-phosphate O-acyltransferase 2 (lysophosphatidic acid acyltransferase, beta)	protein-coding	0.010195	0.542445
chr5	137582109	137585311	+	238	intron (NM_015799, intron 18 of 19)	intron (NM_015799, intron 18 of 19)	12905	NM_001289507	50765	Mm.21757	NM_015799	ENSMUSG00000029716	Tfr2	Trfr2	transferrin receptor 2	protein-coding	0.024672	0.541055
chr4	141365028	141366916	+	238	Intergenic	Intergenic	-2220	NM_001085513	277743	Mm.294614	NM_001085513	ENSMUSG00000006218	Fam131c	Gm693	family with sequence similarity 131, member C	protein-coding	0.016419	0.54685
chr5	33542009	33544283	+	238	Intergenic	Intergenic	86489	NM_178390	74504	Mm.294695	NM_178390	ENSMUSG00000037339	Fam53a	2410018C17Rik|5430419M09Rik|Dntnp	family with sequence similarity 53, member A	protein-coding	0.011434	0.545934
chr9	20861805	20863230	+	238	Intergenic	L2b|LINE|L2	-6125	NM_175687	319278	Mm.249932	NM_175687	ENSMUSG00000038884	A230050P20Rik	RyDEN	RIKEN cDNA A230050P20 gene	protein-coding	0.009825	0.509116
chr8	120378427	120380804	+	238	Intergenic	B1F1|SINE|Alu	-109251	NM_198671	382034	Mm.334856	NM_198671	ENSMUSG00000031822	Gse1	2210013I18Rik|mKIAA0182	genetic suppressor element 1, coiled-coil protein	protein-coding	0.018931	0.537426
chr14	121473826	121474569	+	238	intron (NM_053079, intron 16 of 22)	intron (NM_053079, intron 16 of 22)	31057	NM_053079	56643	Mm.155618	NM_053079	ENSMUSG00000025557	Slc15a1	D630032F02|PECT1|PEPT1	solute carrier family 15 (oligopeptide transporter), member 1	protein-coding	0.012113	0.491935
chr11	78044719	78046248	+	238	intron (NM_001284228, intron 1 of 11)	B3A|SINE|B2	5179	NM_001284228	14252	Mm.130227	NM_008028	ENSMUSG00000061981	Flot2	AI573412|Esa|reggie-2	flotillin 2	protein-coding	0.00981	0.486928
chr7	19684893	19686200	+	238	Intergenic	Intergenic	-4086	NM_001309799	105886299	Mm.28394	NM_001309799	ENSMUSG00000109350	Apoc4-apoc2	-	Apoc4-Apoc2 readthrough	protein-coding	0.014537	0.528287
chr2	156990911	156992052	+	238	intron (NM_013865, intron 1 of 15)	MIRc|SINE|MIR	630	NM_180956	29812	Mm.279256	NM_013865	ENSMUSG00000027634	Ndrg3	4833415O14Rik|AI747193|Ndr3	N-myc downstream regulated gene 3	protein-coding	0.05872	0.58669
chr9	119141841	119143152	+	238	intron (NM_177117, intron 27 of 36)	intron (NM_177117, intron 27 of 36)	14597	NM_146230	235674	Mm.379402	NM_146230	ENSMUSG00000010651	Acaa1b	-	acetyl-Coenzyme A acyltransferase 1B	protein-coding	0.028223	0.58003
chr4	119118605	119120105	+	238	intron (NM_011400, intron 1 of 9)	intron (NM_011400, intron 1 of 9)	10610	NM_011400	20525	Mm.21002	NM_011400	ENSMUSG00000028645	Slc2a1	Glut-1|Glut1	solute carrier family 2 (facilitated glucose transporter), member 1	protein-coding	0.012	0.513658
chr8	70530184	70533660	+	238	intron (NM_010223, intron 5 of 8)	intron (NM_010223, intron 5 of 8)	4076	NM_001199631	14232	Mm.141864	NM_010223	ENSMUSG00000019428	Fkbp8	38kDa|FKBP-38|FKBP-8|Fkbp38	FK506 binding protein 8	protein-coding	0.01496	0.549324
chr3	89213433	89213879	+	238	intron (NM_001161824, intron 1 of 7)	MIRc|SINE|MIR	679	NM_013604	17827	Mm.280943	NM_013604	ENSMUSG00000064068	Mtx1	Gcap6|Mtx	metaxin 1	protein-coding	0.047085	0.543624
chr3	97964794	97965294	+	238	intron (NM_001033779, intron 1 of 1)	AmnSINE1|SINE|Deu	34871	NM_001033779	433632	Mm.212421	NM_001033779		Gm5544	EG433632	predicted gene 5544	protein-coding	0.024	0.487026
chr2	152363425	152364123	+	238	intron (NR_033505, intron 2 of 4)	B1F1|SINE|Alu	12792	NM_001009948	228777	Mm.330667	NM_001009948	ENSMUSG00000059361	Nrsn2	Gm123|Neurensin-2	neurensin 2	protein-coding	0.02149	0.532189
chrX	31160569	31161048	+	238	Intergenic	RMER17A2|LTR|ERVK	-175561	NM_001085552	668960		NM_001085552	ENSMUSG00000095716	Btbd35f10	Gm14351|OTTMUSG00000016411	BTB domain containing 35, family member 10	protein-coding	0.008351	0.55
chr13	55879743	55882798	+	238	Intergenic	Intergenic	-49845	NM_011097	18740	Mm.135195	NM_011097	ENSMUSG00000021506	Pitx1	Bft|P-OTX|Potx|Ptx1	paired-like homeodomain transcription factor 1	protein-coding	0.016367	0.509817
chr16	78309246	78309992	+	238	intron (NM_001276263, intron 1 of 2)	intron (NM_001276263, intron 1 of 2)	7948	NM_009988	13052	Mm.66222	NM_009988	ENSMUSG00000022865	Cxadr	2610206D03Rik|AU016810|AW553441|CAR|MCAR|MCVADR	coxsackie virus and adenovirus receptor	protein-coding	0.020107	0.488621
chr5	36694946	36696278	+	238	intron (NM_001081232, intron 1 of 8)	CpG	409	NM_001081232	320661	Mm.26480	NM_177221	ENSMUSG00000029190	D5Ertd579e	9030221A05Rik|A930018H20Rik|Kiaa0232	DNA segment, Chr 5, ERATO Doi 579, expressed	protein-coding	0.091592	0.647412
chr1	133309745	133310846	+	238	intron (NM_026680, intron 1 of 4)	intron (NM_026680, intron 1 of 4)	472	NM_026680	68338	Mm.247935	NM_026680	ENSMUSG00000098306	Golt1a	0610012C01Rik|Kiss1|metastatin	golgi transport 1A	protein-coding	0.018165	0.548094
chr7	28920693	28923281	+	238	intron (NM_021895, intron 1 of 20)	intron (NM_021895, intron 1 of 20)	40293	NM_021895	60595	Mm.81144	NM_021895	ENSMUSG00000054808	Actn4	C77391	actinin alpha 4	protein-coding	0.008887	0.497103
chr10	77007671	77008925	+	238	Intergenic	Intergenic	-3697	NR_045882	100038479	Mm.387034	NR_045882	ENSMUSG00000074919	Gm10787	ENSMUSG00000074919	predicted gene 10787	ncRNA	0.014354	0.52749
chr7	38191741	38193572	+	238	intron (NM_001085385, intron 2 of 3)	PB1D9|SINE|Alu	8869	NM_028166	72244	Mm.187554	NM_028166		1600014C10Rik	AI428873	RIKEN cDNA 1600014C10 gene	protein-coding	0.013654	0.487991
chr2	30364302	30365945	+	238	intron (NM_175392, intron 1 of 15)	intron (NM_175392, intron 1 of 15)	788	NM_175392	108958	Mm.254974	NM_175392	ENSMUSG00000026858	Miga2	5730472N09Rik|AA408683|AI790341|C9orf54|Fam73b|R74766	mitoguardin 2	protein-coding	0.02252	0.557786
chr6	108658152	108659470	+	238	intron (NR_104577, intron 1 of 6)	intron (NR_104577, intron 1 of 6)	-1818	NM_011498	20893	Mm.2436	NM_011498	ENSMUSG00000030103	Bhlhe40	Bhlhb2|C130042M06Rik|CR8|Clast5|Dec1|Sharp2|Stra13|Stra14	basic helix-loop-helix family, member e40	protein-coding	0.039454	0.560273
chr2	155080620	155081010	+	238	Intergenic	ID_B1|SINE|B4	-6318	NM_016661	269378	Mm.330692	NM_016661	ENSMUSG00000027597	Ahcy	AA987153|AL024110|CuBP|SAHH	S-adenosylhomocysteine hydrolase	protein-coding	0.007692	0.457801
chr19	41912042	41913124	+	238	intron (NM_023418, intron 1 of 3)	intron (NM_023418, intron 1 of 3)	712	NM_023418	18648	Mm.16783	NM_023418	ENSMUSG00000011752	Pgam1	2310050F24Rik|Pgam-1	phosphoglycerate mutase 1	protein-coding	0.055453	0.581717
chr4	24897847	24898549	+	238	exon (NM_026742, exon 1 of 3)	exon (NM_026742, exon 1 of 3)	115	NM_026742	68493	Mm.204831	NM_026742	ENSMUSG00000028261	Ndufaf4	1110007M04Rik|3000003G13Rik|AW214064	NADH dehydrogenase (ubiquinone) 1 alpha subcomplex, assembly factor 4	protein-coding	0.082621	0.598862
chr9	96916034	96916877	+	238	Intergenic	Intergenic	-26981	NM_001289647	235534	Mm.233031	NM_153420	ENSMUSG00000043587	Pxylp1	9430094M07Rik|Acpl2|BB177120|C130099A20Rik	2-phosphoxylose phosphatase 1	protein-coding	0.026097	0.482227
chr4	145193913	145194977	+	238	intron (NM_001276465, intron 1 of 69)	intron (NM_001276465, intron 1 of 69)	560	NM_001276465	230895	Mm.240310	NM_001033190	ENSMUSG00000020220	Vps13d	-	vacuolar protein sorting 13D	protein-coding	0.046992	0.611268
chr15	102103110	102104550	+	235	intron (NM_153533, intron 1 of 28)	intron (NM_153533, intron 1 of 28)	842	NM_153533	209039	Mm.29389	NM_153533	ENSMUSG00000037003	Tns2	C1-ten|Tenc1|nep|nph	tensin 2	protein-coding	0.020833	0.575989
chr17	3020136	3020940	+	234	Intergenic	(TACTG)n|Simple_repeat|Simple_repeat	63645	NR_003519	328734	Mm.335641	NR_003519		Pisd-ps2	D030013I16Rik	phosphatidylserine decarboxylase, pseudogene 2	pseudo	0.001244	0.498137
chr16	44060915	44061828	+	234	Intergenic	MTE2b|LTR|ERVL-MaLR	-33426	NM_001172107	207798	Mm.19316	NM_153528	ENSMUSG00000036292	Gramd1c	4921521N14Rik	GRAM domain containing 1C	protein-coding	0.030668	0.498906
chr7	130260653	130262683	+	234	intron (NM_010207, intron 2 of 17)	intron (NM_010207, intron 2 of 17)	5140	NM_010207	14183	Mm.16340	NM_010207	ENSMUSG00000030849	Fgfr2	AU043015|AW556123|Bek|Fgfr-2|Fgfr-7|Fgfr7|KGFR|KGFRTr|svs	fibroblast growth factor receptor 2	protein-coding	0.02266	0.512063
chr5	24981306	24983480	+	234	intron (NM_145401, intron 3 of 15)	intron (NM_145401, intron 3 of 15)	13360	NM_001310480	108099	Mm.33649	NM_145401	ENSMUSG00000028944	Prkag2	2410051C13Rik|AAKG|AAKG2|AI854673|H91620p|WPWS	protein kinase, AMP-activated, gamma 2 non-catalytic subunit	protein-coding	0.012879	0.516782
chr10	130594253	130594763	+	234	Intergenic	(TTAGGG)n|Simple_repeat|Simple_repeat	-97129	NM_001103366	625131	Mm.469844	NM_001103366	ENSMUSG00000091511	Vmn2r87	EG625131	vomeronasal 2, receptor 87	protein-coding	0	0.604697
chr5	24443743	24445213	+	233	TTS (NM_022418)	TTS (NM_022418)	757	NM_023229	66587	Mm.28123	NM_023229	ENSMUSG00000028959	Fastk	0610011K02Rik|610011K02Rik	Fas-activated serine/threonine kinase	protein-coding	0.047619	0.602311
chr17	66100951	66101506	+	232	intron (NM_001278415, intron 1 of 8)	GC_rich|Low_complexity|Low_complexity	331	NM_001278415	72900	Mm.2206	NM_028388	ENSMUSG00000024099	Ndufv2	2900010C23Rik	NADH dehydrogenase (ubiquinone) flavoprotein 2	protein-coding	0.082883	0.634892
chr4	146483648	146484395	+	231	Intergenic	Intergenic	-17979	NM_001243138	100041433	Mm.441741	NM_001243138	ENSMUSG00000056300	Zfp981	Gm13247|OTTMUSG00000011075	zinc finger protein 981	protein-coding	0.017403	0.487968
chr17	56479118	56482203	+	230	Intergenic	Intergenic	-4180	NM_011218	19280	Mm.258771	NM_011218	ENSMUSG00000013236	Ptprs	AL022616|PTP|PTP-NU3|PTPNU-3|PTPsigma|Ptpt9|R-PTP-S|RPTPsigma	protein tyrosine phosphatase, receptor type, S	protein-coding	0.010049	0.516202
chr10	81138031	81140323	+	230	intron (NM_010731, intron 1 of 2)	intron (NM_010731, intron 1 of 2)	2906	NM_010731	16969	Mm.20920	NM_010731	ENSMUSG00000035011	Zbtb7a	9030619K07Rik|9130006G12Rik|AI452336|FBI-1|Lrf|Pokemon|Zbtb7	zinc finger and BTB domain containing 7a	protein-coding	0.026614	0.603576
chr7	127612799	127615739	+	230	5' UTR (NM_177226, exon 1 of 3)	5' UTR (NM_177226, exon 1 of 3)	164	NM_177226	320683	Mm.156718	NM_177226	ENSMUSG00000045639	Zfp629	9330199A09Rik|Znf629	zinc finger protein 629	protein-coding	0.041156	0.579395
chr10	80145497	80149408	+	230	promoter-TSS (NM_001305798)	promoter-TSS (NM_001305798)	-820	NM_001305798	59090	Mm.143813	NM_021565	ENSMUSG00000035621	Midn	3000003C15Rik	midnolin	protein-coding	0.03324	0.609407
chr2	5379056	5379376	+	230	promoter-TSS (NR_030601)	promoter-TSS (NR_030601)	-174	NR_030601	100124465		NR_030601	ENSMUSG00000078031	Mir466d	Mirn466d	microRNA 466d	ncRNA	0.059375	0.514019
chr8	94165266	94165902	+	230	Intergenic	Intergenic	-7034	NM_008630	17750	Mm.147226	NM_008630	ENSMUSG00000031762	Mt2	AA409533|MT-II|Mt-2	metallothionein 2	protein-coding	0.011006	0.485086
chr5	114147296	114148265	+	229	Intergenic	Intergenic	16624	NM_011677	22256	Mm.1393	NM_011677	ENSMUSG00000029591	Ung	UNG1|UNG2	uracil DNA glycosylase	protein-coding	0.011352	0.480412
chr18	35834274	35836722	+	229	intron (NM_133687, intron 1 of 2)	intron (NM_133687, intron 1 of 2)	5680	NM_133687	67393	Mm.94560	NM_133687	ENSMUSG00000046668	Cxxc5	4930415K17Rik	CXXC finger 5	protein-coding	0.012255	0.531646
chr14	56620266	56620786	+	229	exon (NM_001145978, exon 22 of 35)	exon (NM_001145978, exon 22 of 35)	44907	NM_001145978	328417	Mm.379357	NM_001145978	ENSMUSG00000054509	Parp4	Adprtl1|C030027K23Rik|E230037B21Rik|Gm743|PARPL|PH5P|VAULT3|VPARP|p193	poly (ADP-ribose) polymerase family, member 4	protein-coding	0.019231	0.502879
chr9	78175240	78175662	+	229	promoter-TSS (NR_040401)	promoter-TSS (NR_040401)	-463	NR_040401	320295	Mm.131285	NR_040401	ENSMUSG00000097574	C920006O11Rik	-	RIKEN cDNA C920006O11 gene	ncRNA	0.052133	0.510638
chr5	123194619	123195593	+	229	Intergenic	Intergenic	-12420	NM_008277	15445	Mm.439709	NM_008277	ENSMUSG00000029445	Hpd	Fla|Flp|Hppd|Laf	4-hydroxyphenylpyruvic acid dioxygenase	protein-coding	0.011294	0.502564
chr6	108605427	108606555	+	229	intron (NR_104577, intron 3 of 6)	intron (NR_104577, intron 3 of 6)	17176	NR_040757	75394	Mm.395061	NR_040757	ENSMUSG00000087341	0610040F04Rik	-	RIKEN cDNA 0610040F04 gene	ncRNA	0.016844	0.464128
chr5	23279895	23280650	+	229	Intergenic	Lx5c|LINE|L1	154081	NR_040469	269630	Mm.425231	NR_040469	ENSMUSG00000073147	5031425E22Rik	-	RIKEN cDNA 5031425E22 gene	ncRNA	0.01457	0.48545
chr9	113714169	113714952	+	229	Intergenic	Intergenic	-6301	NM_011052	18571	Mm.29816	NM_011052	ENSMUSG00000032504	Pdcd6ip	AI480591|AW544830|Aip1|Alix|C76364|Eig2|mKIAA1375	programmed cell death 6 interacting protein	protein-coding	0.007663	0.507653
chr4	142052862	142055011	+	228	intron (NM_145402, intron 1 of 2)	intron (NM_145402, intron 1 of 2)	-30362	NR_027137	100038693	Mm.402714	NR_027137	ENSMUSG00000073728	Tmem51os1	ENSMUSG00000073728|Gm10565|Tmem51as1	Tmem51 opposite strand 1	ncRNA	0.013029	0.519535
chr15	98928099	98928908	+	228	Intergenic	L1Md_F2|LINE|L1	5887	NM_011654	22143	Mm.392113	NM_011654	ENSMUSG00000023004	Tuba1b	Tuba2	tubulin, alpha 1B	protein-coding	0.011125	0.430864
chr5	34335708	34337400	+	228	promoter-TSS (NM_001304270)	promoter-TSS (NM_001304270)	174	NM_001304269	19822	Mm.21281	NM_011278	ENSMUSG00000029110	Rnf4	AU018689|Gtrgeo8|SNURF	ring finger protein 4	protein-coding	0.075059	0.601299
chr1	40290595	40291498	+	228	intron (NM_001123382, intron 2 of 10)	MTE-int|LTR|ERVL-MaLR	24460	NM_001123382	16177	Mm.896	NM_008362	ENSMUSG00000026072	Il1r1	CD121a|CD121b|IL-1R1|IL-iR|Il1r-1	interleukin 1 receptor, type I	protein-coding	0.013289	0.485619
chr8	83967716	83968560	+	228	intron (NM_024184, intron 3 of 3)	intron (NM_024184, intron 3 of 3)	-4840	NM_008854	18747	Mm.19111	NM_008854	ENSMUSG00000005469	Prkaca	PKCD|Pkaca	protein kinase, cAMP dependent, catalytic, alpha	protein-coding	0.010664	0.471006
chr1	191639423	191640476	+	228	Intergenic	Intergenic	64313	NM_178632	77065	Mm.338175	NM_178632	ENSMUSG00000037461	Ints7	5930412E23Rik|int7	integrator complex subunit 7	protein-coding	0.003799	0.508539
chr11	6291812	6292733	+	228	promoter-TSS (NM_001252288)	promoter-TSS (NM_001252288)	-286	NM_001252288	18293	Mm.276348	NM_010956	ENSMUSG00000020456	Ogdh	2210403E04Rik|2210412K19Rik|AA409584|d1401|mKIAA4192	oxoglutarate (alpha-ketoglutarate) dehydrogenase (lipoamide)	protein-coding	0.074919	0.598698
chr8	112061621	112062043	+	228	Intergenic	Intergenic	50473	NM_020584	57321	Mm.213064	NM_020584	ENSMUSG00000033430	Terf2ip	Rap1	telomeric repeat binding factor 2, interacting protein	protein-coding	0.011848	0.439716
chr2	168852926	168854479	+	228	Intergenic	B1_Mus1|SINE|Alu	-86501	NM_201396	99377	Mm.434054	NM_175303	ENSMUSG00000027547	Sall4	5730441M18Rik|AA407717|AL022809|AW536104|C330011P20Rik|C78083|C78563|Tex20	sal-like 4 (Drosophila)	protein-coding	0.014166	0.48713
chr11	49101404	49104451	+	228	intron (NM_010999, intron 2 of 5)	intron (NM_010999, intron 2 of 5)	10830	NM_146337	258334	Mm.390388	NM_146337	ENSMUSG00000047511	Olfr1396	MOR276-2	olfactory receptor 1396	protein-coding	0.017394	0.500328
chr14	63148437	63150104	+	228	intron (NM_010191, intron 9 of 9)	intron (NM_010191, intron 9 of 9)	26808	NM_007798	13030	Mm.236553	NM_007798	ENSMUSG00000021939	Ctsb	CB	cathepsin B	protein-coding	0.011998	0.493405
chr15	103363034	103364711	+	228	intron (NM_001314041, intron 1 of 30)	intron (NM_001314041, intron 1 of 30)	2919	NM_001314041	16402	Mm.16234	NM_010577	ENSMUSG00000000555	Itga5	Cd49e|Fnra|VLA5	integrin alpha 5 (fibronectin receptor alpha)	protein-coding	0.005963	0.464243
chr15	100630341	100634030	+	228	intron (NR_104337, intron 2 of 3)	intron (NR_104337, intron 2 of 3)	3374	NM_001285414	207818	Mm.26282	NM_174992	ENSMUSG00000053559	Smagp	-	small cell adhesion glycoprotein	protein-coding	0.014638	0.501897
chr4	154488405	154489230	+	228	intron (NM_001177995, intron 2 of 15)	intron (NM_001177995, intron 2 of 15)	147550	NR_045643	320939	Mm.436738	NR_045643		5930403L14Rik	-	RIKEN cDNA 5930403L14 gene	ncRNA	0.012121	0.513317
chr11	113617231	113617679	+	228	Intergenic	Intergenic	-2026	NM_009217	20606		NM_009217	ENSMUSG00000047904	Sstr2	SRIF-1|SS2R|SSTR-2|Smstr-2|Smstr2|sst2	somatostatin receptor 2	protein-coding	0.020089	0.518931
chr10	20208446	20208950	+	228	exon (NM_001101561, exon 1 of 1)	exon (NM_001101561, exon 1 of 1)	259	NM_001101561	621697	Mm.440587	NM_001101561		Rpl32l	EG621697|Gm6251	ribosomal protein L32-like	protein-coding	0.035714	0.50099
chr9	75313990	75314705	+	228	exon (NM_010313, exon 3 of 13)	exon (NM_010313, exon 3 of 13)	279	NR_073186	14697	Mm.17604	NM_010313	ENSMUSG00000032192	Gnb5	GBS|Gbeta5|flr	guanine nucleotide binding protein (G protein), beta 5	protein-coding	0.081119	0.670391
chr11	3129789	3130159	+	228	intron (NR_003517, intron 6 of 6)	intron (NR_003517, intron 6 of 6)	5953	NR_003517	236604	Mm.247625	NM_001004146		Pisd-ps1	-	phosphatidylserine decarboxylase, pseudogene 1	pseudo	0.024324	0.574124
chr5	142822496	142823520	+	228	Intergenic	Intergenic	-5621	NM_178242	231861	Mm.354649	NM_178242	ENSMUSG00000039477	Tnrc18	BC025631|EG381742|Zfp469	trinucleotide repeat containing 18	protein-coding	0.039062	0.577561
chr4	45530486	45531335	+	228	promoter-TSS (NM_001033306)	promoter-TSS (NM_001033306)	-82	NM_001033306	230126	Mm.251716	NM_001033306	ENSMUSG00000044813	Shb	BC028832	src homology 2 domain-containing transforming protein B	protein-coding	0.104829	0.697647
chr19	58234945	58236078	+	228	TTS (NM_010279)	TTS (NM_010279)	-60693	NR_040449	791347	Mm.452208	NR_040449		Gm10007	ENSMUSG00000056739	predicted gene 10007	ncRNA	0.0203	0.442681
chr5	36809983	36812754	+	228	intron (NM_008550, intron 15 of 18)	intron (NM_008550, intron 15 of 18)	-14614	NM_026242	67568	Mm.332336	NM_026242	ENSMUSG00000055302	Mrfap1	9130413I22Rik|AL022827|Pam14	Morf4 family associated protein 1	protein-coding	0.011187	0.540043
chr19	3323432	3324245	+	228	intron (NM_013495, intron 1 of 18)	CpG	537	NM_013495	12894	Mm.18522	NM_013495	ENSMUSG00000024900	Cpt1a	C730027G07|CPTI|Cpt1	carnitine palmitoyltransferase 1a, liver	protein-coding	0.065191	0.616708
chr11	119116716	119117374	+	228	Intergenic	ID_B1|SINE|B4	-30808	NM_007625	12418	Mm.268070	NM_007625	ENSMUSG00000039989	Cbx4	MPc2|PC2	chromobox 4	protein-coding	0.015198	0.53566
chr4	138336923	138338902	+	228	TTS (NM_028176)	TTS (NM_028176)	-11616	NM_026880	68943	Mm.18539	NM_026880	ENSMUSG00000028756	Pink1	1190006F07Rik|AU042772|AW557854|BRPK|mFLJ00387	PTEN induced putative kinase 1	protein-coding	0.01718	0.526768
chr9	21014711	21015692	+	228	promoter-TSS (NM_010493)	promoter-TSS (NM_010493)	-739	NM_010493	15894	Mm.435508	NM_010493	ENSMUSG00000037405	Icam1	CD54|Icam-1|Ly-47|MALA-2	intercellular adhesion molecule 1	protein-coding	0.034659	0.570265
chr8	94837037	94838971	+	228	promoter-TSS (NM_026452)	promoter-TSS (NM_026452)	336	NM_134141	109006	Mm.27582	NM_134141	ENSMUSG00000031781	Ciapin1	2810413N20Rik|AA617265|AU021794|anamorsin	cytokine induced apoptosis inhibitor 1	protein-coding	0.060496	0.565375
chr7	126412865	126414527	+	228	intron (NM_009844, intron 3 of 14)	intron (NM_009844, intron 3 of 14)	1174	NM_009844	12478	Mm.4360	NM_009844	ENSMUSG00000030724	Cd19	AW495831	CD19 antigen	protein-coding	0.016245	0.539988
chr13	96956867	96958412	+	228	Intergenic	(TTTTA)n|Simple_repeat|Simple_repeat	32950	NM_001166065	218476	Mm.483490	NM_001166065	ENSMUSG00000091387	Gcnt4	C2gnt3|Gm279|Gm73	glucosaminyl (N-acetyl) transferase 4, core 2 (beta-1,6-N-acetylglucosaminyltransferase)	protein-coding	0.007767	0.459897
chr17	56116157	56117726	+	228	intron (NM_025874, intron 2 of 8)	intron (NM_025874, intron 2 of 8)	357	NM_001077348	66968	Mm.254985	NM_025874	ENSMUSG00000011305	Plin5	2310076L09Rik|AI415325|AW109675|Lsdp5|MLDP|PAT-1	perilipin 5	protein-coding	0.032505	0.604459
chr17	9440724	9441266	+	228	Intergenic	Intergenic	228709	NM_001163836	67543	Mm.26987	NM_026226	ENSMUSG00000046173	Pabpc6	4932702K14Rik|AI428050|Pabpc3	poly(A) binding protein, cytoplasmic 6	protein-coding	0.01107	0.488029
chr12	99187751	99188359	+	228	Intergenic	B1_Mur3|SINE|Alu	-25247	NR_038130	67639	Mm.87374	NR_038130		4930474N09Rik	-	RIKEN cDNA 4930474N09 gene	ncRNA	0.009868	0.469622
chr5	142420074	142422387	+	228	intron (NM_199068, intron 1 of 8)	L1MDa|LINE|L1	19733	NM_199068	17425	Mm.24214	NM_010812	ENSMUSG00000056493	Foxk1	A630048H08Rik|AI463295|ENSMUSG00000075577|Gm10868|Mnf	forkhead box K1	protein-coding	0.016861	0.503025
chr8	20677617	20678842	+	227	Intergenic	Intergenic	63302	NM_001270553	100861668	Mm.491087	NM_001270553	ENSMUSG00000095294	Gm21119	-	predicted gene, 21119	protein-coding	0	0.535073
chr5	125402756	125404276	+	227	Intergenic	Intergenic	-13499	NM_019639	22190	Mm.331	NM_019639	ENSMUSG00000008348	Ubc	2700054O04Rik|AI194771|Rps27a|TI-225|Uba52|Ubb	ubiquitin C	protein-coding	0.030263	0.497041
chr9	106724996	106725351	+	227	intron (NM_030730, intron 2 of 21)	intron (NM_030730, intron 2 of 21)	-39221	NM_001081654	21767	Mm.22266	NM_011573	ENSMUSG00000040813	Tex264	TEG-264	testis expressed gene 264	protein-coding	0.002817	0.418539
chr2	174463278	174464230	+	225	intron (NM_025983, intron 1 of 2)	intron (NM_025983, intron 1 of 2)	347	NM_025983	67126	Mm.20841	NM_025983	ENSMUSG00000016252	Atp5e	2410043G19Rik|ATPE|AV000645	ATP synthase, H+ transporting, mitochondrial F1 complex, epsilon subunit	protein-coding	0.055672	0.597062
chrY	90801438	90801713	+	225	intron (NM_133362, intron 2 of 3)	B1_Mus2|SINE|Alu	16133	NM_133362	170942	Mm.76062	NM_133362	ENSMUSG00000096768	Erdr1	edr	erythroid differentiation regulator 1	protein-coding	0.018182	0.467391
chr1	171081402	171082129	+	225	Intergenic	(CATG)n|Simple_repeat|Simple_repeat	-17113	NR_106103	102466998		NR_106103	ENSMUSG00000099119	Mir6546	Gm27408|mmu-mir-6546	microRNA 6546	ncRNA	0.028886	0.581044
chr5	15007506	15007976	+	224	Intergenic	Lx|LINE|L1	25266	NM_182957	66773	Mm.368256	NM_182957	ENSMUSG00000091897	Gm17019	-	predicted gene 17019	protein-coding	0.006383	0.528662
chr2	163436778	163440159	+	224	promoter-TSS (NM_144891)	promoter-TSS (NM_144891)	1	NM_144891	228858	Mm.102080	NM_144891	ENSMUSG00000017943	Gdap1l1	Gdap1l	ganglioside-induced differentiation-associated protein 1-like 1	protein-coding	0.021	0.512123
chr4	107155650	107157596	+	222	intron (NM_025617, intron 3 of 4)	ORR1F|LTR|ERVL-MaLR	21743	NM_025617	66526	Mm.246956	NM_025617	ENSMUSG00000028619	Tceanc2	2210010B22Rik|2210012G02Rik|6330404A07Rik|AU015593|Tdeanc2	transcription elongation factor A (SII) N-terminal and central domain containing 2	protein-coding	0.012333	0.488444
chr4	147431596	147431943	+	221	intron (NM_001039209, intron 1 of 2)	intron (NM_001039209, intron 1 of 2)	-121508	NM_001014397	433804	Mm.332047	NM_001014397	ENSMUSG00000065999	Zfp985	Gm13154|OTTMUSG00000010673	zinc finger protein 985	protein-coding	0.002882	0.482759
chr2	165981221	165981972	+	220	Intergenic	PB1D9|SINE|Alu	-11041	NM_008679	17979	Mm.469663	NM_008679	ENSMUSG00000027678	Ncoa3	2010305B15Rik|AW321064|Actr|Aib1|KAT13B|Rac3|Src3|Tram-1|Tram1|bHLHe42|p/Cip|pCip	nuclear receptor coactivator 3	protein-coding	0.007989	0.485372
chr8	20602206	20602658	+	220	Intergenic	L1VL1|LINE|L1	-12495	NM_001270553	100861668	Mm.491087	NM_001270553	ENSMUSG00000095294	Gm21119	-	predicted gene, 21119	protein-coding	0.017699	0.525386
chr4	45769088	45770168	+	220	Intergenic	Intergenic	-5405	NR_046068	100040567	Mm.490816	NR_046068	ENSMUSG00000085876	Gm12409	OTTMUSG00000006726	predicted gene 12409	ncRNA	0.015741	0.505088
chr13	49215334	49217752	+	220	promoter-TSS (NM_026738)	promoter-TSS (NM_026738)	-517	NM_026738	68480	Mm.3336	NM_026738	ENSMUSG00000037960	Card19	1110007C09Rik|AI851695|Bincard	caspase recruitment domain family, member 19	protein-coding	0.047146	0.584539
chr11	94590872	94591974	+	220	intron (NM_153807, intron 1 of 15)	intron (NM_153807, intron 1 of 15)	10363	NM_153807	264895	Mm.386885	NM_153807	ENSMUSG00000076435	Acsf2	-	acyl-CoA synthetase family member 2	protein-coding	0.016334	0.507706
chr1	88263019	88268336	+	219	non-coding (NR_040291, exon 5 of 5)	non-coding (NR_040291, exon 5 of 5)	3731	NR_040291	78605	Mm.384762	NR_040291		6430706D22Rik	-	RIKEN cDNA 6430706D22 gene	ncRNA	0.015046	0.487589
chr9	99242345	99242730	+	219	promoter-TSS (NM_023873)	promoter-TSS (NM_023873)	-931	NM_023873	68121	Mm.288739	NM_023873	ENSMUSG00000056267	Cep70	6720484E09Rik|Bite|C030018L16Rik	centrosomal protein 70	protein-coding	0.023377	0.453368
chr9	107307076	107309238	+	218	Intergenic	Intergenic	11498	NM_009895	12700	Mm.4592	NM_009895	ENSMUSG00000032578	Cish	CIS-1|CIS1|Cis|F17|F23|SOCS	cytokine inducible SH2-containing protein	protein-coding	0.016651	0.549237
chr6	95511691	95512059	+	218	intron (NM_001326558, intron 9 of 10)	MTD|LTR|ERVL-MaLR	-177882	NR_033559	414067	Mm.355990	NR_033559	ENSMUSG00000068180	AY512915	-	cDNA sequence AY512915	ncRNA	0.002717	0.452575
chr3	101513261	101514429	+	218	Intergenic	Intergenic	90862	NM_144900	11928	Mm.193670	NM_144900	ENSMUSG00000033161	Atp1a1	Atpa-1|BC010319	ATPase, Na+/K+ transporting, alpha 1 polypeptide	protein-coding	0.016267	0.519247
chr12	71136097	71136695	+	218	promoter-TSS (NM_001163378)	promoter-TSS (NM_001163378)	279	NM_001286203	30056	Mm.207767	NM_013896	ENSMUSG00000021079	Timm9	2810011L15Rik|Tim10a|Timm10	translocase of inner mitochondrial membrane 9	protein-coding	0.073579	0.617696
chr2	103728359	103729460	+	218	intron (NM_153126, intron 21 of 28)	intron (NM_153126, intron 21 of 28)	32341	NM_153126	98956	Mm.288005	NM_153126	ENSMUSG00000027185	Nat10	AI429152	N-acetyltransferase 10	protein-coding	0.014532	0.50363
chr1	120264930	120266492	+	218	promoter-TSS (NM_133186)	promoter-TSS (NM_133186)	-431	NM_133186	68428	Mm.181033	NM_133186	ENSMUSG00000026389	Steap3	1010001D01Rik|Tsap6|pHyde	STEAP family member 3	protein-coding	0.03009	0.559181
chr15	88393702	88394358	+	218	Intergenic	Intergenic	79156	NR_045281	328579	Mm.146839	NR_045281		B230214G05Rik	B230214G05	RIKEN cDNA B230214G05 gene	ncRNA	0.016768	0.535769
chr5	148378259	148379942	+	218	intron (NM_007513, intron 1 of 12)	MLTR12|LTR|ERV1	13715	NM_001301424	11987	Mm.275489	NM_007513	ENSMUSG00000041313	Slc7a1	4831426K01Rik|AI447493|Atrc-1|Atrc1|Cat1|Rec-1|Rev-1|mCAT-1	solute carrier family 7 (cationic amino acid transporter, y+ system), member 1	protein-coding	0.011884	0.492874
chr5	121251820	121252194	+	218	intron (NM_181421, intron 1 of 75)	intron (NM_181421, intron 1 of 75)	31788	NM_181421	269700	Mm.184589	NM_181421	ENSMUSG00000042744	Gm15800	A130010L24|AU042671|BC019639|EG545802|OTTMUSG00000026283|mKIAA0614	predicted gene 15800	protein-coding	0.02139	0.461333
chr9	37616720	37617082	+	218	exon (NM_011734, exon 2 of 10)	exon (NM_011734, exon 2 of 10)	3054	NM_011734	22619	Mm.196345	NM_011734	ENSMUSG00000001942	Siae	LSE|Ysg2	sialic acid acetylesterase	protein-coding	0.008287	0.451791
chr7	44465817	44467770	+	218	exon (NM_026690, exon 4 of 7)	exon (NM_026690, exon 4 of 7)	-1187	NM_001205071	66124	Mm.358691	NM_025368	ENSMUSG00000038695	Josd2	1110007C05Rik	Josephin domain containing 2	protein-coding	0.016385	0.573695
chr5	149228917	149230246	+	218	Intergenic	Intergenic	-35423	NM_009663	11690	Mm.19844	NM_009663	ENSMUSG00000060063	Alox5ap	Flap	arachidonate 5-lipoxygenase activating protein	protein-coding	0.051166	0.562406
chr2	75697183	75698269	+	218	intron (NR_132727, intron 1 of 1)	intron (NR_132727, intron 1 of 1)	6937	NM_010902	18024	Mm.1025	NM_010902	ENSMUSG00000015839	Nfe2l2	Nrf2	nuclear factor, erythroid derived 2, like 2	protein-coding	0.008287	0.462741
chr10	79715810	79717605	+	218	promoter-TSS (NM_008226)	promoter-TSS (NM_008226)	73	NM_008226	15166	Mm.12956	NM_008226	ENSMUSG00000020331	Hcn2	BCNG2|HAC1|trls	hyperpolarization-activated, cyclic nucleotide-gated K+ 2	protein-coding	0.089694	0.683185
chr17	34879287	34880593	+	218	exon (NM_013484, exon 3 of 18)	exon (NM_013484, exon 3 of 18)	2160	NM_013484	12263	Mm.283217	NM_013484	ENSMUSG00000024371	C2	-	complement component 2 (within H-2S)	protein-coding	0.020674	0.524101
chr1	156657608	156658676	+	218	intron (NM_023141, intron 4 of 5)	intron (NM_023141, intron 4 of 5)	16197	NM_023141	30935	Mm.206737	NM_023141	ENSMUSG00000060519	Tor3a	Adir	torsin family 3, member A	protein-coding	0.012172	0.517306
chr2	150788390	150789625	+	218	intron (NM_153781, intron 1 of 19)	intron (NM_153781, intron 1 of 19)	2211	NM_153781	110078	Mm.222584	NM_153781	ENSMUSG00000033059	Pygb	-	brain glycogen phosphorylase	protein-coding	0.006478	0.46521
chr11	118256361	118257547	+	218	Intergenic	Intergenic	-8362	NM_001112699	19157	Mm.86413	NM_011180	ENSMUSG00000017132	Cyth1	CLM1|CTH-1|CYTIP|Pscd1	cytohesin 1	protein-coding	0.013491	0.541702
chr17	34036155	34037762	+	218	exon (NM_001205216, exon 8 of 10)	exon (NM_001205216, exon 8 of 10)	-2180	NM_001317722	12815	Mm.20230	NM_009926	ENSMUSG00000024330	Col11a2	-	collagen, type XI, alpha 2	protein-coding	0.023024	0.581468
chr7	4741097	4743322	+	218	exon (NM_001115018, exon 3 of 9)	exon (NM_001115018, exon 3 of 9)	2082	NM_001115018	232811	Mm.247844	NM_146177	ENSMUSG00000059851	Kmt5c	BC024816|Suv4-20h2|Suv420h2	lysine methyltransferase 5C	protein-coding	0.018427	0.55885
chr5	143434070	143435465	+	218	Intergenic	RMER19B|LTR|ERVK	-29726	NM_144915	231871	Mm.469963	NM_144915	ENSMUSG00000039206	Daglb	E330036I19Rik	diacylglycerol lipase, beta	protein-coding	0.01362	0.492837
chr4	152805931	152807403	+	218	Intergenic	Intergenic	109127	NR_033138	330004	Mm.291863	NM_001033414		Gm833	-	predicted gene 833	ncRNA	0.016984	0.523422
chr12	70233629	70234057	+	218	non-coding (NR_045174, exon 5 of 5)	non-coding (NR_045174, exon 5 of 5)	6002	NR_045174	414124	Mm.416164	NR_045174	ENSMUSG00000085298	F730035M05Rik	-	RIKEN cDNA F730035M05 gene	ncRNA	0.011682	0.501166
chr1	71991561	71991971	+	218	intron (NR_040454, intron 1 of 2)	intron (NR_040454, intron 1 of 2)	13429	NR_040454	71134	Mm.370574	NR_040454	ENSMUSG00000101848	4933417E11Rik	-	RIKEN cDNA 4933417E11 gene	ncRNA	0.014634	0.484185
chr7	28778619	28779268	+	218	exon (NM_001122766, exon 5 of 13)	exon (NM_001122766, exon 5 of 13)	2571	NR_040339	100503790	Mm.446894	NR_040339		Gm19897	-	predicted gene, 19897	ncRNA	0.01849	0.563077
chr15	85935213	85936242	+	218	intron (NM_009886, intron 9 of 34)	intron (NM_009886, intron 9 of 34)	56400	NM_028063	72026	Mm.158211	NM_028063	ENSMUSG00000022386	Trmu	1110005N20Rik|1600025P05Rik|AI314320|Trmt1	tRNA 5-methylaminomethyl-2-thiouridylate methyltransferase	protein-coding	0.012634	0.540777
chr10	77586845	77588365	+	218	intron (NM_145925, intron 2 of 5)	intron (NM_145925, intron 2 of 5)	5838	NM_145925	108705	Mm.28853	NM_145925	ENSMUSG00000009291	Pttg1ip	1810010L20Rik|AI314311|AU018448|C79540	pituitary tumor-transforming 1 interacting protein	protein-coding	0.008553	0.524655
chr5	33578566	33579812	+	218	Intergenic	(GGAAA)n|Simple_repeat|Simple_repeat	50446	NM_178390	74504	Mm.294695	NM_178390	ENSMUSG00000037339	Fam53a	2410018C17Rik|5430419M09Rik|Dntnp	family with sequence similarity 53, member A	protein-coding	0.007223	0.509222
chr3	131302478	131303457	+	217	exon (NM_027816, exon 1 of 5)	exon (NM_027816, exon 1 of 5)	260	NM_027816	71519	Mm.473179	NM_027816	ENSMUSG00000027983	Cyp2u1	8430436A10Rik	cytochrome P450, family 2, subfamily u, polypeptide 1	protein-coding	0.073544	0.630612
chr10	25619456	25620025	+	217	intron (NR_136909, intron 3 of 3)	intron (NR_136909, intron 3 of 3)	83354	NR_136909	102640597	Mm.412041	NR_136909	ENSMUSG00000101537	Gm29571	-	predicted gene 29571	ncRNA	0.008787	0.489474
chr4	3236285	3236817	+	217	Intergenic	Lx|LINE|L1	-51246	NM_001167535	100312471	Mm.377218	NM_001167535	ENSMUSG00000095982	Vmn1r3	Gm11778|OTTMUSG00000004181	vomeronasal 1 receptor 3	protein-coding	0.00188	0.555347
chr18	39362610	39364122	+	213	intron (NM_175164, intron 22 of 22)	intron (NM_175164, intron 22 of 22)	123879	NM_008173	14815	Mm.129481	NM_008173	ENSMUSG00000024431	Nr3c1	GR|Grl-1|Grl1	nuclear receptor subfamily 3, group C, member 1	protein-coding	0.020503	0.525446
chr1	85339676	85340310	+	213	Intergenic	L1Md_A|LINE|L1	-69427	NM_001037909	620078	Mm.386456	NM_175219	ENSMUSG00000052477	C130026I21Rik	4930565N07Rik|OTTMUSG00000029174	RIKEN cDNA C130026I21 gene	protein-coding	0.037855	0.598425
chr18	82170309	82170905	+	213	Intergenic	Intergenic	-178527	NR_039589	100628596		NR_039589	ENSMUSG00000093036	Mir5127	mmu-mir-5127|mu-mir-5127	microRNA 5127	ncRNA	0.006711	0.520938
chr7	130950613	130952698	+	213	intron (NM_019564, intron 1 of 8)	B4|SINE|B4	15452	NM_019564	56213	Mm.30156	NM_019564	ENSMUSG00000006205	Htra1	AI429470|HTRA|L56|Prss11|RSPP11	HtrA serine peptidase 1	protein-coding	0.01247	0.517737
chr4	43442168	43442835	+	212	5' UTR (NM_011571, exon 1 of 10)	5' UTR (NM_011571, exon 1 of 10)	224	NM_011571	21754	Mm.485441	NM_011571	ENSMUSG00000028458	Tesk1	AI326901	testis specific protein kinase 1	protein-coding	0.068966	0.621257
chr8	19698535	19699048	+	212	Intergenic	Intergenic	-30785	NM_001039553	626415	Mm.425517	NM_001039553	ENSMUSG00000096265	4930467E23Rik	ENSMUSG00000074453|OTTMUSG00000018948|TSAP	RIKEN cDNA 4930467E23 gene	protein-coding	0.009747	0.562257
chr4	139129749	139132192	+	212	promoter-TSS (NR_033745)	promoter-TSS (NR_033745)	67	NR_033745	433771	Mm.305990	NM_001163006	ENSMUSG00000050608	Minos1	2310028O11Rik	mitochondrial inner membrane organizing system 1	protein-coding	0.052395	0.545008
chr5	64205631	64206054	+	212	intron (NM_001310611, intron 2 of 21)	intron (NM_001310611, intron 2 of 21)	-24515	NM_001289514	57915	Mm.286353	NM_019636	ENSMUSG00000029174	Tbc1d1	1110062G02Rik|AI385682|AW555803|Nob1|Nobq1|Tbc1|mKIAA1108	TBC1 domain family, member 1	protein-coding	0.01182	0.474057
chr4	9081721	9082390	+	211	Intergenic	Intergenic	-187262	NM_028940	74438	Mm.473368	NM_028940	ENSMUSG00000041216	Clvs1	4933402J24Rik|Clvl1|Rlbp1l1	clavesin 1	protein-coding	0.017937	0.538806
chr12	51844939	51845643	+	211	Intergenic	Intergenic	-15755	NM_144788	207304	Mm.249391	NM_144788	ENSMUSG00000035247	Hectd1	A630086P08Rik|AI844876|b2b327Clo|opm	HECT domain containing 1	protein-coding	0.017045	0.486525
chr2	6096341	6097218	+	211	Intergenic	ID_B1|SINE|B4	33406	NM_001159657	227545	Mm.133542	NM_144883	ENSMUSG00000045319	Proser2	5430407P10Rik|AU067770	proline and serine rich 2	protein-coding	0.015964	0.506834
chr5	77109056	77109546	+	211	intron (NM_175606, intron 1 of 2)	intron (NM_175606, intron 1 of 2)	5822	NM_175606	74318	Mm.181852	NM_175606	ENSMUSG00000059325	Hopx	1110018K11Rik|1200015P04Rik|2300002F06Rik|AI848177|AW490897|Cameo|Hdop|Hod|Hop|Ob1|Obl|Toto	HOP homeobox	protein-coding	0.016327	0.466395
chrX	32600904	32601980	+	211	Intergenic	Intergenic	41387	NM_001168334	100040482	Mm.479861	NM_001168334	ENSMUSG00000096194	Btbd35f2	Gm2799	BTB domain containing 35, family member 2	protein-coding	0.005576	0.54689
chr13	65381501	65382100	+	211	Intergenic	Lx2B|LINE|L1	102946	NM_178364	170936	Mm.151546	NM_178364	ENSMUSG00000021514	Zfp369	B930030B22Rik|D230020H11Rik|NRIF2	zinc finger protein 369	protein-coding	0.008347	0.491667
chr2	167799551	167800275	+	211	Intergenic	B1_Mur2|SINE|Alu	108736	NR_015500	329562	Mm.123101	NM_177851	ENSMUSG00000006462	A530013C23Rik	-	RIKEN cDNA A530013C23 gene	ncRNA	0.012431	0.486897
chr11	99064827	99066262	+	210	TTS (NM_172564)	TTS (NM_172564)	23762	NM_172564	217169	Mm.262067	NM_172564	ENSMUSG00000017607	Tns4	9930017A07Rik|AA589547|AU016405|Cten	tensin 4	protein-coding	0.009059	0.506964
chr8	122273444	122275526	+	210	Intergenic	Intergenic	-7656	NM_009569	22761	Mm.3105	NM_009569	ENSMUSG00000049577	Zfpm1	FOG|Fog1	zinc finger protein, multitype 1	protein-coding	0.01537	0.552568
chr2	127255214	127256510	+	210	intron (NM_175145, intron 2 of 3)	intron (NM_175145, intron 2 of 3)	7887	NM_175145	69470	Mm.200889	NM_175145	ENSMUSG00000034850	Tmem127	2310003P10Rik|AI314202|AI317350	transmembrane protein 127	protein-coding	0.008488	0.480339
chr11	54882622	54883254	+	210	Intergenic	Intergenic	16500	NM_008248	15254	Mm.425	NM_008248	ENSMUSG00000020267	Hint1	AA673479|Hint|Ipk1|PKCI-1|PRKCNH1	histidine triad nucleotide binding protein 1	protein-coding	0.012658	0.469194
chr8	22892742	22893109	+	209	intron (NM_001081149, intron 3 of 17)	PB1D9|SINE|Alu	33386	NM_001081149	244349	Mm.182776	NM_001081149	ENSMUSG00000031540	Kat6a	1500036M03|9930021N24Rik|MOZ|Myst3|Zfp220	K(lysine) acetyltransferase 6A	protein-coding	0.008174	0.453804
chr2	6073871	6075671	+	209	Intergenic	ORR1A2|LTR|ERVL-MaLR	55414	NM_001159657	227545	Mm.133542	NM_144883	ENSMUSG00000045319	Proser2	5430407P10Rik|AU067770	proline and serine rich 2	protein-coding	0.010556	0.510827
chr11	19924380	19926583	+	209	intron (NM_033523, intron 1 of 5)	CpG	1039	NM_033523	114716	Mm.266627	NM_033523	ENSMUSG00000045671	Spred2	C79158	sprouty-related, EVH1 domain containing 2	protein-coding	0.07172	0.632033
chr1	74423936	74428381	+	209	intron (NM_009509, intron 13 of 19)	intron (NM_009509, intron 13 of 19)	16774	NM_009509	22349	Mm.471601	NM_009509	ENSMUSG00000026175	Vil1	Vil	villin 1	protein-coding	0.013273	0.522267
chr15	84511358	84512223	+	209	Intergenic	ID_B1|SINE|B4	46033	NM_177630	223732	Mm.6471	NM_177630	ENSMUSG00000055745	Ldoc1l	BC058638|Mar6|Mart6	leucine zipper, down-regulated in cancer 1-like	protein-coding	0.028902	0.533487
chr8	126702704	126704083	+	209	Intergenic	Intergenic	-109957	NM_001164598	270110	Mm.334918	NM_001164598	ENSMUSG00000051495	Irf2bp2	E130305N23Rik|IRF-2BP2	interferon regulatory factor 2 binding protein 2	protein-coding	0.009427	0.519565
chr14	43361706	43362528	+	209	Intergenic	L1Md_A|LINE|L1	-14306	NM_027940	71826	Mm.335855	NM_027940	ENSMUSG00000095384	1700001F09Rik	Gm10377	RIKEN cDNA 1700001F09 gene	protein-coding	0.024331	0.530984
chr16	36071417	36072392	+	209	promoter-TSS (NM_027342)	promoter-TSS (NM_027342)	244	NM_198645	381045	Mm.310434	NM_198645	ENSMUSG00000075229	Ccdc58	A930007B11Rik|AI413631	coiled-coil domain containing 58	protein-coding	0.086154	0.640369
chr19	6386155	6392008	+	209	intron (NM_011224, intron 8 of 19)	intron (NM_011224, intron 8 of 19)	4673	NM_011224	19309	Mm.27806	NM_011224	ENSMUSG00000032648	Pygm	AI115133|PG	muscle glycogen phosphorylase	protein-coding	0.020844	0.556713
chr18	67448228	67449256	+	209	intron (NM_027130, intron 1 of 16)	CpG	394	NM_027130	69597	Mm.426052	NM_027130	ENSMUSG00000024527	Afg3l2	2310036I02Rik|AW260507|Emv66|par	AFG3-like AAA ATPase 2	protein-coding	0.086576	0.644315
chr9	103045977	103046735	+	209	intron (NM_033314, intron 1 of 13)	ID_B1|SINE|B4	37867	NM_033314	24059	Mm.207106	NM_033314	ENSMUSG00000032548	Slco2a1	2310021C19Rik|Pgt|Slc21a2|mPgt	solute carrier organic anion transporter family, member 2a1	protein-coding	0.006596	0.509881
chr17	47037996	47039372	+	209	Intergenic	Intergenic	-28152	NM_001177374	224826	Mm.28234	NM_146078	ENSMUSG00000023977	Ubr2	9930021A08Rik|AI462103|AW540746|E130209G04Rik|ENSMUSG00000043296|mKIAA0349	ubiquitin protein ligase E3 component n-recognin 2	protein-coding	0.016715	0.485839
chr6	82041770	82044696	+	209	intron (NM_145570, intron 1 of 2)	ID_B1|SINE|B4	1605	NM_145570	232146	Mm.489683	NM_145570	ENSMUSG00000035104	Eva1a	BC014699|Fam176a|Tmem166	eva-1 homolog A (C. elegans)	protein-coding	0.02905	0.528528
chr2	22895400	22896186	+	209	intron (NM_019501, intron 1 of 10)	CpG	271	NM_019501	56075	Mm.249752	NM_019501	ENSMUSG00000026784	Pdss1	2610203G20Rik|2700031G06Rik|TPT|TPT 1|Tprt|mDLP1|mSPS1	prenyl (solanesyl) diphosphate synthase, subunit 1	protein-coding	0.094148	0.639136
chr10	43900967	43901961	+	209	promoter-TSS (NM_130892)	promoter-TSS (NM_130892)	272	NM_001081054	76563	Mm.5904	NM_001081054	ENSMUSG00000019863	Qrsl1	2700038P16Rik|C80053|GatA	glutaminyl-tRNA synthase (glutamine-hydrolyzing)-like 1	protein-coding	0.061368	0.546734
chr4	150150588	150151553	+	209	intron (NM_001085529, intron 2 of 11)	B3A|SINE|B2	2098	NM_001085529	435818	Mm.359648	NM_001085529	ENSMUSG00000062064	Slc2a7	OTTMUSG00000010396	solute carrier family 2 (facilitated glucose transporter), member 7	protein-coding	0.009326	0.488613
chr12	86837571	86838871	+	209	Intergenic	Intergenic	46593	NM_145836	238330	Mm.248358	NM_145836	ENSMUSG00000034168	Irf2bpl	6430527G18Rik|Eap1	interferon regulatory factor 2 binding protein-like	protein-coding	0.009231	0.496541
chr14	16574955	16575883	+	209	promoter-TSS (NM_001289762)	promoter-TSS (NM_001289762)	57	NM_001289762	218772	Mm.259318	NM_011243	ENSMUSG00000017491	Rarb	A830025K23|Hap|Nr1b2	retinoic acid receptor, beta	protein-coding	0.063578	0.586652
chr2	32395831	32398158	+	209	intron (NM_133783, intron 1 of 6)	intron (NM_133783, intron 1 of 6)	1104	NM_133783	96979	Mm.28048	NM_133783	ENSMUSG00000026820	Ptges2	0610038H10Rik|C79137|Gbf1|Mpges2|Pges2	prostaglandin E synthase 2	protein-coding	0.042114	0.57646
chr11	120484205	120486103	+	209	intron (NM_027204, intron 1 of 4)	intron (NM_027204, intron 1 of 4)	485	NM_027204	56282	Mm.133851	NM_027204	ENSMUSG00000039640	Mrpl12	0610034O11Rik|1500031N16Rik|MRP-L12|Rpml12	mitochondrial ribosomal protein L12	protein-coding	0.047418	0.56872
chr1	193317144	193317996	+	209	intron (NM_008484, intron 3 of 22)	intron (NM_008484, intron 3 of 22)	15327	NM_001277928	16780	Mm.435441	NM_008484	ENSMUSG00000026639	Lamb3	-	laminin, beta 3	protein-coding	0.00939	0.491208
chr8	75037326	75039020	+	209	intron (NM_001136259, intron 1 of 15)	MER58B|DNA|hAT-Charlie	4487	NM_001136259	21968	Mm.1967	NM_011622	ENSMUSG00000042870	Tom1	-	target of myb1 trafficking protein	protein-coding	0.002952	0.486726
chr11	101362478	101363639	+	209	Intergenic	Intergenic	-4658	NM_008061	14377	Mm.18064	NM_008061	ENSMUSG00000078650	G6pc	AW107337|G6Pase|G6pt|Glc-6-Pase	glucose-6-phosphatase, catalytic	protein-coding	0.010336	0.476764
chr11	116103999	116104663	+	209	Intergenic	Intergenic	5904	NM_172570	217333	Mm.347770	NM_172570	ENSMUSG00000020773	Trim47	2210023F24Rik	tripartite motif-containing 47	protein-coding	0.021084	0.583459
chr15	85731356	85733292	+	209	Intergenic	Intergenic	-3240	NM_001113418	19013	Mm.212789	NM_011144	ENSMUSG00000022383	Ppara	4933429D07Rik|AW742785|Nr1c1|PPAR-alpha|PPARalpha|Ppar	peroxisome proliferator activated receptor alpha	protein-coding	0.009298	0.514197
chr13	73766077	73769436	+	209	intron (NM_011390, intron 1 of 23)	intron (NM_011390, intron 1 of 23)	4059	NM_011390	20499	Mm.275800	NM_011390	ENSMUSG00000017756	Slc12a7	AA408796|D13Ertd261e|Kcc4	solute carrier family 12, member 7	protein-coding	0.01042	0.507738
chr6	119467100	119467880	+	209	promoter-TSS (NM_001271758)	promoter-TSS (NM_001271758)	-279	NM_001271758	22419	Mm.321818	NM_009525	ENSMUSG00000030170	Wnt5b	AW545702|Wnt-5b	wingless-type MMTV integration site family, member 5B	protein-coding	0.011538	0.535211
chr5	88916608	88917062	+	209	intron (NM_001197147, intron 1 of 25)	intron (NM_001197147, intron 1 of 25)	29575	NM_001197147	54403	Mm.41044	NM_018760	ENSMUSG00000060961	Slc4a4	AI835705|NBC|NBC1	solute carrier family 4 (anion exchanger), member 4	protein-coding	0.017621	0.496703
chr15	89477132	89477628	+	209	promoter-TSS (NM_009713)	promoter-TSS (NM_009713)	44	NM_009713	11883	Mm.620	NM_009713	ENSMUSG00000022620	Arsa	AS-A|ASA|AW212749|As-2|As2|TISP73	arylsulfatase A	protein-coding	0.022177	0.515091
chr7	28926073	28926774	+	209	intron (NM_021895, intron 1 of 20)	intron (NM_021895, intron 1 of 20)	35857	NM_021895	60595	Mm.81144	NM_021895	ENSMUSG00000054808	Actn4	C77391	actinin alpha 4	protein-coding	0.007133	0.465812
chr19	6246602	6248385	+	209	intron (NM_194348, intron 8 of 39)	B1_Mus1|SINE|Alu	5825	NM_194348	329015	Mm.277384	NM_194348	ENSMUSG00000024773	Atg2a	1810013C15Rik|A830054M12|BC023754|mKIAA0404	autophagy related 2A	protein-coding	0.026921	0.565022
chr8	13162026	13163032	+	209	intron (NM_010684, intron 1 of 8)	intron (NM_010684, intron 1 of 8)	3368	NM_001317353	16783	Mm.16716	NM_010684	ENSMUSG00000031447	Lamp1	CD107a|LGP-120|LGP-A|Lamp-1|P2B	lysosomal-associated membrane protein 1	protein-coding	0.00994	0.473684
chr9	121296497	121299161	+	209	Intergenic	CpG	-20657	NM_177589	209012	Mm.371804	NM_177589	ENSMUSG00000040936	Ulk4	4932415A06Rik|A730098P15	unc-51-like kinase 4	protein-coding	0.057057	0.593996
chr1	88213799	88214591	+	208	intron (NM_201645, intron 1 of 4)	intron (NM_201645, intron 1 of 4)	2236	NM_201645	394436	Mm.300095	NM_201645	ENSMUSG00000089960	Ugt1a1	Gnt1|UDPGT 1-1|UGT1A01|Udpgt-1a|UgtBr1	UDP glucuronosyltransferase 1 family, polypeptide A1	protein-coding	0.003788	0.498108
chr1	85594401	85595601	+	207	intron (NM_175397, intron 3 of 12)	intron (NM_175397, intron 3 of 12)	3809	NM_030194	109032	Mm.335802	NM_030194	ENSMUSG00000070034	Sp110	5031415C07Rik|52kDa|5830484A20Rik|ENSMUSG00000075603|Ifi75|Ipr1	Sp110 nuclear body protein	protein-coding	0.0075	0.477102
chr16	11133959	11134464	+	207	intron (NM_029582, intron 1 of 11)	CpG	321	NM_029582	106200	Mm.291015	NM_029582	ENSMUSG00000022498	Txndc11	2810408E11Rik|AI427833|EFP1|Txdc11	thioredoxin domain containing 11	protein-coding	0.091089	0.677866
chr4	5732607	5732988	+	207	intron (NM_173426, intron 2 of 2)	intron (NM_173426, intron 2 of 2)	88618	NM_173426	242297	Mm.331470	NM_173426	ENSMUSG00000049119	Fam110b	1700012H17Rik|5031405P22|AW049855	family with sequence similarity 110, member B	protein-coding	0.007874	0.473822
chr6	97351548	97352057	+	207	intron (NM_001346639, intron 7 of 22)	intron (NM_001346639, intron 7 of 22)	-99022	NM_001081157	320502	Mm.68163	NM_001081157	ENSMUSG00000044086	Lmod3	5430424A14Rik	leiomodin 3 (fetal)	protein-coding	0.009823	0.47451
chr2	151924454	151926779	+	206	intron (NM_009641, intron 2 of 8)	intron (NM_009641, intron 2 of 8)	14409	NM_009641	11602	Mm.189536	NM_009641	ENSMUSG00000027460	Angpt4	ANG-3|ANG-4|Agpt4|Ang3	angiopoietin 4	protein-coding	0.009462	0.525365
chr9	66283650	66284067	+	206	Intergenic	Intergenic	-66592	NM_145617	235439	Mm.244179	NM_145617	ENSMUSG00000038664	Herc1	2810449H11Rik|B230218H07|D130015N03Rik|tbl	HECT and RLD domain containing E3 ubiquitin protein ligase family member 1	protein-coding	0.004796	0.480861
chr2	31571544	31572432	+	206	promoter-TSS (NM_001290548)	promoter-TSS (NM_001290548)	-663	NM_001290548	320267	Mm.207261	NM_001033389	ENSMUSG00000026843	Fubp3	A330051M14Rik|AV006371|FBP3|Marta2	far upstream element (FUSE) binding protein 3	protein-coding	0.023649	0.492688
chr7	137436912	137438425	+	205	promoter-TSS (NM_023140)	promoter-TSS (NM_023140)	-6	NR_033611	620016	Mm.388932	NR_033611	ENSMUSG00000100863	Gm12669	OTTMUSG00000007920	glutaredoxin 3 pseudogene	pseudo	0.053536	0.603699
chr11	6625526	6626494	+	205	promoter-TSS (NM_134011)	promoter-TSS (NM_134011)	57	NM_001130457	21379	Mm.247761	NM_134011	ENSMUSG00000000384	Tbrg4	2310042P22Rik|AA120735|AA408001|AI527316|Cpr2|R74877|Tb-12|mKIAA0948	transforming growth factor beta regulated gene 4	protein-coding	0.071281	0.581011
chr1	85114061	85114602	+	205	Intergenic	Intergenic	-4478	NM_213615	381287	Mm.487565	NM_213615	ENSMUSG00000089844	A530032D15Rik	Gm1888	RIKEN cDNA A530032D15Rik gene	protein-coding	0.007394	0.50738
chr1	88236199	88241766	+	204	exon (NM_001281466, exon 15 of 42)	exon (NM_001281466, exon 15 of 42)	11962	NM_001281466	100040766	Mm.386915	NM_001177364	ENSMUSG00000079429	Mroh2a	ENSMUSG00000044873|Heatr7b1|OTTMUSG00000020804	maestro heat-like repeat family member 2A	protein-coding	0.014909	0.523707
chr9	55211429	55212295	+	204	intron (NM_028049, intron 2 of 6)	intron (NM_028049, intron 2 of 6)	2927	NM_028049	71999	Mm.276429	NM_028049	ENSMUSG00000032309	Fbxo22	0610033L19Rik|1600016C16Rik	F-box protein 22	protein-coding	0.012702	0.45098
chr9	29922348	29923363	+	203	intron (NM_172290, intron 1 of 7)	intron (NM_172290, intron 1 of 7)	40274	NM_172290	235106	Mm.283138	NM_172290	ENSMUSG00000059974	Ntm	6230410L23Rik|B230210G24Rik|Hnt|Igdcc2|R75390	neurotrimin	protein-coding	0.008867	0.497047
chr1	171187461	171188622	+	202	intron (NM_025557, intron 1 of 2)	PB1D10|SINE|Alu	8227	NM_025557	66425	Mm.482117	NM_025557	ENSMUSG00000038370	Pcp4l1	1500036F01Rik	Purkinje cell protein 4-like 1	protein-coding	0.013781	0.47074
chr5	15528994	15529437	+	202	promoter-TSS (NM_001310449)	promoter-TSS (NM_001310449)	7	NM_001310449	100861755	Mm.382859	NM_001310449	ENSMUSG00000106445	Gm21190	-	predicted gene, 21190	protein-coding	0.006772	0.511261
chr17	33807100	33807655	+	202	Intergenic	ID_B1|SINE|B4	-3146	NM_030697	80880	Mm.196330	NM_030697	ENSMUSG00000042099	Kank3	0610013D04Rik|Ankrd47|D17Ertd288e|NG28	KN motif and ankyrin repeat domains 3	protein-coding	0.016216	0.483813
chr13	119617159	119617539	+	202	Intergenic	Intergenic	-6470	NM_020279	56838	Mm.143745	NM_020279	ENSMUSG00000074715	Ccl28	CCK1|MEC|Scya28	chemokine (C-C motif) ligand 28	protein-coding	0.010526	0.511811
chr7	12995979	12996903	+	202	intron (NM_009512, intron 1 of 9)	intron (NM_009512, intron 1 of 9)	1751	NM_009512	26459	Mm.10984	NM_009512	ENSMUSG00000030382	Slc27a5	FACVL3|FATP5|VLCS-H2|VLCSH2|Vlacsr	solute carrier family 27 (fatty acid transporter), member 5	protein-coding	0.011905	0.499459
chr2	131236431	131237794	+	201	intron (NM_144888, intron 1 of 6)	B3|SINE|B2	3049	NM_001206382	228607	Mm.287226	NM_144888	ENSMUSG00000037523	Mavs	D430028G21Rik|IPS-1|Visa|cardif	mitochondrial antiviral signaling protein	protein-coding	0.010271	0.449413
chr13	74208308	74209267	+	201	promoter-TSS (NM_177333)	promoter-TSS (NM_177333)	-87	NM_177333	211446	Mm.261859	NM_177333	ENSMUSG00000034152	Exoc3	2810050O03Rik|E430013E20Rik|Sec6|Sec6l1	exocyst complex component 3	protein-coding	0.051095	0.546875
chr15	55145286	55145830	+	201	intron (NM_001037937, intron 1 of 8)	ORR1A2|LTR|ERVL-MaLR	12122	NM_001037937	97998	Mm.295397	NM_145470	ENSMUSG00000022419	Deptor	Depdc6	DEP domain containing MTOR-interacting protein	protein-coding	0.016544	0.497248
chr10	20064394	20064909	+	201	intron (NM_008580, intron 10 of 29)	intron (NM_008580, intron 10 of 29)	-84269	NM_001198635	17761	Mm.20928	NM_008635	ENSMUSG00000019996	Map7	E-MAP-115|MAP-7|Mtap7|R75000|mshi|mste|ste	microtubule-associated protein 7	protein-coding	0.013592	0.505814
chr6	114256268	114258498	+	201	Intergenic	Intergenic	-25252	NM_178703	232333	Mm.5260	NM_178703	ENSMUSG00000030310	Slc6a1	A730043E01|GABATHG|GABATR|GAT-1|Gabt|Gabt1|Gat1|XT-1|Xtrp1	solute carrier family 6 (neurotransmitter transporter, GABA), member 1	protein-coding	0.007175	0.506051
chr15	85950682	85951260	+	201	intron (NM_009886, intron 5 of 34)	intron (NM_009886, intron 5 of 34)	71644	NM_028063	72026	Mm.158211	NM_028063	ENSMUSG00000022386	Trmu	1110005N20Rik|1600025P05Rik|AI314320|Trmt1	tRNA 5-methylaminomethyl-2-thiouridylate methyltransferase	protein-coding	0.013841	0.495682
chr11	120615375	120618918	+	199	intron (NM_001347615, intron 1 of 12)	intron (NM_001347615, intron 1 of 12)	744	NM_024229	68671	Mm.21439	NM_024229	ENSMUSG00000025137	Pcyt2	1110033E03Rik|ET	phosphate cytidylyltransferase 2, ethanolamine	protein-coding	0.032458	0.554458
chr4	142070880	142071638	+	199	intron (NM_145402, intron 1 of 2)	Charlie24|DNA|hAT-Charlie	-13039	NR_027137	100038693	Mm.402714	NR_027137	ENSMUSG00000073728	Tmem51os1	ENSMUSG00000073728|Gm10565|Tmem51as1	Tmem51 opposite strand 1	ncRNA	0.026385	0.492754
chr2	31490623	31493080	+	199	intron (NR_002687, intron 7 of 15)	intron (NR_002687, intron 7 of 15)	21543	NR_002687	432466	Mm.333323	NR_002687	ENSMUSG00000046687	Gm5424	EG432466	argininosuccinate synthase pseudogene	pseudo	0.010989	0.525631
chr19	55138539	55139495	+	199	Intergenic	Intergenic	-39570	NM_008149	14732	Mm.210196	NM_008149	ENSMUSG00000024978	Gpam	GPAT|GPAT1	glycerol-3-phosphate acyltransferase, mitochondrial	protein-coding	0.009414	0.477534
chr9	42273778	42274547	+	199	Intergenic	Intergenic	-9862	NM_172769	235293	Mm.32700	NM_172769	ENSMUSG00000032018	Sc5d	A830037K02|A830073K23Rik|Sc5dl	sterol-C5-desaturase	protein-coding	0.007802	0.490909
chr13	73758841	73760837	+	199	Intergenic	Intergenic	-3858	NM_011390	20499	Mm.275800	NM_011390	ENSMUSG00000017756	Slc12a7	AA408796|D13Ertd261e|Kcc4	solute carrier family 12, member 7	protein-coding	0.011022	0.494241
chr17	27032370	27033440	+	199	exon (NM_001251881, exon 5 of 7)	exon (NM_001251881, exon 5 of 7)	3646	NM_027544	70772	Mm.440437	NM_027544	ENSMUSG00000048731	Ggnbp1	0610031G08Rik|mdf	gametogenetin binding protein 1	protein-coding	0.027103	0.577965
chr19	4623418	4625160	+	199	promoter-TSS (NR_105952)	promoter-TSS (NR_105952)	-334	NR_105952	102466780		NR_105952	ENSMUSG00000098346	Mir6986	Gm27709|mmu-mir-6986	microRNA 6986	ncRNA	0.017796	0.537579
chr2	151958724	151960643	+	199	Intergenic	B4A|SINE|B4	7934	NR_035478	100316704		NR_035478	ENSMUSG00000088491	Mir1953	mir-1953|mmu-mir-1953	microRNA 1953	ncRNA	0.012507	0.508854
chr2	145903174	145903711	+	199	intron (NM_026425, intron 1 of 5)	CpG	201	NM_026425	67877	Mm.151168	NM_026425	ENSMUSG00000002728	Naa20	1500004D14Rik|2900026I01Rik|AU041458|D2Ertd186e|Nat5	N(alpha)-acetyltransferase 20, NatB catalytic subunit	protein-coding	0.113594	0.672862
chr15	100760852	100763346	+	199	intron (NM_021530, intron 1 of 24)	CpG	352	NM_021530	59033	Mm.209856	NM_021530	ENSMUSG00000023032	Slc4a8	AW493845|C230026C11|NDCBE|kNBC-3	solute carrier family 4 (anion exchanger), member 8	protein-coding	0.042101	0.553507
chr11	119091142	119092882	+	199	Intergenic	Intergenic	-5775	NM_007625	12418	Mm.268070	NM_007625	ENSMUSG00000039989	Cbx4	MPc2|PC2	chromobox 4	protein-coding	0.025862	0.542217
chr6	48047215	48047923	+	199	intron (NM_001081382, intron 1 of 5)	CpG	225	NM_001347139	72306	Mm.381553	NM_001081382	ENSMUSG00000071477	Zfp777	2500002G23Rik	zinc finger protein 777	protein-coding	0.111582	0.715092
chr4	128989461	128990028	+	199	Intergenic	Intergenic	-3480	NM_016895	11637	Mm.29460	NM_016895	ENSMUSG00000028792	Ak2	Ak-2|D4Ertd220e	adenylate kinase 2	protein-coding	0.024691	0.494718
chr7	49397333	49398361	+	199	intron (NM_175272, intron 3 of 37)	intron (NM_175272, intron 3 of 37)	151658	NM_175272	78286	Mm.333881	NM_175272	ENSMUSG00000052512	Nav2	5330421F07Rik|AU067780|BQ960892|HELAD1|POMFIL2|RAINB1|RAINB2|Unc53H2|mKIAA3015	neuron navigator 2	protein-coding	0.022374	0.499514
chr11	88204603	88205866	+	199	exon (NM_024174, exon 2 of 5)	exon (NM_024174, exon 2 of 5)	846	NM_024174	64656	Mm.168680	NM_024174	ENSMUSG00000023723	Mrps23	D11Bwg1153e|MRP-S23|Rpms23|S23mt	mitochondrial ribosomal protein S23	protein-coding	0.02692	0.509494
chr17	46024370	46026738	+	199	promoter-TSS (NM_001110267)	promoter-TSS (NM_001110267)	-391	NM_001110268	22339	Mm.282184	NM_009505	ENSMUSG00000023951	Vegfa	Vegf|Vpf	vascular endothelial growth factor A	protein-coding	0.017314	0.5458
chr14	70336076	70337097	+	199	intron (NM_001135151, intron 1 of 9)	intron (NM_001135151, intron 1 of 9)	11847	NM_001135152	213053	Mm.270647	NM_144808	ENSMUSG00000022094	Slc39a14	FAD-123|ZIP-14|Zip14|fad123	solute carrier family 39 (zinc transporter), member 14	protein-coding	0.008815	0.533268
chr12	11129982	11130362	+	199	intron (NM_001168564, intron 1 of 2)	intron (NM_001168564, intron 1 of 2)	20201	NM_173417	238076	Mm.113278	NM_173417	ENSMUSG00000043673	Kcns3	-	potassium voltage-gated channel, delayed-rectifier, subfamily S, member 3	protein-coding	0.005263	0.440945
chr11	75461706	75463958	+	199	promoter-TSS (NR_029739)	promoter-TSS (NR_029739)	-884	NR_029739	387141		NR_029739	ENSMUSG00000065529	Mir22	Mirn22|mmu-mir-22	microRNA 22	ncRNA	0.027975	0.585442
chr7	34228676	34230585	+	199	intron (NM_008155, intron 1 of 17)	intron (NM_008155, intron 1 of 17)	706	NM_008155	14751	Mm.589	NM_008155	ENSMUSG00000036427	Gpi1	Amf|Gpi|Gpi-1|Gpi-1r|Gpi-1s|Gpi-1t|Gpi1-r|Gpi1-s|Gpi1-t|Gpi1s|MF|NK|NK/GPI|Nlk|Org|Pgi|Phi	glucose phosphate isomerase 1	protein-coding	0.041907	0.581152
chr7	4820178	4821366	+	199	Intergenic	B3A|SINE|B2	-8432	NM_133777	77891	Mm.389787	NM_133777	ENSMUSG00000060860	Ube2s	0910001J09Rik|6720465F12Rik|AA409170|E2-EPF	ubiquitin-conjugating enzyme E2S	protein-coding	0.007576	0.486123
chr4	114664769	114666918	+	199	Intergenic	Intergenic	-155877	NR_033617	433746	Mm.388908	NR_033617	ENSMUSG00000055198	Gm12830	OTTMUSG00000008584	predicted gene 12830	ncRNA	0.031177	0.549767
chr6	124811705	124814470	+	199	intron (NM_009415, intron 1 of 6)	intron (NM_009415, intron 1 of 6)	1209	NM_009415	21991	Mm.4222	NM_009415	ENSMUSG00000023456	Tpi1	AI255506|Tpi|Tpi-1	triosephosphate isomerase 1	protein-coding	0.031826	0.552784
chr16	30062845	30064549	+	199	Intergenic	CpG	-1660	NM_008235	15205	Mm.390859	NM_008235	ENSMUSG00000022528	Hes1	Hry|bHLHb39	hairy and enhancer of split 1 (Drosophila)	protein-coding	0.096244	0.696188
chr18	85697958	85698291	+	199	Intergenic	LSU-rRNA_Hsa|rRNA|rRNA	-696828	NM_144946	246317	Mm.329578	NM_144946	ENSMUSG00000050321	Neto1	AI851453|Btcl1|C130005O10Rik	neuropilin (NRP) and tolloid (TLL)-like 1	protein-coding	0.051051	0.628743
chr18	69681214	69681892	+	199	intron (NM_013685, intron 17 of 19)	intron (NM_013685, intron 17 of 19)	-244006	NM_201362	381175	Mm.266831	NM_201362	ENSMUSG00000038903	Ccdc68	BC046343	coiled-coil domain containing 68	protein-coding	0.029499	0.488954
chr1	171246760	171247188	+	199	intron (NM_153064, intron 1 of 12)	intron (NM_153064, intron 1 of 12)	148	NM_153064	226646	Mm.21669	NM_153064	ENSMUSG00000013593	Ndufs2	CI-49kD	NADH dehydrogenase (ubiquinone) Fe-S protein 2	protein-coding	0.051402	0.596737
chr19	4148835	4153953	+	199	intron (NM_011778, intron 6 of 10)	intron (NM_011778, intron 6 of 10)	2731	NM_011778	23789	Mm.276859	NM_011778	ENSMUSG00000024835	Coro1b	-	coronin, actin binding protein 1B	protein-coding	0.018757	0.557335
chr2	35171051	35173169	+	199	intron (NM_012018, intron 38 of 43)	intron (NM_012018, intron 38 of 43)	29010	NM_026697	68365	Mm.198264	NM_026697	ENSMUSG00000026878	Rab14	0610030G24Rik|2810475J17Rik|A830021G03Rik|AI314285|AI649155|D030017L14Rik	RAB14, member RAS oncogene family	protein-coding	0.016997	0.529023
chr7	35586403	35588156	+	199	intron (NM_145633, intron 1 of 28)	intron (NM_145633, intron 1 of 28)	1032	NM_145633	245886	Mm.272620	NM_145633	ENSMUSG00000034867	Ankrd27	AA408090|BC016493|D330003H11Rik|Varp	ankyrin repeat domain 27 (VPS9 domain)	protein-coding	0.029093	0.571266
chr15	99032054	99033118	+	199	intron (NM_009448, intron 1 of 3)	intron (NM_009448, intron 1 of 3)	2695	NM_009448	22146	Mm.88212	NM_009448	ENSMUSG00000043091	Tuba1c	M[a]6|Tuba6	tubulin, alpha 1C	protein-coding	0.015038	0.494836
chr12	12787601	12789240	+	199	Intergenic	Intergenic	-118503	NR_136889	102637952	Mm.421393	NR_136889		Gm34637	-	predicted gene, 34637	ncRNA	0.021965	0.532927
chr2	168127602	168129198	+	199	Intergenic	Intergenic	26113	NR_040327	77017	Mm.407822	NR_040327	ENSMUSG00000087648	E130018N17Rik	-	RIKEN cDNA E130018N17 gene	ncRNA	0.021303	0.549781
chr11	109706003	109706438	+	199	intron (NM_153782, intron 1 of 10)	intron (NM_153782, intron 1 of 10)	16036	NM_153782	208659	Mm.208662	NM_153782	ENSMUSG00000020614	Fam20a	AI606893	family with sequence similarity 20, member A	protein-coding	0.02069	0.513761
chr8	92166638	92168055	+	199	Intergenic	Intergenic	188774	NR_033641	71296	Mm.86664	NR_033641	ENSMUSG00000031736	Crnde	4933436C20Rik	colorectal neoplasia differentially expressed (non-protein coding)	ncRNA	0.01482	0.477433
chr8	105960346	105962486	+	199	intron (NR_045594, intron 1 of 23)	intron (NR_045594, intron 1 of 23)	4699	NM_001253804	20498	Mm.292447	NM_009195	ENSMUSG00000017765	Slc12a4	AW546649|KCC1|RBCKCC1	solute carrier family 12, member 4	protein-coding	0.021028	0.52639
chr11	6011671	6014413	+	199	intron (NM_007595, intron 3 of 20)	B3|SINE|B2	52706	NM_007595	12323	Mm.439733	NM_007595	ENSMUSG00000057897	Camk2b	CaMKII	calcium/calmodulin-dependent protein kinase II, beta	protein-coding	0.007294	0.51914
chr17	26580431	26583106	+	199	intron (NM_026170, intron 1 of 9)	intron (NM_026170, intron 1 of 9)	20256	NM_026170	67458	Mm.30496	NM_026170	ENSMUSG00000001576	Ergic1	1200007D18Rik|maa-136	endoplasmic reticulum-golgi intermediate compartment (ERGIC) 1	protein-coding	0.013458	0.522422
chr9	21689984	21690505	+	199	intron (NM_001174079, intron 29 of 33)	MER77B|LTR|ERVL	-33332	NM_001252659	16835	Mm.3213	NM_010700	ENSMUSG00000032193	Ldlr	Hlb301	low density lipoprotein receptor	protein-coding	0.005758	0.478927
chr9	67839908	67840883	+	199	promoter-TSS (NM_177184)	promoter-TSS (NM_177184)	-1	NM_177184	320528	Mm.241454	NM_177184	ENSMUSG00000035284	Vps13c	AI552542|AV026040|C230055H22Rik|W51662|chorein	vacuolar protein sorting 13C	protein-coding	0.054359	0.602459
chr5	135009531	135010234	+	199	non-coding (NR_033794, exon 1 of 5)	non-coding (NR_033794, exon 1 of 5)	426	NR_033794	68758	Mm.389700	NM_145215	ENSMUSG00000040532	Abhd11	1110054D16Rik|A630008N09Rik|Wbscr21	abhydrolase domain containing 11	protein-coding	0.054054	0.609375
chr4	133510020	133511176	+	199	Intergenic	ORR1D2|LTR|ERVL-MaLR	-8365	NM_001083916	69073	Mm.299081	NM_133707	ENSMUSG00000037600	Kdf1	1810019J16Rik	keratinocyte differentiation factor 1	protein-coding	0.009516	0.477096
chrY	90761104	90762701	+	199	Intergenic	CpG	-6852	NR_137283	654820	Mm.34441	NM_001039559	ENSMUSG00000072844	G530011O06Rik	-	RIKEN cDNA G530011O06 gene	ncRNA	0.051346	0.548185
chr2	31135034	31136582	+	199	intron (NM_001038700, intron 1 of 14)	intron (NM_001038700, intron 1 of 14)	6200	NM_001038700	14269	Mm.52297	NM_019406	ENSMUSG00000075415	Fnbp1	1110057E06Rik|2210010H06Rik|FBP1|Fbp17	formin binding protein 1	protein-coding	0.020672	0.499032
chr4	132959967	132961748	+	198	Intergenic	Intergenic	-13238	NM_010208	14191	Mm.271665	NM_010208	ENSMUSG00000028874	Fgr	-	FGR proto-oncogene, Src family tyrosine kinase	protein-coding	0.017967	0.532548
chr4	10973006	10973821	+	198	Intergenic	Intergenic	34206	NM_175175	71801	Mm.34351	NM_175175	ENSMUSG00000049969	Plekhf2	1110070J07Rik|AA673237|ZFYVE18	pleckstrin homology domain containing, family F (with FYVE domain) member 2	protein-coding	0.019632	0.507353
chr2	166805292	166806227	+	198	exon (NM_001085495, exon 1 of 39)	exon (NM_001085495, exon 1 of 39)	178	NM_001085495	99371	Mm.297192	NM_001085495	ENSMUSG00000074582	Arfgef2	AI463430|AW493672|BIG2|E230011G24Rik	ADP-ribosylation factor guanine nucleotide-exchange factor 2 (brefeldin A-inhibited)	protein-coding	0.085561	0.685897
chr3	102344982	102345632	+	198	Intergenic	Intergenic	82902	NR_040391	319951	Mm.225196	NR_040391	ENSMUSG00000105891	A230001M10Rik	-	RIKEN cDNA A230001M10 gene	ncRNA	0.010769	0.497696
chr4	136082764	136083822	+	197	Intergenic	Intergenic	-29922	NM_025919	67025	Mm.276856	NM_025919	ENSMUSG00000059291	Rpl11	2010203J19Rik	ribosomal protein L11	protein-coding	0.018904	0.502361
chr10	40496789	40497557	+	196	Intergenic	Intergenic	-73189	NM_027572	70840	Mm.332570	NM_027572	ENSMUSG00000019834	Slc22a16	4921504E14Rik|CT2|FLIPT2|OCT6|OKB1	solute carrier family 22 (organic cation transporter), member 16	protein-coding	0.014323	0.49935
chr1	88215502	88216359	+	196	intron (NM_201645, intron 3 of 4)	intron (NM_201645, intron 3 of 4)	3971	NM_201645	394436	Mm.300095	NM_201645	ENSMUSG00000089960	Ugt1a1	Gnt1|UDPGT 1-1|UGT1A01|Udpgt-1a|UgtBr1	UDP glucuronosyltransferase 1 family, polypeptide A1	protein-coding	0.011669	0.447552
chr5	15703402	15703738	+	196	intron (NR_001585, intron 2 of 4)	intron (NR_001585, intron 2 of 4)	10701	NM_001281511	100502967	Mm.425235	NM_001281511	ENSMUSG00000073208	Speer4c	4933431D05Rik|SPEER-4C	spermatogenesis associated glutamate (E)-rich protein 4C	protein-coding	0.008929	0.465875
chr14	43307949	43308549	+	196	Intergenic	RLTR1B|LTR|ERV1	39562	NM_027940	71826	Mm.335855	NM_027940	ENSMUSG00000095384	1700001F09Rik	Gm10377	RIKEN cDNA 1700001F09 gene	protein-coding	0.028333	0.487521
chr10	81081665	81084589	+	195	TTS (NM_022653)	TTS (NM_022653)	13044	NM_022653	50492	Mm.26995	NM_022653	ENSMUSG00000004929	Thop1	AI131655|AI327041|EP24.15	thimet oligopeptidase 1	protein-coding	0.012654	0.541197
chr8	20378384	20379536	+	195	Intergenic	Intergenic	-15758	NM_001177408	100040599	Mm.491087	NM_001177408	ENSMUSG00000074449	Gm15319	OTTMUSG00000020118	predicted gene 15319	protein-coding	0.012153	0.509107
chr2	35812820	35814102	+	193	intron (NM_029774, intron 7 of 9)	intron (NM_029774, intron 7 of 9)	-5729	NR_040618	77665	Mm.400558	NR_040618	ENSMUSG00000086449	9030204H09Rik	-	RIKEN cDNA 9030204H09 gene	ncRNA	0.0117	0.501949
chr2	155585004	155586104	+	193	intron (NM_001291111, intron 1 of 11)	MIR|SINE|MIR	7256	NM_008180	14854	Mm.252316	NM_008180	ENSMUSG00000027610	Gss	AI314904|GS-A/GS-B|GSH-S	glutathione synthetase	protein-coding	0.021818	0.479564
chr4	147527445	147528229	+	193	Intergenic	Intergenic	-25440	NM_001014397	433804	Mm.332047	NM_001014397	ENSMUSG00000065999	Zfp985	Gm13154|OTTMUSG00000010673	zinc finger protein 985	protein-coding	0.019133	0.510828
chrX	141149677	141152380	+	193	Intergenic	(CAGAGA)n|Simple_repeat|Simple_repeat	-194317	NM_001164177	53380	Mm.17640	NM_016883	ENSMUSG00000031429	Psmd10	AW554874	proteasome (prosome, macropain) 26S subunit, non-ATPase, 10	protein-coding	0.00296	0.599852
chr17	31076960	31078531	+	193	intron (NM_009593, intron 2 of 14)	intron (NM_009593, intron 2 of 14)	20051	NM_009593	11307	Mm.15691	NM_009593	ENSMUSG00000024030	Abcg1	AW413978|Abc8|White	ATP-binding cassette, sub-family G (WHITE), member 1	protein-coding	0.011458	0.522265
chr12	104865312	104866271	+	192	promoter-TSS (NR_104437)	promoter-TSS (NR_104437)	-715	NM_053155	94040	Mm.244078	NM_053155	ENSMUSG00000021097	Clmn	9330188N17Rik|AI428889|AI788815|mKIAA1188	calmin	protein-coding	0.013556	0.527083
chr8	124922863	124927027	+	192	intron (NM_053207, intron 1 of 4)	intron (NM_053207, intron 1 of 4)	24309	NM_053207	112405	Mm.140619	NM_053207	ENSMUSG00000031987	Egln1	AI503754|C1orf12|HIF-PH2|HPH-2|Hif-p4h-2|ORF13|Phd2|SM-20	egl-9 family hypoxia-inducible factor 1	protein-coding	0.017051	0.517167
chr7	49522701	49523488	+	192	intron (NM_175272, intron 11 of 37)	(TG)n|Simple_repeat|Simple_repeat	113741	NM_001005232	13172	Mm.307176	NM_001005232	ENSMUSG00000030507	Dbx1	AI426026|Dbx	developing brain homeobox 1	protein-coding	0.024142	0.515228
chr10	8916139	8916508	+	192	Intergenic	ID_B1|SINE|B4	-30253	NM_175155	70097	Mm.338275	NM_175155	ENSMUSG00000015305	Sash1	1100001C18Rik|2500002E12Rik|A330076K04Rik|mKIAA0790	SAM and SH3 domain containing 1	protein-coding	0.00813	0.421622
chr6	140019853	140020235	+	192	intron (NM_054066, intron 5 of 13)	intron (NM_054066, intron 5 of 13)	21373	NM_054066	114875	Mm.50808	NM_054066	ENSMUSG00000030230	Plcz1	1700041H07Rik|PLCzeta	phospholipase C, zeta 1	protein-coding	0.018325	0.449086
chr4	155106134	155106530	+	192	intron (NM_001081100, intron 8 of 13)	ID_B1|SINE|B4	19755	NM_001081100	76866	Mm.200590	NM_001081100	ENSMUSG00000029049	Morn1	2900057D20Rik|4930417P05Rik|AU042805	MORN repeat containing 1	protein-coding	0.005051	0.38539
chr1	73672274	73672762	+	192	intron (NR_045311, intron 7 of 8)	LTR33|LTR|ERVL	183057	NR_105769	102465179		NR_105769	ENSMUSG00000098504	Mir6351	Gm27936|mmu-mir-6351	microRNA 6351	ncRNA	0.008197	0.541922
chr1	178344048	178344914	+	192	Intergenic	RLTR10C|LTR|ERVK	-6697	NM_016805	51810	Mm.86589	NM_016805	ENSMUSG00000039630	Hnrnpu	AA408410|AI256620|AL024194|AL024437|AW557595|C86794|Hnrpu|SAFA|Sp120|hnRNP U	heterogeneous nuclear ribonucleoprotein U	protein-coding	0.011547	0.480969
chr7	128187592	128187951	+	192	intron (NM_001029872, intron 11 of 30)	intron (NM_001029872, intron 11 of 30)	13825	NM_001029872	381924	Mm.334257	NM_001029872	ENSMUSG00000070369	Itgad	Cd11d	integrin, alpha D	protein-coding	0.016713	0.544444
chr1	88244679	88250916	+	191	exon (NM_001281466, exon 26 of 42)	exon (NM_001281466, exon 26 of 42)	20777	NM_001281466	100040766	Mm.386915	NM_001177364	ENSMUSG00000079429	Mroh2a	ENSMUSG00000044873|Heatr7b1|OTTMUSG00000020804	maestro heat-like repeat family member 2A	protein-coding	0.010101	0.510099
chr2	181930906	181931278	+	191	Intergenic	(TG)n|Simple_repeat|Simple_repeat	-60134	NM_001205282	672125	Mm.489571	NM_001205282	ENSMUSG00000098505	Gm14496	OTTMUSG00000016837	predicted gene 14496	protein-coding	0.021505	0.466488
chr1	88283453	88285559	+	191	Intergenic	Intergenic	-6927	NM_198652	381280	Mm.384762	NM_198652	ENSMUSG00000044783	Hjurp	6430706D22Rik|A730008H23Rik|C330011F01Rik|Gm975|Mfleg1	Holliday junction recognition protein	protein-coding	0.016144	0.496915
chr8	55363375	55364230	+	191	Intergenic	Intergenic	409074	NM_153581	234267	Mm.241700	NM_153581	ENSMUSG00000031517	Gpm6a	Gpm6|M6A	glycoprotein m6a	protein-coding	0.023392	0.610981
chr17	12896323	12897381	+	190	intron (NM_001034866, intron 10 of 18)	B2_Mm1a|SINE|B2	13148	NM_001034866	240023	Mm.242315	NM_001034866	ENSMUSG00000073460	Pnldc1	Gm313	poly(A)-specific ribonuclease (PARN)-like domain containing 1	protein-coding	0.013233	0.483475
chr8	122657180	122660060	+	190	intron (NM_009824, intron 1 of 11)	intron (NM_009824, intron 1 of 11)	19555	NM_001109873	12398	Mm.194339	NM_009824	ENSMUSG00000006362	Cbfa2t3	A630044F12Rik|AI465270|AW229127|Cbfa2t3h|ETO-2|Eto2|MTGR2	core-binding factor, runt domain, alpha subunit 2, translocated to, 3 (human)	protein-coding	0.015625	0.52933
chr7	132243432	132245332	+	190	intron (NM_029935, intron 6 of 7)	intron (NM_029935, intron 6 of 7)	-71282	NR_028578	100043682	Mm.482794	NR_028578	ENSMUSG00000109270	Gm10584	ENSMUSG00000073814	predicted gene 10584	ncRNA	0.013684	0.520779
chr6	140303870	140304852	+	190	Intergenic	Intergenic	-119738	NM_144920	109135	Mm.247670	NM_144920	ENSMUSG00000030231	Plekha5	2810431N21Rik|AI428202|AK129423|AMH-Cre|Ayu21-9|Gt(pU21)9Imeg|Pepp2|Tg(AMH-cre)1Flor	pleckstrin homology domain containing, family A member 5	protein-coding	0.011202	0.513733
chr4	148431914	148433042	+	190	Intergenic	Intergenic	12273	NM_027873	71707	Mm.292503	NM_027873	ENSMUSG00000047719	Ubiad1	1200002M06Rik|AI426463|AW320947|Tere1	UbiA prenyltransferase domain containing 1	protein-coding	0.012411	0.492471
chr4	135884025	135884802	+	190	Intergenic	Intergenic	-10567	NM_026383	52830	Mm.29159	NM_026383	ENSMUSG00000028675	Pnrc2	0610011E17Rik|D4Bwg0593e	proline-rich nuclear receptor coactivator 2	protein-coding	0.01287	0.548843
chr17	8282531	8283622	+	190	promoter-TSS (NM_018819)	promoter-TSS (NM_018819)	-737	NM_018819	55951	Mm.288510	NM_018819	ENSMUSG00000023861	Mpc1	0610006G08Rik|3830411I18Rik|Brp44l	mitochondrial pyruvate carrier 1	protein-coding	0.044913	0.570513
chr16	43978998	43980188	+	190	promoter-TSS (NM_001007460)	promoter-TSS (NM_001007460)	-543	NM_001007460	332175	Mm.327852	NM_001007460	ENSMUSG00000036304	Zdhhc23	Gm1751|Gm779|nidd	zinc finger, DHHC domain containing 23	protein-coding	0.096639	0.68094
chr11	32140378	32141383	+	190	Intergenic	Intergenic	-39652	NR_130637	104692	Mm.414035	NR_130637	ENSMUSG00000086386	Gm12108	BB052462|OTTMUSG00000005365	predicted gene 12108	ncRNA	0.01592	0.493042
chr8	13679184	13680861	+	190	Intergenic	Intergenic	-2435	NM_009025	19414	Mm.18517	NM_009025	ENSMUSG00000031453	Rasa3	AI326412|C86362|E130011G04|GAPIII|hlb381|scat	RAS p21 protein activator 3	protein-coding	0.012522	0.522646
chr8	26162071	26162877	+	190	exon (NM_199042, exon 3 of 3)	exon (NM_199042, exon 3 of 3)	4305	NM_199042	73754	Mm.383241	NM_199042	ENSMUSG00000037214	Thap1	4833431A01Rik|AW490810	THAP domain containing, apoptosis associated protein 1	protein-coding	0.023573	0.484511
chr4	139140237	139140730	+	190	Intergenic	Intergenic	-9370	NM_001163006	433771	Mm.305990	NM_001163006	ENSMUSG00000050608	Minos1	2310028O11Rik	mitochondrial inner membrane organizing system 1	protein-coding	0.004057	0.473684
chr6	90332495	90334438	+	190	intron (NM_001347329, intron 1 of 19)	intron (NM_001347329, intron 1 of 19)	177	NM_144940	243537	Mm.335669	NM_144940	ENSMUSG00000034456	Uroc1	AI265605|BC022133	urocanase domain containing 1	protein-coding	0.006691	0.540638
chr17	56275477	56276623	+	190	intron (NM_174989, intron 1 of 1)	intron (NM_174989, intron 1 of 1)	717	NM_174989	106759	Mm.203952	NM_174989	ENSMUSG00000047123	Ticam1	AW046014|AW547018|TICAM-1|TRIF	toll-like receptor adaptor molecule 1	protein-coding	0.008726	0.508282
chr15	77911830	77913681	+	190	Intergenic	Intergenic	16239	NM_019913	56551	Mm.291917	NM_019913	ENSMUSG00000005354	Txn2	2510006J11Rik|AI788873|Trx2	thioredoxin 2	protein-coding	0.017288	0.539417
chr17	56279642	56280250	+	190	exon (NM_025836, exon 8 of 8)	exon (NM_025836, exon 8 of 8)	-3179	NM_174989	106759	Mm.203952	NM_174989	ENSMUSG00000047123	Ticam1	AW046014|AW547018|TICAM-1|TRIF	toll-like receptor adaptor molecule 1	protein-coding	0.019737	0.576355
chr8	123813757	123814935	+	190	intron (NM_009003, intron 1 of 7)	intron (NM_009003, intron 1 of 7)	8350	NM_009003	19341	Mm.9221	NM_009003	ENSMUSG00000019478	Rab4a	AI848268|Rab4	RAB4A, member RAS oncogene family	protein-coding	0.011885	0.523325
chr2	84870771	84872813	+	190	TTS (NM_199223)	TTS (NM_199223)	14900	NM_199223	269295	Mm.86447	NM_199223	ENSMUSG00000050896	Rtn4rl2	Ngr2|Ngrh1|Ngrl3	reticulon 4 receptor-like 2	protein-coding	0.061214	0.60744
chr15	85723900	85725797	+	190	Intergenic	Intergenic	-10716	NM_001113418	19013	Mm.212789	NM_011144	ENSMUSG00000022383	Ppara	4933429D07Rik|AW742785|Nr1c1|PPAR-alpha|PPARalpha|Ppar	peroxisome proliferator activated receptor alpha	protein-coding	0.010543	0.551633
chr8	86659323	86659994	+	190	intron (NM_001168591, intron 2 of 8)	L1_Mus3|LINE|L1	8089	NM_001168591	66887	Mm.324550	NM_025827	ENSMUSG00000047866	Lonp2	1300002A08Rik|AU015403|Lonp	lon peptidase 2, peroxisomal	protein-coding	0.013413	0.52381
chr10	81417688	81422081	+	190	intron (NM_026756, intron 2 of 8)	intron (NM_026756, intron 2 of 8)	-3587	NR_106141	102465778		NR_106141	ENSMUSG00000105379	Mir1191b	mmu-mir-1191b	microRNA 1191b	ncRNA	0.019577	0.578971
chr7	122198613	122199409	+	190	Intergenic	B3|SINE|B2	-12780	NM_001316689	26918	Mm.20452	NM_012016	ENSMUSG00000030866	Ern2	Ern1|Ire1|Ire1b|ire1-beta|mIre1	endoplasmic reticulum (ER) to nucleus signalling 2	protein-coding	0.012563	0.476788
chr9	107724009	107725365	+	190	Intergenic	Intergenic	-14212	NM_011349	20350	Mm.12903	NM_011349	ENSMUSG00000034684	Sema3f	Sema4|Semak	sema domain, immunoglobulin domain (Ig), short basic domain, secreted, (semaphorin) 3F	protein-coding	0.009587	0.524687
chr10	111511816	111512250	+	190	Intergenic	ID_B1|SINE|B4	5747	NM_009344	21664	Mm.3117	NM_009344	ENSMUSG00000020205	Phlda1	DT1P1B11|TDAG51|Tdag	pleckstrin homology like domain, family A, member 1	protein-coding	0.013825	0.445977
chr1	171063461	171067113	+	189	promoter-TSS (NR_106103)	promoter-TSS (NR_106103)	-635	NR_106103	102466998		NR_106103	ENSMUSG00000099119	Mir6546	Gm27408|mmu-mir-6546	microRNA 6546	ncRNA	0.070372	0.631262
chr16	91356996	91358130	+	189	Intergenic	Intergenic	-15220	NM_010509	15976	Mm.6834	NM_010509	ENSMUSG00000022971	Ifnar2	AI747302|Ifnar-2	interferon (alpha and beta) receptor 2	protein-coding	0.016755	0.511894
chr9	24922095	24922546	+	189	Intergenic	Intergenic	-148017	NM_194263	57246	Mm.31452	NM_020496	ENSMUSG00000031965	Tbx20	9430010M06Rik|AL022859|Tbx12	T-box 20	protein-coding	0.002217	0.519912
chr15	97850501	97851360	+	188	Intergenic	LTR16A|LTR|ERVL	-6428	NM_001204280	56233	Mm.384027	NM_019572	ENSMUSG00000022475	Hdac7	5830434K02Rik|HD7|HD7a|Hdac7a|mFLJ00062	histone deacetylase 7	protein-coding	0.008149	0.488372
chr2	170351411	170352183	+	188	intron (NM_029815, intron 11 of 12)	intron (NM_029815, intron 11 of 12)	-4564	NR_040610	73303	Mm.443297	NR_040610	ENSMUSG00000086999	Bcas1os2	1700040N02Rik	breast carcinoma amplified sequence 1, opposite strand 2	ncRNA	0.016839	0.556274
chr4	134896792	134897673	+	188	TTS (NM_027935)	TTS (NM_027935)	17684	NM_027935	71817	Mm.88349	NM_027935	ENSMUSG00000028822	Tmem50a	3200001F09Rik|CAM|Smp1	transmembrane protein 50A	protein-coding	0.017026	0.53288
chr17	46735272	46737272	+	188	3' UTR (NM_001305990, exon 4 of 4)	3' UTR (NM_001305990, exon 4 of 4)	-7107	NM_010321	14711	Mm.29395	NM_010321	ENSMUSG00000002769	Gnmt	-	glycine N-methyltransferase	protein-coding	0.0205	0.575712
chr9	104326644	104327097	+	187	intron (NM_207668, intron 2 of 10)	intron (NM_207668, intron 2 of 10)	10852	NM_019807	56318	Mm.19941	NM_019807	ENSMUSG00000032561	Acpp	5'-NT|A030005E02Rik|FRAP|Lap|PAP|Ppal	acid phosphatase, prostate	protein-coding	0.022075	0.462555
chr5	100410973	100412323	+	186	intron (NM_026969, intron 1 of 27)	ID_B1|SINE|B4	4586	NM_026969	69162	Mm.18634	NM_026969	ENSMUSG00000035325	Sec31a	1810024J13Rik|ABP125|ABP130|AU042160|HSPC275|Sec31l1	Sec31 homolog A (S. cerevisiae)	protein-coding	0.012593	0.458179
chrY	90806253	90806536	+	186	intron (NM_133362, intron 2 of 3)	B1_Mus2|SINE|Alu	20952	NM_133362	170942	Mm.76062	NM_133362	ENSMUSG00000096768	Erdr1	edr	erythroid differentiation regulator 1	protein-coding	0.021201	0.433099
chr18	35696656	35697165	+	186	intron (NM_029669, intron 3 of 7)	AT_rich|Low_complexity|Low_complexity	6234	NM_029669	76594	Mm.108596	NM_029669	ENSMUSG00000024350	Dnajc18	2700075B01Rik|AU041129	DnaJ heat shock protein family (Hsp40) member C18	protein-coding	0.015717	0.433333
chr11	109488351	109488961	+	185	intron (NM_028710, intron 3 of 13)	ID_B1|SINE|B4	-15060	NM_001029842	104681	Mm.265874	NM_134038	ENSMUSG00000041920	Slc16a6	AW743111|ESTM12|MCT 6|MCT 7|MCT6	solute carrier family 16 (monocarboxylic acid transporters), member 6	protein-coding	0.018033	0.500818
chr15	25632640	25633357	+	184	intron (NM_019472, intron 1 of 40)	intron (NM_019472, intron 1 of 40)	10448	NM_019472	17909	Mm.60590	NM_019472	ENSMUSG00000022272	Myo10	AW048724|D15Ertd600e|mKIAA0799|myosin-X	myosin X	protein-coding	0.020921	0.520891
chr18	5984636	5985873	+	184	Intergenic	MIRb|SINE|MIR	150844	NM_029277	75415	Mm.239675	NM_029277	ENSMUSG00000041225	Arhgap12	2810011M08Rik	Rho GTPase activating protein 12	protein-coding	0.005659	0.522617
chr19	7143356	7146079	+	184	intron (NM_134147, intron 3 of 10)	ID_B1|SINE|B4	-38988	NM_201411	396184	Mm.386930	NM_201411	ENSMUSG00000047787	Flrt1	AW742165|D630040I23Rik	fibronectin leucine rich transmembrane protein 1	protein-coding	0.023503	0.526799
chr4	129236329	129238383	+	184	intron (NM_001285867, intron 1 of 6)	intron (NM_001285867, intron 1 of 6)	1862	NM_001285865	97130	Mm.331907	NM_001033189	ENSMUSG00000050390	C77080	Kiaa1522|mKIAA1522	expressed sequence C77080	protein-coding	0.020935	0.549392
chr10	81339986	81341792	+	184	intron (NM_148951, intron 3 of 5)	intron (NM_148951, intron 3 of 5)	2377	NM_148951	209047	Mm.218755	NM_148951	ENSMUSG00000034872	Gipc3	Ahl5|Rgs19ip3	GIPC PDZ domain containing family, member 3	protein-coding	0.02381	0.545102
chr14	55085379	55086432	+	184	intron (NM_001039198, intron 1 of 9)	intron (NM_001039198, intron 1 of 9)	6143	NM_001039198	239102	Mm.441113	NM_001039198	ENSMUSG00000040721	Zfhx2	ZFH-5	zinc finger homeobox 2	protein-coding	0.012346	0.530361
chr1	65090417	65090766	+	183	Intergenic	MER31B|LTR|ERV1	-8301	NM_144761	12965	Mm.440053	NM_144761	ENSMUSG00000073658	Crygb	Cryg-3|DGcry-3|Nop	crystallin, gamma B	protein-coding	0.005731	0.437143
chr8	20267431	20268010	+	183	TTS (NR_030708)	TTS (NR_030708)	29712	NR_030708	547150	Mm.359054	NR_030708	ENSMUSG00000071796	6820431F20Rik	-	cadherin 11 pseudogene	pseudo	0.02418	0.493103
chr8	106278365	106280326	+	183	intron (NM_021491, intron 2 of 8)	intron (NM_021491, intron 2 of 8)	-2884	NR_126091	75044	Mm.445896	NR_126090		4930506A18Rik	-	RIKEN cDNA 4930506A18 gene	ncRNA	0.013259	0.528033
chr14	67046989	67047462	+	183	intron (NM_001205188, intron 2 of 9)	intron (NM_001205188, intron 2 of 9)	25246	NM_028032	71978	Mm.273997	NM_028032	ENSMUSG00000022052	Ppp2r2a	2410004D02Rik|mKIAA1541	protein phosphatase 2, regulatory subunit B, alpha	protein-coding	0.012685	0.485232
chr9	20866006	20866823	+	183	Intergenic	(CAGG)n|Simple_repeat|Simple_repeat	-2228	NM_175687	319278	Mm.249932	NM_175687	ENSMUSG00000038884	A230050P20Rik	RyDEN	RIKEN cDNA A230050P20 gene	protein-coding	0.007344	0.498778
chr12	111112787	111114197	+	183	TTS (NM_198023)	TTS (NM_198023)	-52878	NM_001286122	22031	Mm.27431	NM_011632	ENSMUSG00000021277	Traf3	AI528849|CAP-1|CD40bp|CRAF1|LAP1|T-BAM|amn	TNF receptor-associated factor 3	protein-coding	0.015603	0.476258
chr11	118239559	118241254	+	183	intron (NM_001112699, intron 1 of 12)	intron (NM_001112699, intron 1 of 12)	8186	NM_011180	19157	Mm.86413	NM_011180	ENSMUSG00000017132	Cyth1	CLM1|CTH-1|CYTIP|Pscd1	cytohesin 1	protein-coding	0.012979	0.518868
chr17	83566432	83566795	+	183	Intergenic	ID_B1|SINE|B4	-52280	NM_009187	20463	Mm.30072	NM_009187	ENSMUSG00000024248	Cox7a2l	COX7AR|COX7RP|EB1|SIG-81|SIG81|Silg81	cytochrome c oxidase subunit VIIa polypeptide 2-like	protein-coding	0.019284	0.464286
chr12	5054900	5060673	+	183	Intergenic	Intergenic	140433	NM_001099628	320817	Mm.210966	NM_001099628	ENSMUSG00000052812	Atad2b	1110014E10Rik|BC032887|C79189|D530031C13Rik	ATPase family, AAA domain containing 2B	protein-coding	0.025117	0.554728
chr16	32759860	32760706	+	181	intron (NM_080457, intron 7 of 26)	intron (NM_080457, intron 7 of 26)	24397	NM_080457	140474	Mm.214599	NM_080457	ENSMUSG00000079620	Muc4	4933405I11Rik|Asgp	mucin 4	protein-coding	0.01182	0.488784
chr16	95549877	95551154	+	181	intron (NM_001302152, intron 1 of 10)	intron (NM_001302152, intron 1 of 10)	-20150	NM_001302183	13876	Mm.164531	NM_133659	ENSMUSG00000040732	Erg	D030036I24Rik	avian erythroblastosis virus E-26 (v-ets) oncogene related	protein-coding	0.018011	0.494523
chr6	31089990	31091240	+	181	Intergenic	Intergenic	-27522	NR_029532	387223		NR_029532	ENSMUSG00000065604	Mir29b-1	Mirn29b|Mirn29b-1|mir-29b-1	microRNA 29b-1	ncRNA	0.0152	0.506795
chr6	99522722	99523848	+	181	Intergenic	Intergenic	-2292	NM_001347345	108655	Mm.234965	NM_053202	ENSMUSG00000030067	Foxp1	3110052D19Rik|4932443N09Rik|AI461938|AW494214	forkhead box P1	protein-coding	0.059503	0.596273
chr16	36606188	36606593	+	181	intron (NM_019388, intron 7 of 7)	intron (NM_019388, intron 7 of 7)	-44256	NM_013803	12374	Mm.103619	NM_013803	ENSMUSG00000051980	Casr	CaR|Gprc2a	calcium-sensing receptor	protein-coding	0.014815	0.475369
chr14	25182556	25183015	+	181	Intergenic	Intergenic	-39544	NR_045718	75862	Mm.109191	NR_045718		4930572O13Rik	-	RIKEN cDNA 4930572O13 gene	ncRNA	0.019608	0.534783
chr7	98522226	98525583	+	181	Intergenic	Intergenic	29682	NM_001113379	434215	Mm.323057	NM_001113379	ENSMUSG00000090958	Lrrc32	AI426318|D11S833Eh|D7H11S833E|EG434215|Garp	leucine rich repeat containing 32	protein-coding	0.010724	0.53782
chr2	164418461	164419509	+	181	Intergenic	Intergenic	-13825	NM_001252563	17183	Mm.29428	NM_013592	ENSMUSG00000016995	Matn4	matrilin-4	matrilin 4	protein-coding	0.015267	0.508103
chr17	47791517	47793649	+	181	TTS (NM_001161723)	TTS (NM_001161723)	6839	NM_011549	21425	Mm.2305	NM_011549	ENSMUSG00000023990	Tfeb	Tcfeb|bHLHe35	transcription factor EB	protein-coding	0.021576	0.57759
chr7	24485974	24487734	+	181	intron (NM_153112, intron 1 of 8)	intron (NM_153112, intron 1 of 8)	4831	NM_153112	260299	Mm.178322	NM_153112	ENSMUSG00000054793	Cadm4	Igdf4c|Igsf4c|Tsll2	cell adhesion molecule 4	protein-coding	0.013068	0.59682
chr3	96576905	96578371	+	181	TTS (NM_027241)	TTS (NM_027241)	-10837	NR_040409	100038464	Mm.475126	NR_040409	ENSMUSG00000074398	Gm15441	ENSMUSG00000074398|OTTMUSG00000021867	predicted gene 15441	ncRNA	0.014325	0.511247
chr14	70537422	70539754	+	181	TTS (NM_145219)	TTS (NM_145219)	-6663	NM_180588	72549	Mm.46742	NM_180588	ENSMUSG00000033589	Reep4	2700029E10Rik	receptor accessory protein 4	protein-coding	0.015866	0.531933
chr7	19808287	19810347	+	181	intron (NM_033601, intron 7 of 8)	intron (NM_033601, intron 7 of 8)	-12508	NM_023224	80794	Mm.81698	NM_023224	ENSMUSG00000040525	Cblc	2310076I21Rik|2310079L19Rik|Cbl3	Casitas B-lineage lymphoma c	protein-coding	0.026214	0.55507
chr7	122101416	122101844	+	181	intron (NM_028177, intron 1 of 4)	CpG	218	NM_028177	70316	Mm.3014	NM_028177	ENSMUSG00000030869	Ndufab1	2210401F17Rik|2310039H15Rik|2610003B19Rik|8kDa|9130423F15Rik|ACP|CI-SDAP|SDAP	NADH dehydrogenase (ubiquinone) 1, alpha/beta subcomplex, 1	protein-coding	0.074766	0.615385
chr3	51408126	51409100	+	181	intron (NM_025523, intron 1 of 3)	intron (NM_025523, intron 1 of 3)	342	NM_025523	66377	Mm.331007	NM_025523	ENSMUSG00000037152	Ndufc1	2310016K22Rik|KFYI	NADH dehydrogenase (ubiquinone) 1, subcomplex unknown, 1	protein-coding	0.057495	0.56
chr7	24607924	24609761	+	181	TTS (NM_023154)	TTS (NM_023154)	-2486	NM_001102613	232970	Mm.333663	NM_001102613	ENSMUSG00000074277	Phldb3	EG232970|ENSMUSG00000061511|Gm10102	pleckstrin homology like domain, family B, member 3	protein-coding	0.017964	0.515234
chr2	91117691	91121543	+	181	intron (NM_008653, intron 2 of 31)	intron (NM_008653, intron 2 of 31)	1473	NM_008653	17868	Mm.10728	NM_008653	ENSMUSG00000002100	Mybpc3	-	myosin binding protein C, cardiac	protein-coding	0.015576	0.546587
chr7	112186283	112187366	+	181	Intergenic	Intergenic	-27767	NM_015814	50781	Mm.55143	NM_015814	ENSMUSG00000030772	Dkk3	AW061014|C87148	dickkopf WNT signaling pathway inhibitor 3	protein-coding	0.01662	0.521218
chr2	132697329	132698200	+	181	intron (NM_028637, intron 2 of 2)	intron (NM_028637, intron 2 of 2)	7481	NM_028637	73747	Mm.284114	NM_028637	ENSMUSG00000044991	1110034G24Rik	-	RIKEN cDNA 1110034G24 gene	protein-coding	0.017222	0.522936
chr1	168366015	168366559	+	181	intron (NM_008783, intron 2 of 7)	intron (NM_008783, intron 2 of 7)	65882	NM_183355	18514	Mm.43358	NM_008783	ENSMUSG00000052534	Pbx1	2310056B04Rik|D230003C07Rik|Pbx-1	pre B cell leukemia homeobox 1	protein-coding	0.011029	0.462385
chr2	72886663	72887339	+	181	Intergenic	Intergenic	-73284	NR_102349	76218	Mm.75260	NR_102348	ENSMUSG00000085427	6430710C18Rik	5033406J01Rik	RIKEN cDNA 6430710C18 gene	ncRNA	0.005917	0.487445
chr10	60277740	60278393	+	181	intron (NM_001146120, intron 1 of 13)	intron (NM_001146120, intron 1 of 13)	438	NM_001146120	19156	Mm.29978	NM_011179	ENSMUSG00000004207	Psap	AI037048|SGP-1	prosaposin	protein-coding	0.053599	0.593272
chr10	75650084	75653494	+	181	intron (NM_172549, intron 34 of 36)	intron (NM_172549, intron 34 of 36)	-7781	NM_027890	71733	Mm.247956	NM_027890	ENSMUSG00000006342	Susd2	1200011D11Rik	sushi domain containing 2	protein-coding	0.012023	0.550865
chr11	113166289	113168281	+	181	intron (NR_015556, intron 1 of 2)	intron (NR_015556, intron 1 of 2)	34553	NR_015556	72386	Mm.266961	NR_015556	ENSMUSG00000087259	2610035D17Rik	-	RIKEN cDNA 2610035D17 gene	ncRNA	0.01757	0.546412
chr8	120667624	120668806	+	181	promoter-TSS (NM_009941)	promoter-TSS (NM_009941)	-10	NM_009941	12857	Mm.386758	NM_009941	ENSMUSG00000031818	Cox4i1	AL024441|COX|COX IV-1|COXIV|Cox4|Cox4a|IV-1	cytochrome c oxidase subunit IV isoform 1	protein-coding	0.12775	0.720203
chr10	99207571	99208778	+	181	Intergenic	Intergenic	-55057	NM_026268	67603	Mm.1791	NM_026268	ENSMUSG00000019960	Dusp6	1300019I03Rik|MKP-3|MKP3|PYST1	dual specificity phosphatase 6	protein-coding	0.013256	0.466887
chr4	95050279	95051603	+	181	exon (NM_010591, exon 1 of 1)	exon (NM_010591, exon 1 of 1)	1281	NM_010591	16476	Mm.275071	NM_010591	ENSMUSG00000052684	Jun	AP-1|Junc|c-jun	jun proto-oncogene	protein-coding	0.087613	0.637736
chr19	60874066	60874607	+	181	intron (NM_007452, intron 1 of 6)	intron (NM_007452, intron 1 of 6)	202	NM_007452	11757	Mm.29821	NM_007452	ENSMUSG00000024997	Prdx3	AW822249|Aop1|D0Tohi1|Ef2l|Mer5|Prx3|SP22|TDXM	peroxiredoxin 3	protein-coding	0.049908	0.601476
chr9	122035837	122038327	+	181	Intergenic	Intergenic	-41056	NM_001289560	215494	Mm.402151	NM_153540	ENSMUSG00000066235	Pomgnt2	Ago61|C85492|Gtdc2	protein O-linked mannose beta 1,4-N-acetylglucosaminyltransferase 2	protein-coding	0.007229	0.48334
chr4	63263084	63264739	+	181	intron (NM_025685, intron 13 of 60)	MIRb|SINE|MIR	7060	NR_030477	735262		NR_030477	ENSMUSG00000070102	Mir455	Mirn455|mir-455|mmu-mir-455	microRNA 455	ncRNA	0.007251	0.536836
chr12	112110464	112113000	+	181	intron (NM_001081169, intron 1 of 14)	intron (NM_001081169, intron 1 of 14)	-2423	NR_049197	100885836		NR_049197	ENSMUSG00000106228	Mir3073b	mir-3073b|mmu-mir-3073b	microRNA 3073b	ncRNA	0.01459	0.581395
chr1	26686108	26686559	+	181	intron (NM_001033764, intron 1 of 1)	intron (NM_001033764, intron 1 of 1)	1127	NM_001033764	210940	Mm.297614	NM_001033764	ENSMUSG00000073722	4931408C20Rik	-	RIKEN cDNA 4931408C20 gene	protein-coding	0	0.480088
chr16	32870224	32870614	+	181	Intergenic	Intergenic	-2053	NM_172615	100502698	Mm.327319	NM_172615	ENSMUSG00000035629	Rubcn	1700021K19Rik|5330403K09|Kiaa0226|Rubicon|mKIAA0226	RUN domain and cysteine-rich domain containing, Beclin 1-interacting protein	protein-coding	0.012821	0.493606
chr13	104817019	104817877	+	181	promoter-TSS (NM_026072)	promoter-TSS (NM_026072)	278	NM_026075	67288	Mm.125465	NM_026075	ENSMUSG00000021716	Srek1ip1	3110031B13Rik|AI462702|AV348305|AW121048|Sfrs12ip1|Srsf12ip1	splicing regulatory glutamine/lysine-rich protein 1interacting protein 1	protein-coding	0.044289	0.525029
chrX	135053575	135054695	+	180	intron (NR_040282, intron 2 of 3)	intron (NR_040282, intron 2 of 3)	6201	NR_040282	320606	Mm.439072	NR_040281	ENSMUSG00000089759	3632454L22Rik	-	RIKEN cDNA 3632454L22 gene	ncRNA	0.000893	0.546833
chr8	10438449	10439071	+	180	intron (NM_001319151, intron 17 of 34)	intron (NM_001319151, intron 17 of 34)	284849	NM_001319151	244281	Mm.422761	NM_001081397	ENSMUSG00000039057	Myo16	BM140241|C230040D10Rik|Gm1105|NYAP3|mKIAA0865	myosin XVI	protein-coding	0.016077	0.489567
chr8	117733522	117734154	+	180	intron (NM_008290, intron 1 of 4)	PB1D10|SINE|Alu	31892	NM_008290	15486	Mm.276466	NM_008290	ENSMUSG00000031844	Hsd17b2	AI194836|AI194967|AI255511	hydroxysteroid (17-beta) dehydrogenase 2	protein-coding	0.014241	0.505529
chr9	40628153	40628820	+	180	Intergenic	Intergenic	-57478	NM_133733	71566	Mm.280560	NM_133733	ENSMUSG00000032024	Clmp	9030425E11Rik|ACAM|ASP5|AW557819	CXADR-like membrane protein	protein-coding	0.01949	0.505988
chr4	146484845	146485820	+	180	Intergenic	Intergenic	-16668	NM_001243138	100041433	Mm.441741	NM_001243138	ENSMUSG00000056300	Zfp981	Gm13247|OTTMUSG00000011075	zinc finger protein 981	protein-coding	0.006154	0.481557
chr9	45849255	45851661	+	180	intron (NM_011792, intron 1 of 8)	intron (NM_011792, intron 1 of 8)	11913	NM_011792	23821	Mm.24044	NM_011792	ENSMUSG00000032086	Bace1	ASP2|Bace|C76936	beta-site APP cleaving enzyme 1	protein-coding	0.010806	0.52929
chr1	88268677	88269212	+	179	intron (NM_172505, intron 3 of 4)	intron (NM_172505, intron 3 of 4)	464	NR_040291	78605	Mm.384762	NR_040291		6430706D22Rik	-	RIKEN cDNA 6430706D22 gene	ncRNA	0.013084	0.531716
chr11	49260557	49262722	+	179	exon (NM_010794, exon 3 of 3)	exon (NM_010794, exon 3 of 3)	11087	NM_001110150	17308	Mm.196933	NM_010794	ENSMUSG00000020346	Mgat1	Mgat-1	mannoside acetylglucosaminyltransferase 1	protein-coding	0.022633	0.567405
chr1	90233726	90235197	+	178	Intergenic	Intergenic	30481	NM_007722	12778	Mm.6522	NM_007722	ENSMUSG00000044337	Ackr3	AW541270|CXC-R7|CXCR-7|Cmkor1|Cxcr7|RDC-1|Rdc1	atypical chemokine receptor 3	protein-coding	0.016315	0.477582
chr1	88259170	88262683	+	178	3' UTR (NM_001281466, exon 42 of 42)	3' UTR (NM_001281466, exon 42 of 42)	8482	NR_040291	78605	Mm.384762	NR_040291		6430706D22Rik	-	RIKEN cDNA 6430706D22 gene	ncRNA	0.013379	0.508537
chr4	147275144	147276199	+	178	intron (NM_001039209, intron 1 of 2)	CpG	99805	NM_001039209	195531	Mm.270762	NM_001039209	ENSMUSG00000078496	Zfp982	Gm13152|OTTMUSG00000010671	zinc finger protein 982	protein-coding	0.10237	0.649621
chr1	75348842	75349947	+	178	Intergenic	Intergenic	-10898	NM_010043	13346	Mm.6712	NM_010043	ENSMUSG00000026208	Des	-	desmin	protein-coding	0.01267	0.562387
chr11	5999203	6002288	+	178	intron (NM_007595, intron 4 of 20)	intron (NM_007595, intron 4 of 20)	44987	NM_019661	56418	Mm.294821	NM_019661	ENSMUSG00000002741	Ykt6	0610042I15Rik|1810013M05Rik|AW105923	YKT6 v-SNARE homolog (S. cerevisiae)	protein-coding	0.011021	0.553143
chr13	119616329	119616786	+	178	Intergenic	Intergenic	-7262	NM_020279	56838	Mm.143745	NM_020279	ENSMUSG00000074715	Ccl28	CCK1|MEC|Scya28	chemokine (C-C motif) ligand 28	protein-coding	0.017505	0.515284
chr17	13398145	13400425	+	178	Intergenic	Intergenic	44713	NM_001167578	100041352	Mm.490251	NM_001167578	ENSMUSG00000052469	Tcp10c	D17Leh66C|D17Leh66ca|Gm9880|T66C-a|Tcp-10c	t-complex protein 10c	protein-coding	0.010965	0.493643
chr1	165763816	165765883	+	178	intron (NM_011804, intron 1 of 3)	MIRb|SINE|MIR	1069	NM_011804	433375	Mm.294885	NM_011804	ENSMUSG00000040713	Creg1	AA755314|Creg	cellular repressor of E1A-stimulated genes 1	protein-coding	0.037736	0.530464
chr18	81794542	81796295	+	178	Intergenic	Intergenic	196662	NR_039589	100628596		NR_039589	ENSMUSG00000093036	Mir5127	mmu-mir-5127|mu-mir-5127	microRNA 5127	ncRNA	0.018825	0.506271
chr6	94213660	94214284	+	178	intron (NR_130996, intron 1 of 1)	intron (NR_130996, intron 1 of 1)	23470	NR_130996	78178	Mm.452749	NR_130996	ENSMUSG00000045095	4930511A08Rik	-	RIKEN cDNA 4930511A08 gene	ncRNA	0.016026	0.4688
chr11	50183048	50184701	+	176	intron (NM_026543, intron 3 of 6)	ID_B1|SINE|B4	9023	NM_026543	68067	Mm.40828	NM_026543	ENSMUSG00000020381	Mrnip	2900016G09Rik|3010026O09Rik|AI851514|AW475975	MRN complex interacting protein	protein-coding	0.012704	0.507255
chr7	132673639	132675581	+	176	intron (NM_029609, intron 6 of 6)	intron (NM_029609, intron 6 of 6)	63967	NM_029609	76429	Mm.276721	NM_029609	ENSMUSG00000030946	Lhpp	2310007H09Rik	phospholysine phosphohistidine inorganic pyrophosphate phosphatase	protein-coding	0.014418	0.533196
chr11	3190603	3191032	+	176	intron (NM_030207, intron 1 of 32)	B1_Mm|SINE|Alu	2646	NM_030207	78887	Mm.394071	NM_030207	ENSMUSG00000023764	Sfi1	-	Sfi1 homolog, spindle assembly associated (yeast)	protein-coding	0.013986	0.432558
chr1	39612884	39614340	+	175	Intergenic	B3A|SINE|B2	-36265	NM_001033135	67702	Mm.28614	NM_001033135	ENSMUSG00000048234	Rnf149	1600023E10Rik|AV037261|C76763|Gm15832|Greul4|OTTMUSG00000026591	ring finger protein 149	protein-coding	0.012363	0.452299
chr3	108641086	108641466	+	175	intron (NM_181400, intron 13 of 14)	B4A|SINE|B4	-12637	NM_145543	229725	Mm.214545	NM_145543	ENSMUSG00000027884	Clcc1	Mclc	chloride channel CLIC-like 1	protein-coding	0.013158	0.47769
chr3	95890412	95891538	+	175	intron (NM_001346514, intron 1 of 5)	intron (NM_001346514, intron 1 of 5)	1030	NM_153513	229600	Mm.89556	NM_153513	ENSMUSG00000038543	BC028528	L259	cDNA sequence BC028528	protein-coding	0.011545	0.477374
chr19	57314346	57315346	+	175	Intergenic	CpG	40886	NR_045319	78120	Mm.445892	NR_045319		4930449E18Rik	-	RIKEN cDNA 4930449E18 gene	ncRNA	0.058	0.647353
chr4	133256740	133261185	+	175	intron (NM_031393, intron 4 of 14)	intron (NM_031393, intron 4 of 14)	4125	NM_031393	269589	Mm.25660	NM_031393	ENSMUSG00000028860	Sytl1	9030417L18|PSGL-1|Slp1	synaptotagmin-like 1	protein-coding	0.021372	0.555331
chr4	126107461	126109258	+	175	intron (NM_028800, intron 1 of 10)	intron (NM_028800, intron 1 of 10)	4402	NM_001145827	74178	Mm.440269	NM_028800	ENSMUSG00000042608	Stk40	2310004N11Rik|AI428792	serine/threonine kinase 40	protein-coding	0.010573	0.511123
chr10	42030880	42031418	+	175	Intergenic	Intergenic	-12767	NM_001034858	213402	Mm.211320	NM_001034858	ENSMUSG00000071324	Armc2	2610018I05Rik	armadillo repeat containing 2	protein-coding	0.033457	0.576994
chr2	163308506	163309006	+	175	intron (NM_001098799, intron 3 of 8)	ID_B1|SINE|B4	83302	NM_001098799	269389	Mm.207709	NM_001098799	ENSMUSG00000074607	Tox2	AI851523|AV026525|BI987407|Gcx1|RxHMG1	TOX high mobility group box family member 2	protein-coding	0.024	0.500998
chr18	74622052	74623777	+	175	intron (NM_201600, intron 5 of 38)	intron (NM_201600, intron 5 of 38)	-91790	NR_045368	73606	Mm.444734	NR_045368		1700120E14Rik	-	RIKEN cDNA 1700120E14 gene	ncRNA	0.014493	0.474508
chr18	75374731	75376902	+	175	intron (NM_001042660, intron 2 of 3)	intron (NM_001042660, intron 2 of 3)	8451	NM_001042660	17131	Mm.34407	NM_008543	ENSMUSG00000025880	Smad7	Madh7	SMAD family member 7	protein-coding	0.018425	0.496777
chr7	28379005	28379845	+	174	promoter-TSS (NM_011756)	promoter-TSS (NM_011756)	-197	NM_011756	22695	Mm.389856	NM_011756	ENSMUSG00000044786	Zfp36	Gos24|Nup475|TIS11D|TISII|Tis11|Ttp|Zfp-36	zinc finger protein 36	protein-coding	0.05119	0.593341
chr6	30804534	30805056	+	174	intron (NM_017478, intron 20 of 23)	intron (NM_017478, intron 20 of 23)	63496	NR_029900	723930		NR_029900	ENSMUSG00000065501	Mir335	Mirn335|mir-335|mmu-mir-335	microRNA 335	ncRNA	0.011494	0.596558
chr4	57070832	57072377	+	174	intron (NM_019427, intron 12 of 15)	intron (NM_019427, intron 12 of 15)	71552	NM_019427	54357	Mm.28217	NM_019427	ENSMUSG00000028434	Epb41l4b	6430543G08Rik|AA589614|AU021054|BB007528|D4Ertd346e|Ehm2|Epb4.1l4b|Lulu2	erythrocyte membrane protein band 4.1 like 4b	protein-coding	0.005825	0.490944
chr6	72424919	72426744	+	174	exon (NM_019802, exon 7 of 15)	exon (NM_019802, exon 7 of 15)	11523	NM_019802	56316	Mm.19937	NM_019802	ENSMUSG00000053460	Ggcx	-	gamma-glutamyl carboxylase	protein-coding	0.025753	0.55586
chr6	86496823	86498265	+	174	Intergenic	MLT1O|LTR|ERVL-MaLR	-9317	NR_040293	381792	Mm.333223	NR_040292	ENSMUSG00000101655	2310040G24Rik	-	RIKEN cDNA 2310040G24 gene	ncRNA	0.019417	0.515593
chr10	80141893	80143128	+	174	exon (NM_025313, exon 1 of 4)	exon (NM_025313, exon 1 of 4)	195	NM_025313	66043	Mm.278560	NM_025313	ENSMUSG00000003072	Atp5d	0610008F14Rik|1500000I11Rik|AA960090|AI876556|AU020773|C85518	ATP synthase, H+ transporting, mitochondrial F1 complex, delta subunit	protein-coding	0.046964	0.564725
chr13	29773606	29774020	+	174	intron (NR_131896, intron 5 of 16)	intron (NR_131896, intron 5 of 16)	81860	NM_144536	68916	Mm.212227	NM_144536	ENSMUSG00000006191	Cdkal1	1190005B03Rik|6620401C13Rik	CDK5 regulatory subunit associated protein 1-like 1	protein-coding	0.016908	0.479518
chr10	81176726	81177497	+	173	intron (NM_007907, intron 1 of 13)	intron (NM_007907, intron 1 of 13)	480	NM_007907	13629	Mm.2903	NM_007907	ENSMUSG00000034994	Eef2	Ef-2	eukaryotic translation elongation factor 2	protein-coding	0.066148	0.604922
chr11	3158330	3158931	+	173	intron (NM_030207, intron 10 of 32)	intron (NM_030207, intron 10 of 32)	34609	NR_003517	236604	Mm.247625	NM_001004146		Pisd-ps1	-	phosphatidylserine decarboxylase, pseudogene 1	pseudo	0.016639	0.461794
chr1	171150016	171150792	+	173	promoter-TSS (NM_008623)	promoter-TSS (NM_008623)	199	NM_025321	66052	Mm.198138	NM_025321	ENSMUSG00000058076	Sdhc	0610010E03Rik|AI316496|AU019277	succinate dehydrogenase complex, subunit C, integral membrane protein	protein-coding	0.043814	0.557272
chr19	37174631	37175707	+	172	intron (NM_001290827, intron 1 of 10)	intron (NM_001290827, intron 1 of 10)	894	NM_001290826	208922	Mm.391176	NM_198300	ENSMUSG00000039652	Cpeb3	4831444O18Rik|CPE-BP3|mKIAA0940	cytoplasmic polyadenylation element binding protein 3	protein-coding	0.052045	0.54039
chr1	55088238	55088868	+	172	promoter-TSS (NM_010477)	promoter-TSS (NM_010477)	405	NM_008303	15528	Mm.215667	NM_008303	ENSMUSG00000073676	Hspe1	10kDa|Hsp10|mt-cpn10	heat shock protein 1 (chaperonin 10)	protein-coding	0.07619	0.610143
chr1	85573555	85573959	+	172	Intergenic	Intergenic	25053	NM_030194	109032	Mm.335802	NM_030194	ENSMUSG00000070034	Sp110	5031415C07Rik|52kDa|5830484A20Rik|ENSMUSG00000075603|Ifi75|Ipr1	Sp110 nuclear body protein	protein-coding	0.009901	0.483951
chr7	25005641	25010984	+	172	Intergenic	Intergenic	-2375	NM_001290469	232975	Mm.44101	NM_144921	ENSMUSG00000040907	Atp1a3	Atpa-2	ATPase, Na+/K+ transporting, alpha 3 polypeptide	protein-coding	0.04024	0.583832
chr17	29060854	29061310	+	172	intron (NR_036469, intron 1 of 1)	PB1|SINE|Alu	18044	NR_036469	100504267	Mm.438550	NR_036469	ENSMUSG00000085912	Trp53cor1	Gm16197|OTTMUSG00000031656|linc-p21|lincRNA-p21	tumor protein p53 pathway corepressor 1	ncRNA	0.019737	0.512035
chr10	127094679	127096752	+	172	3' UTR (NM_001171026, exon 15 of 15)	3' UTR (NM_001171026, exon 15 of 15)	16808	NM_001301014	216439	Mm.336761	NM_001033263	ENSMUSG00000025422	Agap2	AGAP-2|Centg1|PIKE|cnt-g1|mKIAA0167	ArfGAP with GTPase domain, ankyrin repeat and PH domain 2	protein-coding	0.016884	0.554002
chr18	15061876	15065485	+	172	promoter-TSS (NM_001142731)	promoter-TSS (NM_001142731)	-98	NM_001142731	106931	Mm.329299	NM_134112	ENSMUSG00000036225	Kctd1	4933402K10Rik|AI661543|AW553000	potassium channel tetramerisation domain containing 1	protein-coding	0.07315	0.62687
chr13	84221934	84222774	+	172	promoter-TSS (NR_138587)	promoter-TSS (NR_138587)	58	NR_029418	72745	Mm.295063	NM_175187	ENSMUSG00000035762	Tmem161b	2810446P07Rik|AI843389	transmembrane protein 161B	protein-coding	0.066667	0.624257
chr4	135787021	135789676	+	172	exon (NM_001085509, exon 19 of 37)	exon (NM_001085509, exon 19 of 37)	28633	NM_001085509	242702	Mm.318639	NM_001085509	ENSMUSG00000037139	Myom3	8430427K15Rik|Gm434	myomesin family, member 3	protein-coding	0.013559	0.539533
chr11	88718503	88719208	+	172	promoter-TSS (NM_054043)	promoter-TSS (NM_054043)	212	NR_038058	193280	Mm.396842	NR_038058		C030037D09Rik	9330160M04	RIKEN cDNA C030037D09 gene	ncRNA	0.083688	0.644476
chr11	84395069	84395415	+	172	intron (NM_133360, intron 52 of 53)	intron (NM_133360, intron 52 of 53)	118259	NM_019816	56321	Mm.257482	NM_019816	ENSMUSG00000018697	Aatf	4933415H02Rik|5830465M17Rik|Che-1|Trb	apoptosis antagonizing transcription factor	protein-coding	0.00289	0.458213
chr13	75839805	75841128	+	172	intron (NM_053108, intron 1 of 2)	intron (NM_053108, intron 1 of 2)	580	NM_053108	93692	Mm.25844	NM_053108	ENSMUSG00000021591	Glrx	C86710|D13Wsu156e|Glrx1|Grx1|TTase	glutaredoxin	protein-coding	0.014361	0.5
chr6	72438722	72440915	+	172	promoter-TSS (NM_145569)	promoter-TSS (NM_145569)	-260	NM_145569	232087	Mm.29815	NM_145569	ENSMUSG00000053907	Mat2a	D630045P18Rik	methionine adenosyltransferase II, alpha	protein-coding	0.070679	0.590702
chr8	109572656	109573559	+	172	3' UTR (NM_175646, exon 4 of 4)	3' UTR (NM_175646, exon 4 of 4)	6065	NM_001329965	15439	Mm.26730	NM_017370	ENSMUSG00000031722	Hp	HP-1|preHP2	haptoglobin	protein-coding	0.023256	0.509956
chr9	62366372	62368220	+	172	intron (NM_009672, intron 1 of 6)	intron (NM_009672, intron 1 of 6)	25953	NM_009672	11737	Mm.269088	NM_009672	ENSMUSG00000032249	Anp32a	Anp32|I1PP2A|LANP|PHAP1|W91701|pp32	acidic (leucine-rich) nuclear phosphoprotein 32 family, member A	protein-coding	0.022186	0.520281
chr8	120100630	120101947	+	172	5' UTR (NM_133967, exon 1 of 8)	5' UTR (NM_133967, exon 1 of 8)	184	NM_133967	102193	Mm.240076	NM_133967	ENSMUSG00000031823	Zdhhc7	AL024087|Gramp2	zinc finger, DHHC domain containing 7	protein-coding	0.084282	0.632777
chr15	100468088	100469104	+	172	promoter-TSS (NM_134093)	promoter-TSS (NM_134093)	-438	NM_134093	68614	Mm.275272	NM_134093	ENSMUSG00000037353	Letmd1	1110019O13Rik|AI593524|BB130465|BB235638|HCCR-2|HCCR1|MCC-32|Mccr	LETM1 domain containing 1	protein-coding	0.08563	0.616519
chr12	109974876	109976666	+	172	Intergenic	Intergenic	182302	NR_045466	67280	Mm.390495	NR_045466		3110009F21Rik	-	RIKEN cDNA 3110009F21 gene	ncRNA	0.015084	0.547739
chr11	88873097	88873953	+	172	intron (NR_126433, intron 3 of 4)	intron (NR_126433, intron 3 of 4)	-8939	NM_001042541	11640	Mm.2969	NM_009648	ENSMUSG00000018428	Akap1	AKAP121|AKAP84|Akap|C76494|C81186|DAKAP1|S-AKAP84	A kinase (PRKA) anchor protein 1	protein-coding	0.033879	0.506418
chr13	99035958	99038802	+	172	Intergenic	ORR1B2|LTR|ERVL-MaLR	50541	NR_045495	69603	Mm.390632	NR_045495	ENSMUSG00000100410	2310020H05Rik	-	RIKEN cDNA 2310020H05 gene	ncRNA	0.015823	0.503339
chr17	45588232	45592036	+	172	intron (NM_001199114, intron 3 of 12)	intron (NM_001199114, intron 3 of 12)	2259	NM_022880	63959	Mm.29744	NM_022880	ENSMUSG00000023942	Slc29a1	1200014D21Rik|AA407560|ENT1	solute carrier family 29 (nucleoside transporters), member 1	protein-coding	0.016562	0.544021
chr4	44097607	44098147	+	172	Intergenic	Intergenic	-13700	NM_015828	50798	Mm.256718	NM_015828	ENSMUSG00000028479	Gne	2310066H07Rik|DMRV|GLCNE|IBM2|NM|Uae1	glucosamine (UDP-N-acetyl)-2-epimerase/N-acetylmannosamine kinase	protein-coding	0.009259	0.500924
chr4	129919703	129922481	+	172	Intergenic	Intergenic	14866	NR_045190	319894	Mm.59196	NR_045190	ENSMUSG00000086369	E330017L17Rik	-	RIKEN cDNA E330017L17 gene	ncRNA	0.014759	0.528967
chr10	17411168	17411540	+	172	Intergenic	Intergenic	-311874	NM_010828	17684	Mm.272321	NM_010828	ENSMUSG00000039910	Cited2	AI835299|ER154-like|Mrg1|Msg2|p35srj	Cbp/p300-interacting transactivator, with Glu/Asp-rich carboxy-terminal domain, 2	protein-coding	0.010753	0.461126
chr5	122523088	122525563	+	172	Intergenic	Intergenic	-22100	NM_001110140	11938	Mm.227583	NM_009722	ENSMUSG00000029467	Atp2a2	9530097L16Rik|D5Wsu150e|SERCA2|SERCA2B|Serca2a|mKIAA4195	ATPase, Ca++ transporting, cardiac muscle, slow twitch 2	protein-coding	0.014545	0.529887
chr2	167486906	167488641	+	172	intron (NM_170756, intron 1 of 2)	intron (NM_170756, intron 1 of 2)	-4872	NM_030743	81018	Mm.22225	NM_030743	ENSMUSG00000006418	Rnf114	1110008J21Rik|AI225886|AW549494|Zfp228|Zfp313|Znf228	ring finger protein 114	protein-coding	0.011527	0.511521
chr17	28561666	28562464	+	172	Intergenic	Intergenic	-1299	NM_001317065	109791	Mm.21160	NM_025469	ENSMUSG00000024225	Clps	2200003J09Rik	colipase, pancreatic	protein-coding	0.011278	0.553191
chr19	55218043	55219744	+	172	intron (NM_001081076, intron 12 of 20)	intron (NM_001081076, intron 12 of 20)	22343	NM_001081076	73707	Mm.489987	NM_001081076	ENSMUSG00000055523	Gucy2g	2410077I05Rik|GC-G	guanylate cyclase 2g	protein-coding	0.026455	0.521739
chr13	21790403	21791074	+	172	Intergenic	Intergenic	3250	NM_001290466	319188	Mm.264645	NM_178202	ENSMUSG00000069308	Hist1h2bp	-	histone cluster 1, H2bp	protein-coding	0.026826	0.467262
chr2	60962733	60964064	+	172	promoter-TSS (NM_020296)	promoter-TSS (NM_020296)	-194	NM_020296	56878	Mm.259667	NM_020296	ENSMUSG00000026970	Rbms1	2600014B10Rik|AI255215|MSSP-1|MSSP-2|MSSP-3|YC1	RNA binding motif, single stranded interacting protein 1	protein-coding	0.044328	0.56982
chr12	110417959	110418835	+	172	Intergenic	Intergenic	-28782	NM_001135001	26931	Mm.240396	NM_012023	ENSMUSG00000017843	Ppp2r5c	2610043M05Rik|2700063L20Rik|AI060890|AW545884|C85228|D12Bwg0916e|mKIAA0044	protein phosphatase 2, regulatory subunit B', gamma	protein-coding	0.025114	0.540479
chr7	97740645	97741420	+	172	Intergenic	Intergenic	-2785	NM_175105	66333	Mm.29756	NM_175105	ENSMUSG00000042797	Aqp11	1700015P13Rik|AI648923|sjds	aquaporin 11	protein-coding	0.016774	0.521907
chr11	99141535	99142815	+	172	Intergenic	Intergenic	12902	NM_007719	12775	Mm.2932	NM_007719	ENSMUSG00000037944	Ccr7	CC-CKR-7|CCR-7|CD197|Cdw197|Cmkbr7|EBI1|Ebi1h	chemokine (C-C motif) receptor 7	protein-coding	0.021094	0.535519
chr13	43561063	43561567	+	172	Intergenic	RMER10A|LTR|ERVL	-1124	NM_001081059	76137	Mm.426290	NM_001081059	ENSMUSG00000021371	Mcur1	6230416A05Rik|AU015498|AV136929|AW554392|C88263|Ccdc90a	mitochondrial calcium uniporter regulator 1	protein-coding	0.011905	0.528713
chr6	120148730	120151210	+	172	intron (NM_016718, intron 1 of 3)	intron (NM_016718, intron 1 of 3)	-43853	NM_001347432	29862	Mm.103668	NM_016718	ENSMUSG00000041377	Ninj2	-	ninjurin 2	protein-coding	0.018145	0.528013
chr11	97695474	97697153	+	172	intron (NM_001163308, intron 1 of 9)	intron (NM_001163308, intron 1 of 9)	3071	NM_001163307	22658	Mm.2418	NM_009545	ENSMUSG00000018537	Pcgf2	Mel18|Rnf110|Zfp144|mel-18	polycomb group ring finger 2	protein-coding	0.018463	0.528571
chr4	154525786	154528280	+	172	intron (NM_001177995, intron 2 of 15)	intron (NM_001177995, intron 2 of 15)	109334	NR_045643	320939	Mm.436738	NR_045643		5930403L14Rik	-	RIKEN cDNA 5930403L14 gene	ncRNA	0.021251	0.531864
chr10	128200859	128202182	+	172	intron (NM_001033264, intron 6 of 17)	intron (NM_001033264, intron 6 of 17)	6885	NM_001285777	216456	Mm.30102	NM_001033264	ENSMUSG00000044005	Gls2	A330074B06Rik|AI195532|GA|GLS|Lga	glutaminase 2 (liver, mitochondrial)	protein-coding	0.012094	0.545317
chr8	71628931	71632178	+	172	TTS (NR_106035)	TTS (NR_106035)	552	NR_106035	102466799		NR_106035	ENSMUSG00000098976	Mir6769b	Gm27546|mmu-mir-6769b	microRNA 6769b	ncRNA	0.045273	0.595135
chr15	85733795	85736148	+	172	promoter-TSS (NM_011144)	promoter-TSS (NM_011144)	-593	NM_001113418	19013	Mm.212789	NM_011144	ENSMUSG00000022383	Ppara	4933429D07Rik|AW742785|Nr1c1|PPAR-alpha|PPARalpha|Ppar	peroxisome proliferator activated receptor alpha	protein-coding	0.060348	0.625319
chr6	136524732	136525172	+	172	intron (NM_019426, intron 1 of 14)	intron (NM_019426, intron 1 of 14)	6101	NM_019426	54343	Mm.173271	NM_019426	ENSMUSG00000030213	Atf7ip	2610204M12Rik|AM|Mcaf1	activating transcription factor 7 interacting protein	protein-coding	0.011364	0.492063
chr10	81140620	81143739	+	172	intron (NM_010731, intron 1 of 2)	intron (NM_010731, intron 1 of 2)	5908	NM_010731	16969	Mm.20920	NM_010731	ENSMUSG00000035011	Zbtb7a	9030619K07Rik|9130006G12Rik|AI452336|FBI-1|Lrf|Pokemon|Zbtb7	zinc finger and BTB domain containing 7a	protein-coding	0.013145	0.612821
chr15	57978558	57980028	+	172	Intergenic	Intergenic	-6610	NM_173862	239463	Mm.221241	NM_173862	ENSMUSG00000051225	Fam83a	-	family with sequence similarity 83, member A	protein-coding	0.017007	0.538409
chr1	35762036	35763932	+	171	Intergenic	RMER1B|Other|Other	-305416	NM_015818	50785	Mm.213566	NM_015818	ENSMUSG00000045216	Hs6st1	6Ost1	heparan sulfate 6-O-sulfotransferase 1	protein-coding	0.014241	0.553506
chr2	168504849	168507537	+	171	intron (NM_001291174, intron 8 of 10)	intron (NM_001291174, intron 8 of 10)	84172	NM_001291176	18019	Mm.116802	NM_010899	ENSMUSG00000027544	Nfatc2	AI607462|NF-ATc2|NF-ATp|NFAT1|NFAT1-D|Nfatp	nuclear factor of activated T cells, cytoplasmic, calcineurin dependent 2	protein-coding	0.021949	0.557084
chr10	91991121	91991501	+	171	Intergenic	Intergenic	80874	NR_029812	723955		NR_029812	ENSMUSG00000065524	Mir135a-2	Mirn135a-2|mir-135a-2	microRNA 135a-2	ncRNA	0.007895	0.464567
chr4	141862882	141864298	+	171	intron (NM_025994, intron 1 of 3)	MIRb|SINE|MIR	11330	NM_025994	27984	Mm.395598	NM_025994	ENSMUSG00000040659	Efhd2	2600015J22Rik|AA408606|D4Wsu27e	EF hand domain containing 2	protein-coding	0.013418	0.549753
chr5	26006799	26008090	+	170	Intergenic	Intergenic	-2717	NM_001281519	100038949		NM_001281519	ENSMUSG00000091049	Gm1979	-	predicted gene 1979	protein-coding	0.044926	0.583591
chr17	29439302	29440477	+	170	Intergenic	Intergenic	-51156	NM_008842	18712	Mm.405293	NM_008842	ENSMUSG00000024014	Pim1	Pim-1	proviral integration site 1	protein-coding	0.00766	0.482143
chr4	149484632	149485331	+	170	promoter-TSS (NM_026963)	promoter-TSS (NM_026963)	161	NM_133435	66454	Mm.76062	NM_133435	ENSMUSG00000028992	Nmnat1	2610529L11Rik|5730441G13Rik|D4Cole1e|nmnat	nicotinamide nucleotide adenylyltransferase 1	protein-coding	0.041488	0.577143
chr1	182563124	182564127	+	170	Intergenic	Intergenic	-1382	NM_001145806	170725	Mm.189201	NM_130890	ENSMUSG00000038599	Capn8	nCL-2|nCL-2'	calpain 8	protein-coding	0.024925	0.526892
chr4	3085113	3086320	+	169	Intergenic	Intergenic	-86367	NM_001167534	100312470	Mm.480297	NM_001167534	ENSMUSG00000094798	Vmn1r2	Gm11776|OTTMUSG00000004179	vomeronasal 1 receptor 2	protein-coding	0.008285	0.503311
chr8	20593027	20594092	+	169	Intergenic	RLTR10F|LTR|ERVK	-21368	NM_001270553	100861668	Mm.491087	NM_001270553	ENSMUSG00000095294	Gm21119	-	predicted gene, 21119	protein-coding	0.021596	0.515947
chr4	146739742	146740150	+	169	Intergenic	RLTR16B_MM|LTR|ERVK	-193073	NR_045468	67524	Mm.444300	NR_045468	ENSMUSG00000086046	1700095A21Rik	-	RIKEN cDNA 1700095A21 gene	ncRNA	0.004902	0.488998
chr4	3050014	3051030	+	169	Intergenic	Intergenic	-121561	NM_001167534	100312470	Mm.480297	NM_001167534	ENSMUSG00000094798	Vmn1r2	Gm11776|OTTMUSG00000004179	vomeronasal 1 receptor 2	protein-coding	0.003937	0.502458
chr16	34041668	34042119	+	168	intron (NM_177357, intron 37 of 59)	intron (NM_177357, intron 37 of 59)	-74890	NM_009471	22247	Mm.13145	NM_009471	ENSMUSG00000022814	Umps	1700095D23Rik|AA408257|AL033308|BB164745	uridine monophosphate synthetase	protein-coding	0.017738	0.475664
chr8	106605765	106607151	+	168	intron (NM_009864, intron 2 of 15)	B1F|SINE|Alu	3108	NM_009864	12550	Mm.35605	NM_009864	ENSMUSG00000000303	Cdh1	AA960649|ARC-1|E-cad|Ecad|L-CAM|UVO|Um	cadherin 1	protein-coding	0.018038	0.506849
chr19	29489611	29490309	+	168	Intergenic	Intergenic	32027	NR_015567	77779	Mm.458738	NR_015567	ENSMUSG00000097855	A930007I19Rik	-	RIKEN cDNA A930007I19 gene	ncRNA	0.010029	0.440629
chr8	20546398	20546797	+	167	Intergenic	Intergenic	-68330	NM_001270553	100861668	Mm.491087	NM_001270553	ENSMUSG00000095294	Gm21119	-	predicted gene, 21119	protein-coding	0.007519	0.48
chr4	134371424	134372364	+	166	5' UTR (NM_019578, exon 1 of 11)	5' UTR (NM_019578, exon 1 of 11)	653	NM_019578	56219	Mm.30978	NM_019578	ENSMUSG00000028838	Extl1	D430033M16Rik	exostoses (multiple)-like 1	protein-coding	0.024468	0.57492
chr1	85198288	85200245	+	166	promoter-TSS (NM_001081746)	promoter-TSS (NM_001081746)	-345	NM_001081746	665378	Mm.440912	NM_001081746		Gm7609	EG665378	predicted pseudogene 7609	protein-coding	0.005621	0.503575
chr4	135302330	135304254	+	166	Intergenic	MLT1G3|LTR|ERVL-MaLR	-30532	NM_013885	29876	Mm.257765	NM_013885	ENSMUSG00000037242	Clic4	D0Jmb3|TU-74|mc3s5|mtCLIC	chloride intracellular channel 4 (mitochondrial)	protein-coding	0.014553	0.483117
chr2	6071588	6072592	+	166	Intergenic	Intergenic	58095	NM_001159657	227545	Mm.133542	NM_144883	ENSMUSG00000045319	Proser2	5430407P10Rik|AU067770	proline and serine rich 2	protein-coding	0.011952	0.511443
chr5	15482971	15484277	+	166	Intergenic	Lx2A1|LINE|L1	45598	NM_001310449	100861755	Mm.382859	NM_001310449	ENSMUSG00000106445	Gm21190	-	predicted gene, 21190	protein-coding	0.009188	0.495792
chr4	145851548	145852294	+	166	Intergenic	Intergenic	14702	NR_033612	236069	Mm.276881	NR_033612	ENSMUSG00000096233	Gm13238	OTTMUSG00000011065	carnitine deficiency-associated gene expressed in ventricle 3 pseudogene	pseudo	0.017426	0.484605
chr1	88252275	88253852	+	166	intron (NM_001281466, intron 31 of 41)	B3A|SINE|B2	16345	NR_040291	78605	Mm.384762	NR_040291		6430706D22Rik	-	RIKEN cDNA 6430706D22 gene	ncRNA	0.013951	0.529785
chr19	47503486	47504344	+	165	intron (NM_175360, intron 9 of 9)	intron (NM_175360, intron 9 of 9)	-9067	NR_045322	100503104	Mm.442735	NR_045322	ENSMUSG00000097990	Gm19557	-	predicted gene, 19557	ncRNA	0.018648	0.498254
chr7	49599461	49600970	+	165	intron (NM_175272, intron 36 of 37)	intron (NM_175272, intron 36 of 37)	36620	NM_001005232	13172	Mm.307176	NM_001005232	ENSMUSG00000030507	Dbx1	AI426026|Dbx	developing brain homeobox 1	protein-coding	0.011928	0.515894
chr9	122031950	122033504	+	165	Intergenic	Intergenic	-36701	NM_001289560	215494	Mm.402151	NM_153540	ENSMUSG00000066235	Pomgnt2	Ago61|C85492|Gtdc2	protein O-linked mannose beta 1,4-N-acetylglucosaminyltransferase 2	protein-coding	0.009009	0.509325
chr4	105108988	105111013	+	165	promoter-TSS (NM_178143)	promoter-TSS (NM_178143)	-102	NM_178143	108079	Mm.48638	NM_178143	ENSMUSG00000028518	Prkaa2	2310008I11Rik|A830082D05|AMPKalpha2	protein kinase, AMP-activated, alpha 2 catalytic subunit	protein-coding	0.054321	0.604146
chr1	88300340	88301790	+	165	Intergenic	Intergenic	-5647	NM_134252	171382	Mm.218753	NM_134252	ENSMUSG00000036251	Trpm8	CMR1|LTRPC6|LTrpC-6|TRPP8|Trp-p8	transient receptor potential cation channel, subfamily M, member 8	protein-coding	0.009655	0.507926
chr1	73915752	73916967	+	165	intron (NM_027884, intron 34 of 34)	intron (NM_027884, intron 34 of 34)	-51893	NR_045311	109198	Mm.359721	NR_045311	ENSMUSG00000100301	6030407O03Rik	-	RIKEN cDNA 6030407O03 gene	ncRNA	0.003292	0.506579
chr6	67013529	67015161	+	165	intron (NM_001177560, intron 3 of 4)	intron (NM_001177560, intron 3 of 4)	-22254	NR_040278	320172	Mm.449039	NR_040278	ENSMUSG00000087231	E230016M11Rik	-	RIKEN cDNA E230016M11 gene	ncRNA	0.007966	0.517453
chr1	74990307	74990746	+	165	intron (NM_029342, intron 2 of 4)	B1_Mus1|SINE|Alu	-38854	NM_001313683	16147	Mm.439736	NM_010544	ENSMUSG00000006538	Ihh	HHG-2	Indian hedgehog	protein-coding	0.01139	0.420455
chr10	69946354	69948302	+	165	intron (NM_146005, intron 26 of 42)	intron (NM_146005, intron 26 of 42)	21796	NM_170687	11735	Mm.235960	NM_009670	ENSMUSG00000069601	Ank3	2900054D09Rik|AI314020|Ank-3|AnkG|Ankyrin-3|Ankyrin-G	ankyrin 3, epithelial	protein-coding	0.01848	0.469985
chr19	5023256	5024881	+	165	promoter-TSS (NM_007854)	promoter-TSS (NM_007854)	62	NM_007854	13340	Mm.4930	NM_007854	ENSMUSG00000024891	Slc29a2	Der12|Ent2|Hnp36	solute carrier family 29 (nucleoside transporters), member 2	protein-coding	0.052308	0.573186
chr1	185193069	185193865	+	165	Intergenic	ID_B1|SINE|B4	-10701	NM_001163754	98732	Mm.275841	NM_172649	ENSMUSG00000039318	Rab3gap2	1110059F07Rik|2010002H18Rik|5830469C09|AI851069|AW743433|RAB3-GAP150|mKIAA0839	RAB3 GTPase activating protein subunit 2	protein-coding	0.027638	0.49059
chr8	20589824	20590804	+	164	Intergenic	Intergenic	-24613	NM_001270553	100861668	Mm.491087	NM_001270553	ENSMUSG00000095294	Gm21119	-	predicted gene, 21119	protein-coding	0.009184	0.497452
chr1	88211918	88212823	+	164	exon (NM_201645, exon 1 of 5)	exon (NM_201645, exon 1 of 5)	411	NM_201645	394436	Mm.300095	NM_201645	ENSMUSG00000089960	Ugt1a1	Gnt1|UDPGT 1-1|UGT1A01|Udpgt-1a|UgtBr1	UDP glucuronosyltransferase 1 family, polypeptide A1	protein-coding	0.018785	0.494481
chr4	145863680	145864372	+	164	Intergenic	Intergenic	26807	NR_033612	236069	Mm.276881	NR_033612	ENSMUSG00000096233	Gm13238	OTTMUSG00000011065	carnitine deficiency-associated gene expressed in ventricle 3 pseudogene	pseudo	0.018786	0.467532
chr13	12902944	12903347	+	164	Intergenic	Lx|LINE|L1	102185	NM_031191	18811	Mm.88796	NM_031191	ENSMUSG00000079092	Prl2c2	Ghd2|MRP-1|PLF-1|Plf|Plf1	prolactin family 2, subfamily c, member 2	protein-coding	0.002481	0.492574
chr13	52832592	52832926	+	164	Intergenic	Intergenic	-75554	NR_027893	105404	Mm.184173	NR_027893		BB123696	-	expressed sequence BB123696	ncRNA	0.008982	0.465672
chr16	10551515	10551957	+	164	intron (NM_001204229, intron 1 of 22)	ID_B1|SINE|B4	6397	NM_177562	74374	Mm.159176	NM_177562	ENSMUSG00000068663	Clec16a	4932416N17Rik|curt|mKIAA0350	C-type lectin domain family 16, member A	protein-coding	0.00905	0.44921
chr2	120563292	120563869	+	163	intron (NM_011743, intron 1 of 21)	CpG	251	NM_011743	20402	Mm.485295	NM_011743	ENSMUSG00000027288	Zfp106	Cd-1|D2Dcr28|H3a|Sh3bp3|Znf106|sirm	zinc finger protein 106	protein-coding	0.079723	0.633218
chr3	54746187	54747623	+	163	intron (NM_025442, intron 8 of 9)	intron (NM_025442, intron 8 of 9)	-8677	NM_019483	55994	Mm.244353	NM_019483	ENSMUSG00000027796	Smad9	MADH6|Madh8|Madh9|Smad8	SMAD family member 9	protein-coding	0.020195	0.520529
chr7	43130670	43131106	+	163	Intergenic	L1Md_F2|LINE|L1	-46700	NM_001034893	668620	Mm.388871	NM_001034893	ENSMUSG00000064194	Zfp936	EG435970|EG668620|Gm9272|I1C0022H11Rik	zinc finger protein 936	protein-coding	0.03211	0.585812
chr11	120438547	120439062	+	163	Intergenic	ID_B1|SINE|B4	-1104	NM_199469	217365	Mm.309520	NM_199469	ENSMUSG00000039703	Nploc4	AK129375|Npl4|mKIAA1499	NPL4 homolog, ubiquitin recognition factor	protein-coding	0.009709	0.468992
chr12	84052703	84053150	+	163	5' UTR (NM_134246, exon 2 of 4)	5' UTR (NM_134246, exon 2 of 4)	775	NM_134246	171281	Mm.202331	NM_134246	ENSMUSG00000021228	Acot3	AW108394|PTE-Ia|Pte2a	acyl-CoA thioesterase 3	protein-coding	0.017897	0.477679
chr2	59161162	59162216	+	163	intron (NM_175464, intron 1 of 20)	CpG	839	NM_026361	227937	Mm.260938	NM_026361	ENSMUSG00000026991	Pkp4	5031422I09Rik|9430019K17Rik|Armrp|p0071	plakophilin 4	protein-coding	0.107211	0.681517
chr17	73112695	73113144	+	163	intron (NM_001081071, intron 1 of 5)	RMER6BA|LTR|ERVK	4934	NM_001081071	225010	Mm.329194	NM_001081071	ENSMUSG00000054469	Lclat1	AI181996|Agpat8|Alcat1|Gm91|Lycat	lysocardiolipin acyltransferase 1	protein-coding	0.01559	0.506667
chr9	122176253	122180653	+	163	intron (NM_001271873, intron 12 of 12)	intron (NM_001271873, intron 12 of 12)	61187	NM_133741	20623	Mm.257989	NM_133741	ENSMUSG00000038145	Snrk	2010012F07Rik|AI448042|AW547029|E030034B15|R74830|mKIAA0096	SNF related kinase	protein-coding	0.007955	0.518519
chr9	97447389	97449066	+	163	intron (NM_022319, intron 17 of 17)	intron (NM_022319, intron 17 of 17)	-78269	NM_030219	78911	Mm.108347	NM_030219	ENSMUSG00000032451	Trim42	4930486B16Rik	tripartite motif-containing 42	protein-coding	0.01133	0.491657
chr6	83196983	83199451	+	163	intron (NM_001347310, intron 24 of 26)	B1_Mur3|SINE|Alu	12271	NM_001347310	13191	Mm.6919	NM_007835	ENSMUSG00000031865	Dctn1	AL022633|DAP-150|DP-150|Glued|p150|p150-glued|p150<glued>	dynactin 1	protein-coding	0.019449	0.559741
chr12	112652532	112654391	+	163	TTS (NM_001165894)	TTS (NM_001165894)	5890	NR_105904	102465566		NR_105904	ENSMUSG00000098380	Mir6939	Gm27498|mmu-mir-6939	microRNA 6939	ncRNA	0.0156	0.534946
chr4	46663135	46664823	+	163	TTS (NM_001081141)	TTS (NM_001081141)	-13780	NM_198664	381605	Mm.331595	NM_198664	ENSMUSG00000039813	Tbc1d2	A630005A06Rik|BC022630|Gm1037|PARIS-1|PARIS1	TBC1 domain family, member 2	protein-coding	0.023697	0.560095
chr7	109567044	109567537	+	163	intron (NM_001001326, intron 2 of 19)	intron (NM_001001326, intron 2 of 19)	47158	NR_028079	100302499	Mm.482651	NR_028079	ENSMUSG00000065016	Snora3	MBI-28	small nucleolar RNA, H/ACA box 3	snoRNA	0.014199	0.497976
chr8	55123002	55123432	+	163	Intergenic	Intergenic	168489	NM_153581	234267	Mm.241700	NM_153581	ENSMUSG00000031517	Gpm6a	Gpm6|M6A	glycoprotein m6a	protein-coding	0.025581	0.617169
chr15	31583391	31584390	+	163	intron (NM_181588, intron 2 of 5)	intron (NM_181588, intron 2 of 5)	14978	NM_181588	69574	Mm.28108	NM_181588	ENSMUSG00000022235	Cmbl	2310016A09Rik	carboxymethylenebutenolidase-like (Pseudomonas)	protein-coding	0.01001	0.501
chr8	20266679	20267132	+	163	Intergenic	Intergenic	30527	NR_030708	547150	Mm.359054	NR_030708	ENSMUSG00000071796	6820431F20Rik	-	cadherin 11 pseudogene	pseudo	0.00883	0.563877
chr11	69380160	69380726	+	163	Intergenic	Intergenic	-11017	NM_146019	216848	Mm.178246	NM_146019	ENSMUSG00000018474	Chd3	2600010P09Rik|AF020312|Chd7|Prp7|Prp9-1	chromodomain helicase DNA binding protein 3	protein-coding	0.022968	0.469136
chr2	156452902	156457741	+	163	intron (NM_001291122, intron 2 of 20)	intron (NM_001291122, intron 2 of 20)	-20213	NM_001006664	13821	Mm.20852	NM_013510	ENSMUSG00000027624	Epb41l1	4.1N|Epb4.1l1|NBL1|mKIAA0338	erythrocyte membrane protein band 4.1 like 1	protein-coding	0.014259	0.527479
chr5	144250099	144252157	+	163	intron (NM_001163709, intron 1 of 2)	intron (NM_001163709, intron 1 of 2)	-4097	NM_018772	55950	Mm.38011	NM_018772	ENSMUSG00000047843	Bri3	I3	brain protein I3	protein-coding	0.015063	0.512385
chr1	21025503	21025951	+	163	intron (NM_177409, intron 2 of 10)	(CAGGG)n|Simple_repeat|Simple_repeat	53498	NM_177409	170829	Mm.185680	NM_177409	ENSMUSG00000041779	Tram2	C330003D03Rik	translocating chain-associating membrane protein 2	protein-coding	0.004464	0.525612
chr9	124441671	124442660	+	163	Intergenic	CpG	18378	NR_102721	75135	Mm.476814	NR_015516		4930526I15Rik	1600027J15Rik	RIKEN cDNA 4930526I15 gene	ncRNA	0.051567	0.657576
chr7	97399867	97400643	+	163	exon (NM_024220, exon 1 of 3)	exon (NM_024220, exon 1 of 3)	252	NM_024220	68197	Mm.334031	NM_024220	ENSMUSG00000030647	Ndufc2	1810004I06Rik|2010300P09Rik|G1|R75094	NADH dehydrogenase (ubiquinone) 1, subcomplex unknown, 2	protein-coding	0.064433	0.585586
chr11	69842909	69843979	+	163	Intergenic	Intergenic	-2928	NM_001168497	70310	Mm.28874	NM_023564	ENSMUSG00000019461	Plscr3	2210403O21Rik|2610037N06Rik|ESTM3|X83310	phospholipid scramblase 3	protein-coding	0.011215	0.489262
chr11	115434603	115436202	+	163	Intergenic	AT_rich|Low_complexity|Low_complexity	-5143	NM_001033775	432613	Mm.308822	NM_001033775	ENSMUSG00000070332	Trim80	4933422H20Rik|Trim47l	tripartite motif-containing 80	protein-coding	0.025016	0.51375
chr4	57299235	57300286	+	163	intron (NM_011207, intron 1 of 25)	CpG	2077	NM_011207	545622	Mm.246552	NM_011207	ENSMUSG00000038764	Ptpn3	9530011I20Rik|PTP-H1|PTPCL	protein tyrosine phosphatase, non-receptor type 3	protein-coding	0.072312	0.612167
chr8	120642055	120643834	+	163	intron (NM_001308449, intron 1 of 3)	ID_B1|SINE|B4	-8562	NM_197988	68918	Mm.473736	NM_197988	ENSMUSG00000043687	1190005I06Rik	-	RIKEN cDNA 1190005I06 gene	protein-coding	0.011804	0.497753
chr6	140605848	140607290	+	163	Intergenic	Intergenic	-16094	NM_178803	11569	Mm.86453	NM_009637	ENSMUSG00000030232	Aebp2	AU023766|B230313N05Rik	AE binding protein 2	protein-coding	0.014563	0.498267
chr10	89417930	89418318	+	163	intron (NM_001079876, intron 9 of 10)	Lx8|LINE|L1	25843	NM_001079876	237436	Mm.11982	NM_001033331	ENSMUSG00000074802	Gas2l3	8430435B07Rik|Gm240	growth arrest-specific 2 like 3	protein-coding	0.005155	0.447301
chr19	6980530	6980969	+	163	promoter-TSS (NM_001166368)	promoter-TSS (NM_001166368)	-288	NM_001166368	14227	Mm.4234	NM_008020	ENSMUSG00000056629	Fkbp2	13kDa|FKBP-2|mFKBP13|mFKBP2	FK506 binding protein 2	protein-coding	0.041002	0.536364
chr6	38629543	38631511	+	163	intron (NM_001033171, intron 1 of 4)	intron (NM_001033171, intron 1 of 4)	6712	NM_001033171	74253	Mm.121859	NM_001033171	ENSMUSG00000071537	Klrg2	2310020F24Rik	killer cell lectin-like receptor subfamily G, member 2	protein-coding	0.00813	0.508888
chr15	25608728	25610291	+	163	Intergenic	Intergenic	-13041	NM_019472	17909	Mm.60590	NM_019472	ENSMUSG00000022272	Myo10	AW048724|D15Ertd600e|mKIAA0799|myosin-X	myosin X	protein-coding	0.014075	0.484015
chr12	81185120	81187098	+	163	3' UTR (NM_001146217, exon 13 of 13)	3' UTR (NM_001146217, exon 13 of 13)	19958	NR_037227	100526532		NR_037227	ENSMUSG00000092673	Mir3067	mir-3067|mmu-mir-3067	microRNA 3067	ncRNA	0.011122	0.521981
chr2	174472378	174472963	+	163	intron (NM_025531, intron 1 of 5)	CpG	271	NM_025531	66390	Mm.182294	NM_025531	ENSMUSG00000016257	Slmo2	2310042G06Rik|AA407013|Prelid3b	slowmo homolog 2 (Drosophila)	protein-coding	0.080342	0.65529
chr2	153596015	153598644	+	163	Intergenic	(TG)n|Simple_repeat|Simple_repeat	35452	NM_133850	99311	Mm.294478	NM_133850	ENSMUSG00000056941	Commd7	2310010I22Rik|AW060956|mU3	COMM domain containing 7	protein-coding	0.00989	0.514829
chr6	120539297	120540246	+	163	Intergenic	Intergenic	-8472	NM_144815	214932	Mm.255322	NM_144815	ENSMUSG00000058979	Cecr5	A930002G03Rik	cat eye syndrome chromosome region, candidate 5	protein-coding	0.023182	0.556842
chr7	140926381	140929425	+	163	3' UTR (NM_133946, exon 8 of 8)	3' UTR (NM_133946, exon 8 of 8)	7001	NM_133946	101613	Mm.386833	NM_133946	ENSMUSG00000038745	Nlrp6	AI504961|Avr|Nalp6|Navr|Navr/Avr|Non-AVR|Pypaf5	NLR family, pyrin domain containing 6	protein-coding	0.013141	0.515928
chr1	63176104	63177800	+	163	promoter-TSS (NM_001160039)	promoter-TSS (NM_001160039)	121	NM_018796	55949	Mm.2718	NM_018796	ENSMUSG00000025967	Eef1b2	2810017J07Rik|Eef1b	eukaryotic translation elongation factor 1 beta 2	protein-coding	0.058962	0.562169
chr9	40800191	40800810	+	163	promoter-TSS (NM_031165)	promoter-TSS (NM_031165)	-773	NM_031165	15481	Mm.290774	NM_031165	ENSMUSG00000015656	Hspa8	2410008N15Rik|Hsc70|Hsc71|Hsc73|Hsp73|Hspa10	heat shock protein 8	protein-coding	0.048465	0.587097
chr4	126202821	126203373	+	163	promoter-TSS (NM_146153)	promoter-TSS (NM_146153)	-387	NM_146153	230753	Mm.29813	NM_146153	ENSMUSG00000043962	Thrap3	9330151F09Rik|B230333E16Rik|Trap150	thyroid hormone receptor associated protein 3	protein-coding	0.047101	0.571429
chr15	64093870	64094702	+	163	exon (NM_001276467, exon 28 of 30)	exon (NM_001276467, exon 28 of 30)	-33838	NM_144846	223601	Mm.246108	NM_144846	ENSMUSG00000022378	Fam49b	0910001A06Rik|AW122079	family with sequence similarity 49, member B	protein-coding	0.022837	0.552221
chr5	30609717	30611163	+	163	intron (NM_010608, intron 1 of 1)	intron (NM_010608, intron 1 of 1)	-21821	NR_040427	100502829	Mm.39944	NR_040427	ENSMUSG00000053214	Gm9899	ENSMUSG00000053214	predicted gene 9899	ncRNA	0.008299	0.518314
chr9	15494266	15495072	+	163	Intergenic	Intergenic	-10826	NM_133214	170748	Mm.86572	NM_133214	ENSMUSG00000058173	Smco4	Fn5	single-pass membrane protein with coiled-coil domains 4	protein-coding	0.021092	0.496902
chr7	79924972	79925616	+	163	TTS (NM_027420)	TTS (NM_027420)	-4654	NM_009682	11778	Mm.220173	NM_009682	ENSMUSG00000063801	Ap3s2	[s]3B	adaptor-related protein complex 3, sigma 2 subunit	protein-coding	0.009317	0.454264
chr5	111439827	111443323	+	163	intron (NM_001081235, intron 1 of 1)	intron (NM_001081235, intron 1 of 1)	23409	NM_001081235	433938	Mm.332576	NM_001081235	ENSMUSG00000070576	Mn1	AA003644|AA009236	meningioma 1	protein-coding	0.017449	0.549042
chr12	110979071	110980048	+	163	promoter-TSS (NM_175207)	promoter-TSS (NM_175207)	-538	NM_175207	74251	Mm.250989	NM_175207	ENSMUSG00000037904	Ankrd9	2500003O20Rik	ankyrin repeat domain 9	protein-coding	0.035824	0.56135
chr2	148701038	148701429	+	163	intron (NM_019632, intron 7 of 10)	intron (NM_019632, intron 7 of 10)	20113	NM_028986	74533	Mm.136913	NM_028986	ENSMUSG00000027439	Gzf1	8430437G08Rik|Zfp336|mGZF1	GDNF-inducible zinc finger protein 1	protein-coding	0	0.497449
chr14	43275027	43275527	+	163	Intergenic	Intergenic	72534	NM_027940	71826	Mm.335855	NM_027940	ENSMUSG00000095384	1700001F09Rik	Gm10377	RIKEN cDNA 1700001F09 gene	protein-coding	0.014	0.530938
chr15	76117414	76118573	+	162	intron (NM_144848, intron 1 of 1)	intron (NM_144848, intron 1 of 1)	2202	NM_144848	223650	Mm.259929	NM_144848		Eppk1	6230424I18Rik|EPIPL|EPIPL1|EPPK	epiplakin 1	protein-coding	0.010354	0.542241
chr12	69462931	69463819	+	162	Intergenic	Intergenic	12175	NR_038060	76062	Mm.380755	NR_038060		5830428M24Rik	100040862|Gm3007	RIKEN cDNA 5830428M24 gene	ncRNA	0.016892	0.491564
chr1	152899643	152900001	+	162	intron (NM_001005507, intron 1 of 21)	B1_Mus1|SINE|Alu	2824	NM_001160256	226517	Mm.270775	NM_001005507	ENSMUSG00000042772	Smg7	9430023P16Rik|mKIAA0250	Smg-7 homolog, nonsense mediated mRNA decay factor (C. elegans)	protein-coding	0.013966	0.442897
chr4	146063162	146064022	+	162	Intergenic	IAPEY3-int|LTR|ERVK	-3932	NR_030771	627585	Mm.424988	NM_001039233		Gm13034	OTTMUSG00000010105	SWI/SNF related, matrix associated, actin dependent regulator of chromatin, subfamily a, member 5 pseudogene	pseudo	0.027907	0.484321
chr10	117205920	117206329	+	162	Intergenic	Intergenic	18383	NM_026570	64050	Mm.233529	NM_026570	ENSMUSG00000020171	Yeats4	4930573H17Rik|B230215M10Rik|GAS41|NuBI-1	YEATS domain containing 4	protein-coding	0.00978	0.465854
chr15	99036531	99037100	+	162	intron (NM_009448, intron 3 of 3)	intron (NM_009448, intron 3 of 3)	6924	NM_009448	22146	Mm.88212	NM_009448	ENSMUSG00000043091	Tuba1c	M[a]6|Tuba6	tubulin, alpha 1C	protein-coding	0.005272	0.484211
chr11	95040033	95040945	+	162	intron (NM_133667, intron 1 of 10)	intron (NM_133667, intron 1 of 10)	882	NM_133667	18604	Mm.29768	NM_133667	ENSMUSG00000038967	Pdk2	-	pyruvate dehydrogenase kinase, isoenzyme 2	protein-coding	0.019737	0.553122
chr18	3114281	3114786	+	161	Intergenic	Intergenic	8879	NM_001167539	100312476	Mm.480293	NM_001167539	ENSMUSG00000091539	Vmn1r238	-	vomeronasal 1 receptor, 238	protein-coding	0.007921	0.573123
chr5	15596464	15596769	+	161	Intergenic	RMER17A|LTR|ERVK	19669	NM_001310450	105242399		NM_001310450	ENSMUSG00000096878	LOC105242399	-	spermatogenesis associated glutamate (E)-rich protein-like	protein-coding	0.003279	0.535948
chr7	80411537	80411883	+	160	Intergenic	Intergenic	-6274	NM_001081454	18550	Mm.5241	NM_011046	ENSMUSG00000030530	Furin	9130404I01Rik|Fur|PACE|Pcsk3|SPC1	furin (paired basic amino acid cleaving enzyme)	protein-coding	0.00578	0.469741
chr3	139053751	139054629	+	160	intron (NM_145544, intron 1 of 13)	intron (NM_145544, intron 1 of 13)	21011	NM_001040690	229877	Mm.28893	NM_145544	ENSMUSG00000028149	Rap1gds1	BC011279|GDS1	RAP1, GTP-GDP dissociation stimulator 1	protein-coding	0.003417	0.514221
chr14	20178170	20179108	+	160	intron (NM_021542, intron 1 of 4)	ID_B1|SINE|B4	3143	NM_021542	16529	Mm.68998	NM_021542	ENSMUSG00000023243	Kcnk5	KCNK5b|TASK-2	potassium channel, subfamily K, member 5	protein-coding	0.009595	0.481363
chr1	88302424	88302978	+	160	Intergenic	Lx8|LINE|L1	-4011	NM_134252	171382	Mm.218753	NM_134252	ENSMUSG00000036251	Trpm8	CMR1|LTRPC6|LTrpC-6|TRPP8|Trp-p8	transient receptor potential cation channel, subfamily M, member 8	protein-coding	0.018051	0.493694
chr10	91123197	91124177	+	160	exon (NM_133668, exon 2 of 8)	exon (NM_133668, exon 2 of 8)	276	NM_133668	18674	Mm.298	NM_133668	ENSMUSG00000061904	Slc25a3	5730556H19Rik|PTP|Phc	solute carrier family 25 (mitochondrial carrier, phosphate carrier), member 3	protein-coding	0.089796	0.670744
chr7	12015161	12018105	+	160	Intergenic	Intergenic	-24666	NM_001166731	628946	Mm.484974	NM_001166731	ENSMUSG00000095864	Vmn1r77	Gm6935	vomeronasal 1 receptor 77	protein-coding	0.011889	0.598642
chr13	12859369	12860339	+	160	Intergenic	IAPLTR2_Mm|LTR|ERVK	-59775	NM_011118	18812	Mm.457984	NM_011118	ENSMUSG00000056457	Prl2c3	Ghd1|MRP-2|MRP-3|Mrpplf3|PLF-2|PLF-3|Plf2|Prl2c4|mrp/plf3	prolactin family 2, subfamily c, member 3	protein-coding	0.028866	0.499485
chr2	32282393	32283058	+	160	intron (NM_175190, intron 2 of 4)	RSINE1|SINE|B4	5344	NM_175190	72931	Mm.27344	NM_175190	ENSMUSG00000044627	Swi5	1500019F05Rik|2900010J23Rik|AI046671	SWI5 recombination repair homolog (yeast)	protein-coding	0.003008	0.495495
chr5	37147592	37148645	+	160	intron (NM_001347348, intron 20 of 20)	intron (NM_001347348, intron 20 of 20)	62882	NM_001347348	76071	Mm.85280	NM_178394	ENSMUSG00000063646	Jakmip1	5830437M04Rik|C330021K24Rik|Gababrbp|Marlin-1	janus kinase and microtubule interacting protein 1	protein-coding	0.011396	0.48482
chr16	43769385	43769868	+	160	intron (NM_007877, intron 1 of 6)	RLTR45-int|LTR|ERVK	7405	NM_007877	13490	Mm.439735	NM_007877	ENSMUSG00000022705	Drd3	D3R	dopamine receptor D3	protein-coding	0.024845	0.485537
chr17	84789974	84790704	+	159	intron (NM_028233, intron 1 of 37)	CpG	447	NM_028233	72416	Mm.217027	NM_028233	ENSMUSG00000024120	Lrpprc	3110001K13Rik|C76645|Gp130|Lrp130|Lsfc	leucine-rich PPR-motif containing	protein-coding	0.068493	0.640219
chr11	3173508	3173932	+	159	intron (NM_030207, intron 6 of 32)	intron (NM_030207, intron 6 of 32)	19743	NM_030207	78887	Mm.394071	NM_030207	ENSMUSG00000023764	Sfi1	-	Sfi1 homolog, spindle assembly associated (yeast)	protein-coding	0.018868	0.52
chr1	88278222	88278604	+	159	promoter-TSS (NM_172505)	promoter-TSS (NM_172505)	-834	NM_198652	381280	Mm.384762	NM_198652	ENSMUSG00000044783	Hjurp	6430706D22Rik|A730008H23Rik|C330011F01Rik|Gm975|Mfleg1	Holliday junction recognition protein	protein-coding	0.026178	0.522193
chr11	20133427	20134081	+	158	Intergenic	Intergenic	-20803	NM_146243	66713	Mm.259045	NM_146243	ENSMUSG00000020152	Actr2	4921510D23Rik|AA409782|Arp2|D6Ertd746e	ARP2 actin-related protein 2	protein-coding	0.012232	0.490076
chr4	40702861	40703349	+	158	promoter-TSS (NM_025545)	promoter-TSS (NM_025545)	89	NM_001025445	66408	Mm.430710	NM_025545	ENSMUSG00000028411	Aptx	2410016G21Rik|AA388047|FHA-HIT	aprataxin	protein-coding	0.063525	0.574642
chr12	84200415	84200975	+	158	intron (NM_001163501, intron 1 of 12)	MIRb|SINE|MIR	-6680	NM_001163502	238317	Mm.31256	NM_001163501	ENSMUSG00000042507	Elmsan1	9430029N19Rik|C130039O16Rik|Gm260	ELM2 and Myb/SANT-like domain containing 1	protein-coding	0.008929	0.442068
chr7	28447136	28447766	+	158	TTS (NM_022024)	TTS (NM_022024)	-4534	NM_030562	80749	Mm.483073	NM_030562	ENSMUSG00000030600	Lrfn1	BC004018|SALM2|Semo1	leucine rich repeat and fibronectin type III domain containing 1	protein-coding	0.015873	0.526149
chr7	28277767	28278549	+	158	exon (NM_001177427, exon 1 of 1)	exon (NM_001177427, exon 1 of 1)	452	NM_001177427	434156	Mm.118535	NM_001177427	ENSMUSG00000070705	Eid2b	3010005C08Rik	EP300 interacting inhibitor of differentiation 2B	protein-coding	0.07289	0.636015
chr9	56890967	56893924	+	158	exon (NM_139001, exon 6 of 10)	exon (NM_139001, exon 6 of 10)	27341	NM_139001	121021	Mm.41329	NM_139001	ENSMUSG00000032911	Cspg4	4732461B14Rik|AN2|NG2	chondroitin sulfate proteoglycan 4	protein-coding	0.019276	0.565585
chr6	142784867	142785219	+	158	TTS (NM_001145390)	TTS (NM_001145390)	19423	NM_001145390	330440	Mm.484618	NM_001033417	ENSMUSG00000048473	Sult6b2	Gm766	sulfotransferase family 6B, member 2	protein-coding	0.014205	0.467422
chr16	10893191	10894497	+	158	Intergenic	Intergenic	20953	NR_131135	545180	Mm.373756	NR_131135	ENSMUSG00000095369	Gm21859	-	predicted gene, 21859	ncRNA	0.009954	0.527927
chr8	126564422	126565215	+	158	Intergenic	ORR1E|LTR|ERVL-MaLR	28618	NM_001164598	270110	Mm.334918	NM_001164598	ENSMUSG00000051495	Irf2bp2	E130305N23Rik|IRF-2BP2	interferon regulatory factor 2 binding protein 2	protein-coding	0.016393	0.512594
chr1	131797032	131797855	+	158	promoter-TSS (NM_178079)	promoter-TSS (NM_178079)	48	NM_178079	212933	Mm.23844	NM_178079	ENSMUSG00000042251	Pm20d1	4732466D17Rik|AI098026	peptidase M20 domain containing 1	protein-coding	0.031592	0.523058
chr4	147176280	147176733	+	157	intron (NM_001039209, intron 1 of 2)	RLTR44E|LTR|ERVK	640	NM_001039209	195531	Mm.270762	NM_001039209	ENSMUSG00000078496	Zfp982	Gm13152|OTTMUSG00000010671	zinc finger protein 982	protein-coding	0.024283	0.526432
chr8	14846040	14847318	+	157	exon (NM_001145965, exon 15 of 15)	exon (NM_001145965, exon 15 of 15)	-41857	NM_012000	26889	Mm.254027	NM_012000	ENSMUSG00000026317	Cln8	mnd	ceroid-lipofuscinosis, neuronal 8	protein-coding	0.022692	0.533229
chr4	105179326	105180277	+	157	intron (NM_080555, intron 1 of 5)	intron (NM_080555, intron 1 of 5)	22454	NM_080555	67916	Mm.348326	NM_080555	ENSMUSG00000028517	Plpp3	1110003O22Rik|2610002D05Rik|AV025606|D4Bwg0538e|D4Bwg1535e|Lpp3|Ppab2b|Ppap2b	phospholipid phosphatase 3	protein-coding	0.010515	0.496849
chr11	60175217	60178433	+	157	intron (NM_001037764, intron 1 of 4)	CpG	23792	NR_105886	102465555		NR_105886	ENSMUSG00000098547	Mir6921	Gm27352|mmu-mir-6921	microRNA 6921	ncRNA	0.060945	0.616102
chr4	154442151	154443720	+	157	intron (NM_001177995, intron 3 of 15)	intron (NM_001177995, intron 3 of 15)	-143040	NM_001112744	230972	Mm.38481	NM_001112744	ENSMUSG00000029032	Arhgef16	-	Rho guanine nucleotide exchange factor (GEF) 16	protein-coding	0.01211	0.500637
chr18	82678600	82679468	+	157	intron (NM_177832, intron 3 of 29)	ID_B1|SINE|B4	13700	NM_177832	329002	Mm.34438	NM_177832	ENSMUSG00000041258	Zfp236	AI447957|Gm335	zinc finger protein 236	protein-coding	0.009217	0.485616
chr4	147738438	147739321	+	157	Intergenic	CpG	-36248	NM_001127188	100503584	Mm.276881	NM_001127188	ENSMUSG00000062518	Zfp534	Gm13159|OTTMUSG00000010681	zinc finger protein 534	protein-coding	0.103058	0.674208
chr3	69316928	69318985	+	157	exon (NM_178726, exon 1 of 4)	exon (NM_178726, exon 1 of 4)	1038	NM_178726	242083	Mm.40577	NM_178726	ENSMUSG00000027784	Ppm1l	3222401G13|5930404J21Rik|AI481720|AW045850|PP2C|PP2Cepsilon|Pp2ce|Ppp2ce|mKIAA4175	protein phosphatase 1 (formerly 2C)-like	protein-coding	0.066116	0.577745
chr13	67305957	67306605	+	157	intron (NM_001003666, intron 1 of 3)	intron (NM_001003666, intron 1 of 3)	131	NM_001003666	431706	Mm.439456	NM_001003666	ENSMUSG00000055341	Zfp457	Rslcan-6	zinc finger protein 457	protein-coding	0.020062	0.525424
chr10	42092490	42093598	+	157	Intergenic	RLTR11B|LTR|ERVK	-74662	NM_001034858	213402	Mm.211320	NM_001034858	ENSMUSG00000071324	Armc2	2610018I05Rik	armadillo repeat containing 2	protein-coding	0.01083	0.481515
chr15	74988797	74989402	+	157	Intergenic	Intergenic	-5669	NM_020498	57248	Mm.358339	NM_020498	ENSMUSG00000022586	Ly6i	AI789751|Ly-6I|Ly-6M	lymphocyte antigen 6 complex, locus I	protein-coding	0.009917	0.4967
chrX	169984883	169986153	+	157	intron (NM_001290512, intron 7 of 9)	B2_Mm1a|SINE|B2	-6601	NR_029457	654820	Mm.34441	NM_001039559	ENSMUSG00000072844	G530011O06Rik	-	RIKEN cDNA G530011O06 gene	ncRNA	0.040157	0.470496
chr1	88218006	88218345	+	157	exon (NM_201643, exon 5 of 5)	exon (NM_201643, exon 5 of 5)	6216	NM_201645	394436	Mm.300095	NM_201645	ENSMUSG00000089960	Ugt1a1	Gnt1|UDPGT 1-1|UGT1A01|Udpgt-1a|UgtBr1	UDP glucuronosyltransferase 1 family, polypeptide A1	protein-coding	0.023599	0.494118
chr4	61822850	61823574	+	156	Intergenic	ERVB4_2-I_MM-int|LTR|ERVK	11968	NM_008649	17844	Mm.445286	NM_008649	ENSMUSG00000058523	Mup5	Mup18	major urinary protein 5	protein-coding	0.026243	0.547586
chrX	170735472	170737356	+	156	Intergenic	Intergenic	63770	NM_001308488	107626	Mm.486144	NM_001199212	ENSMUSG00000093806	Asmt	Hiomt	acetylserotonin O-methyltransferase	protein-coding	0.0138	0.543236
chr13	34316415	34317975	+	155	intron (NM_001033167, intron 1 of 10)	intron (NM_001033167, intron 1 of 10)	27987	NM_001033167	73102	Mm.23932	NM_001033167	ENSMUSG00000038267	Slc22a23	3110004L20Rik	solute carrier family 22, member 23	protein-coding	0.010897	0.496477
chr7	15418034	15418609	+	155	Intergenic	L1Md_T|LINE|L1	29470	NM_145708	246792	Mm.26391	NM_145708	ENSMUSG00000074369	Obox2	-	oocyte specific homeobox 2	protein-coding	0.017391	0.505208
chr12	8877875	8878840	+	155	Intergenic	Intergenic	-42950	NM_008640	17775	Mm.30071	NM_008640	ENSMUSG00000020585	Laptm4a	AA286466|LAPTM4|MTP|Mtrp|mKIAA0108	lysosomal-associated protein transmembrane 4A	protein-coding	0.005181	0.524845
chr7	7277607	7278533	+	155	intron (NR_003555, intron 1 of 6)	CpG	219	NR_003555	76229	Mm.387947	NM_001113468	ENSMUSG00000095730	Vmn2r29	6430701C03Rik	vomeronasal 2, receptor 29	protein-coding	0.071274	0.64617
chr13	93641994	93642393	+	154	Intergenic	B1_Mur3|SINE|Alu	-4435	NM_016668	12116	Mm.329582	NM_016668	ENSMUSG00000074768	Bhmt	-	betaine-homocysteine methyltransferase	protein-coding	0	0.4425
chr18	35841884	35845805	+	154	intron (NM_133687, intron 1 of 2)	intron (NM_133687, intron 1 of 2)	14026	NM_133687	67393	Mm.94560	NM_133687	ENSMUSG00000046668	Cxxc5	4930415K17Rik	CXXC finger 5	protein-coding	0.014282	0.535696
chr15	88919276	88919748	+	154	intron (NM_172818, intron 9 of 11)	intron (NM_172818, intron 9 of 11)	34906	NM_172818	239591	Mm.86807	NM_172818	ENSMUSG00000022388	Ttll8	1700019P01Rik|4933401B17	tubulin tyrosine ligase-like family, member 8	protein-coding	0.025424	0.505285
chr14	20929458	20930896	+	154	intron (NM_009502, intron 1 of 20)	intron (NM_009502, intron 1 of 20)	744	NM_009502	22330	Mm.279361	NM_009502	ENSMUSG00000021823	Vcl	9430097D22|AA571387|AI462105|AW545629	vinculin	protein-coding	0.049374	0.566366
chr2	35239094	35240713	+	154	Intergenic	Intergenic	-16456	NM_001206368	227753	Mm.443	NM_146120	ENSMUSG00000026879	Gsn	ADF	gelsolin	protein-coding	0.0105	0.52037
chr4	137672087	137673796	+	154	intron (NR_138591, intron 1 of 23)	intron (NR_138591, intron 1 of 23)	8215	NR_138591	110351	Mm.180763	NM_029563	ENSMUSG00000041351	Rap1gap	1300019I11Rik|2310004O14Rik|AI427470|ARPP-90|Gap|Rap1GAP1|Rap1ga1	Rap1 GTPase-activating protein	protein-coding	0.016969	0.554971
chr11	97661666	97662772	+	154	Intergenic	Intergenic	-1193	NM_139311	246198	Mm.23685	NM_139311	ENSMUSG00000038437	Mllt6	AI315037|Af17	myeloid/lymphoid or mixed-lineage leukemia; translocated to, 6	protein-coding	0.037975	0.554652
chr5	135716430	135717493	+	154	intron (NM_008898, intron 2 of 15)	B1_Mur4|SINE|Alu	18928	NR_106001	102466791		NR_106001	ENSMUSG00000099197	Mir7034	Gm27372|mmu-mir-7034	microRNA 7034	ncRNA	0.015992	0.548872
chr2	25628167	25629129	+	154	promoter-TSS (NM_007995)	promoter-TSS (NM_007995)	-674	NM_007995	14133	Mm.10510	NM_007995	ENSMUSG00000026938	Fcna	Fcn1	ficolin A	protein-coding	0.008316	0.551402
chr19	3290500	3292079	+	154	TTS (NM_001347420)	TTS (NM_001347420)	2369	NR_105950	102465594		NR_105950	ENSMUSG00000099261	Mir6984	Gm27771|mmu-mir-6984	microRNA 6984	ncRNA	0.0095	0.517722
chr14	64202764	64203470	+	154	intron (NM_001347639, intron 5 of 5)	intron (NM_001347639, intron 5 of 5)	98794	NM_028525	73382	Mm.481055	NM_028525	ENSMUSG00000021966	Prss52	1700049K14Rik|Tesp3	protease, serine 52	protein-coding	0.012748	0.478076
chr2	30717779	30720009	+	154	Intergenic	Intergenic	-2316	NR_037272	100526499		NR_037272	ENSMUSG00000093091	Mir3089	mir-3089|mmu-mir-3089	microRNA 3089	ncRNA	0.027354	0.58225
chr6	53721427	53722117	+	154	Intergenic	Intergenic	99053	NM_025817	66873	Mm.422727	NM_025817	ENSMUSG00000043496	Tril	1200009O22Rik|AI316813|mKIAA0644	TLR4 interactor with leucine-rich repeats	protein-coding	0.02029	0.532562
chr10	128035658	128036483	+	154	intron (NM_001113199, intron 1 of 8)	CpG	724	NM_001282976	17938	Mm.3746	NM_013608	ENSMUSG00000061315	Naca	AL022831|AL024382|Gm1878|mKIAA0363|skNAC	nascent polypeptide-associated complex alpha polypeptide	protein-coding	0.075152	0.604116
chr2	180455541	180457024	+	154	Intergenic	CpG	-4696	NM_148933	108115	Mm.133687	NM_148933	ENSMUSG00000038963	Slco4a1	OATP-E|Slc21a12	solute carrier organic anion transporter family, member 4a1	protein-coding	0.062711	0.599057
chr11	102429250	102430367	+	154	promoter-TSS (NM_008175)	promoter-TSS (NM_008175)	-514	NM_008175	14824	Mm.1568	NM_008175	ENSMUSG00000034708	Grn	Pgrn|epithelin	granulin	protein-coding	0.014324	0.496422
chr2	30214924	30216714	+	154	Intergenic	MTE-int|LTR|ERVL-MaLR	-10120	NM_172404	70266	Mm.216089	NM_172404	ENSMUSG00000039648	Kyat1	2010009K05Rik|AI182306|Ccbl1|Gtk|Kat1|KatI	kynurenine aminotransferase 1	protein-coding	0.012849	0.46622
chr7	140864988	140866142	+	154	intron (NM_022433, intron 5 of 6)	intron (NM_022433, intron 5 of 6)	8168	NM_053194	101489	Mm.281916	NM_053194	ENSMUSG00000025485	Ric8a	AI114950|RIC-8|Ric8	RIC8 guanine nucleotide exchange factor A	protein-coding	0.012998	0.494372
chr14	21847373	21849311	+	154	5' UTR (NM_176925, exon 1 of 3)	5' UTR (NM_176925, exon 1 of 3)	568	NM_026965	69156	Mm.11827	NM_026965	ENSMUSG00000021773	Comtd1	1810030M08Rik|MT773	catechol-O-methyltransferase domain containing 1	protein-coding	0.05418	0.631769
chr10	81092863	81095313	+	154	intron (NM_145365, intron 1 of 11)	intron (NM_145365, intron 1 of 11)	4784	NM_145365	208677	Mm.294693	NM_145365	ENSMUSG00000035041	Creb3l3	BC010786|CREB-H|D10Bur1e	cAMP responsive element binding protein 3-like 3	protein-coding	0.015918	0.518156
chr4	107019550	107020888	+	154	intron (NM_198438, intron 5 of 16)	intron (NM_198438, intron 5 of 16)	46647	NM_025500	56280	Mm.29517	NM_025500	ENSMUSG00000028622	Mrpl37	2300004O14Rik|AI132596|MRP-L2|Rpml2	mitochondrial ribosomal protein L37	protein-coding	0.007474	0.505601
chr8	93176613	93177562	+	154	intron (NM_053200, intron 9 of 13)	intron (NM_053200, intron 9 of 13)	20717	NM_053200	104158	Mm.292803	NM_053200	ENSMUSG00000056973	Ces1d	Ces3|TGH	carboxylesterase 1D	protein-coding	0.005269	0.487368
chr18	74764192	74764788	+	154	intron (NM_201600, intron 38 of 38)	intron (NM_201600, intron 38 of 38)	13965	NR_028560	100217466		NR_028560		Scarna17	MBII-119	small Cajal body-specific RNA 17	ncRNA	0.013423	0.500838
chr2	151575636	151576273	+	154	intron (NM_145535, intron 1 of 8)	intron (NM_145535, intron 1 of 8)	3331	NM_145535	228765	Mm.32068	NM_145535	ENSMUSG00000027456	Sdcbp2	-	syndecan binding protein (syntenin) 2	protein-coding	0.050235	0.557994
chr17	31685552	31686577	+	154	Intergenic	Intergenic	8133	NM_001278569	12954	Mm.1228	NM_013501	ENSMUSG00000024041	Cryaa	Acry-1|Crya-1|Crya1|DAcry-1|lop18	crystallin, alpha A	protein-coding	0.017561	0.559454
chr17	47113594	47114403	+	154	Intergenic	Intergenic	-26944	NM_001097623	224829	Mm.260989	NM_172622		Trerf1	9430096I18Rik|AI429294|B830015H24|RAPA|Trep-132|Trep132	transcriptional regulating factor 1	protein-coding	0.017305	0.467901
chr11	52361111	52361967	+	154	intron (NM_011694, intron 1 of 8)	CpG	677	NM_011694	22333	Mm.3555	NM_011694	ENSMUSG00000020402	Vdac1	AL033343|Vdac5|mVDAC1|mVDAC5	voltage-dependent anion channel 1	protein-coding	0.079439	0.674446
chr5	144239976	144241992	+	154	Intergenic	B2_Mm2|SINE|B2	-3453	NM_001163709	55950	Mm.38011	NM_018772	ENSMUSG00000047843	Bri3	I3	brain protein I3	protein-coding	0.012897	0.47298
chr11	78368284	78370403	+	154	intron (NM_001277290, intron 3 of 8)	intron (NM_001277290, intron 3 of 8)	17265	NM_001277290	15218	Mm.4496	NM_008238	ENSMUSG00000002057	Foxn1	D11Bhm185e|Fkh19|HFH-11|Hfh11|Whn|nu|nude	forkhead box N1	protein-coding	0.010382	0.52217
chr17	56170132	56172753	+	154	intron (NM_025566, intron 1 of 1)	intron (NM_025566, intron 1 of 1)	8951	NM_025566	66443	Mm.2312	NM_025566	ENSMUSG00000044469	Tnfaip8l1	2600017J23Rik|TIPE1	tumor necrosis factor, alpha-induced protein 8-like 1	protein-coding	0.023274	0.552632
chr16	33163441	33164372	+	154	Intergenic	Intergenic	-21165	NM_176840	106326	Mm.486405	NM_176840	ENSMUSG00000022807	Osbpl11	9430097N02Rik|AI132306|AU019795|ORP-11	oxysterol binding protein-like 11	protein-coding	0.017186	0.520386
chr6	124452662	124453390	+	154	intron (NM_001346656, intron 8 of 17)	C-rich|Low_complexity|Low_complexity	9718	NM_001346656	232370	Mm.193701	NM_153508	ENSMUSG00000008153	Clstn3	CSTN3|Cs3|Cst-3|alc-beta	calsyntenin 3	protein-coding	0.002747	0.596708
chr11	97510970	97512510	+	154	3' UTR (NM_018873, exon 20 of 20)	3' UTR (NM_018873, exon 20 of 20)	-11400	NM_001289118	100141474	Mm.482426	NM_001289118	ENSMUSG00000047988	4933428G20Rik	-	RIKEN cDNA 4933428G20 gene	protein-coding	0.018182	0.550941
chr10	30720025	30720916	+	154	intron (NM_172495, intron 3 of 15)	intron (NM_172495, intron 3 of 15)	-64603	NM_001111267	211329	Mm.297903	NM_172495	ENSMUSG00000039697	Ncoa7	9030406N13Rik	nuclear receptor coactivator 7	protein-coding	0.005612	0.454036
chr5	27651434	27653644	+	154	intron (NM_010075, intron 11 of 25)	intron (NM_010075, intron 11 of 25)	139011	NM_018878	55982	Mm.277190	NM_018878	ENSMUSG00000002221	Paxip1	D5Ertd149e|PTIP	PAX interacting (with transcription-activation domain) protein 1	protein-coding	0.00724	0.509724
chr15	85926824	85928743	+	154	intron (NM_009886, intron 16 of 34)	B3|SINE|B2	48456	NM_028063	72026	Mm.158211	NM_028063	ENSMUSG00000022386	Trmu	1110005N20Rik|1600025P05Rik|AI314320|Trmt1	tRNA 5-methylaminomethyl-2-thiouridylate methyltransferase	protein-coding	0.019802	0.540104
chr4	57025085	57025863	+	154	Intergenic	RMER10A|LTR|ERVL	-35083	NM_001142965	230235	Mm.207654	NM_001142965	ENSMUSG00000045589	Frrs1l	6430704M03Rik	ferric-chelate reductase 1 like	protein-coding	0.007712	0.432606
chr11	6049748	6050992	+	154	intron (NM_007595, intron 1 of 20)	intron (NM_007595, intron 1 of 20)	15378	NM_007595	12323	Mm.439733	NM_007595	ENSMUSG00000057897	Camk2b	CaMKII	calcium/calmodulin-dependent protein kinase II, beta	protein-coding	0.012862	0.542972
chr9	108056695	108058943	+	154	intron (NM_001311152, intron 31 of 38)	intron (NM_001311152, intron 31 of 38)	4660	NM_177275	320844	Mm.449806	NM_177275	ENSMUSG00000032593	Amigo3	E430002N15Rik|ali3|mKIAA1851	adhesion molecule with Ig like domain 3	protein-coding	0.017794	0.554469
chr3	142744249	142745835	+	154	TTS (NM_001293560)	TTS (NM_001293560)	-20205	NM_145546	229906	Mm.271756	NM_145546	ENSMUSG00000028271	Gtf2b	-	general transcription factor IIB	protein-coding	0.016393	0.503466
chr9	31925737	31926230	+	154	Intergenic	Intergenic	-12698	NM_013800	12023	Mm.261044	NM_013800	ENSMUSG00000032033	Barx2	2310006E12Rik|Barx2b	BarH-like homeobox 2	protein-coding	0.032454	0.520243
chr19	42714949	42716020	+	154	Intergenic	Intergenic	37291	NM_029011	74580	Mm.329858	NM_029011	ENSMUSG00000060224	Pyroxd2	3830409H07Rik|4833409A17Rik	pyridine nucleotide-disulphide oxidoreductase domain 2	protein-coding	0.005602	0.538246
chr8	20595698	20596354	+	154	Intergenic	MTD|LTR|ERVL-MaLR	-18901	NM_001270553	100861668	Mm.491087	NM_001270553	ENSMUSG00000095294	Gm21119	-	predicted gene, 21119	protein-coding	0.010671	0.479452
chr2	91473579	91477866	+	154	intron (NM_172668, intron 8 of 37)	B4A|SINE|B4	18191	NM_172668	228357	Mm.275149	NM_172668	ENSMUSG00000027253	Lrp4	6430526J12Rik|D230026E03|Megf7|mdig	low density lipoprotein receptor-related protein 4	protein-coding	0.024959	0.552239
chr4	130639666	130640545	+	154	Intergenic	ID_B1|SINE|B4	-23254	NM_001159605	80912	Mm.440206	NM_030722	ENSMUSG00000028580	Pum1	AA517475|Pumm|mKIAA0099	pumilio RNA-binding family member 1	protein-coding	0.012514	0.506818
chrX	170811713	170813443	+	154	Intergenic	Intergenic	139934	NM_001308488	107626	Mm.486144	NM_001199212	ENSMUSG00000093806	Asmt	Hiomt	acetylserotonin O-methyltransferase	protein-coding	0.010405	0.54766
chr6	135196882	135198434	+	154	promoter-TSS (NM_028982)	promoter-TSS (NM_028982)	-329	NM_028982	74525	Mm.34182	NM_028982	ENSMUSG00000030207	Fam234b	8430419L09Rik|Kiaa1467|mKIAA1467	family with sequence similarity 234, member B	protein-coding	0.043814	0.548616
chr6	134933555	134934654	+	154	intron (NR_037956, intron 1 of 1)	intron (NR_037956, intron 1 of 1)	5012	NR_037955	381822	Mm.5935	NR_037955	ENSMUSG00000098318	Lockd	1190002F15Rik|AI120476|Droc	lncRNA downstream of Cdkn1b	ncRNA	0.013649	0.443636
chr9	44801563	44803352	+	154	TTS (NM_001081049)	TTS (NM_001081049)	494	NM_138951	192653	Mm.325487	NM_138951	ENSMUSG00000039438	Ttc36	-	tetratricopeptide repeat domain 36	protein-coding	0.010061	0.512849
chr1	40056138	40058630	+	154	Intergenic	Intergenic	-27384	NM_010555	16178	Mm.1349	NM_010555	ENSMUSG00000026073	Il1r2	CD121b|Il1r-2	interleukin 1 receptor, type II	protein-coding	0.013644	0.505014
chr15	59196453	59197622	+	154	Intergenic	ID_B1|SINE|B4	-109911	NR_045613	100416830	Mm.490788	NR_045613	ENSMUSG00000098528	Zfp572	4930472F24Rik	zinc finger protein 572	pseudo	0.011976	0.488034
chr5	121849645	121853828	+	154	intron (NM_175474, intron 3 of 3)	intron (NM_175474, intron 3 of 3)	2708	NM_175474	231717	Mm.12654	NM_175474	ENSMUSG00000044134	Fam109a	A230106M15Rik|AU017694|IPIP27A|Ses1	family with sequence similarity 109, member A	protein-coding	0.029166	0.582218
chr2	153599205	153601939	+	154	Intergenic	Intergenic	32209	NM_133850	99311	Mm.294478	NM_133850	ENSMUSG00000056941	Commd7	2310010I22Rik|AW060956|mU3	COMM domain containing 7	protein-coding	0.013168	0.517733
chr9	22048928	22051775	+	154	intron (NM_010487, intron 1 of 6)	intron (NM_010487, intron 1 of 6)	1672	NM_010487	15571	Mm.390167	NM_010487	ENSMUSG00000003410	Elavl3	2600009P04Rik|Huc|PLE21|mHuC	ELAV (embryonic lethal, abnormal vision, Drosophila)-like 3 (Hu antigen C)	protein-coding	0.052687	0.619382
chr7	19690820	19693815	+	154	intron (NM_007469, intron 1 of 2)	intron (NM_007469, intron 1 of 2)	342	NM_007469	11812	Mm.182440	NM_007469	ENSMUSG00000040564	Apoc1	Apo-CIB|ApoC-IB|apo-CI|apoC-I	apolipoprotein C-I	protein-coding	0.020367	0.541722
chr11	4563134	4564627	+	154	intron (NM_028860, intron 1 of 17)	intron (NM_028860, intron 1 of 17)	30935	NM_028860	74302	Mm.425669	NM_028860	ENSMUSG00000034354	Mtmr3	1700092A20Rik|AI255150|AW557713|FYVE-DSP1|ZFYVE10|mKIAA0371	myotubularin related protein 3	protein-coding	0.018084	0.533467
chr12	86801548	86802321	+	153	Intergenic	Intergenic	67565	NM_001195767	627607	Mm.341880	NM_001195767	ENSMUSG00000059114	Lrrc74a	EG627607|Gm6772|Lrrc74	leucine rich repeat containing 74A	protein-coding	0.028461	0.555556
chr2	168586514	168587627	+	153	intron (NM_001291168, intron 1 of 9)	B1_Mus2|SINE|Alu	3295	NM_001291176	18019	Mm.116802	NM_010899	ENSMUSG00000027544	Nfatc2	AI607462|NF-ATc2|NF-ATp|NFAT1|NFAT1-D|Nfatp	nuclear factor of activated T cells, cytoplasmic, calcineurin dependent 2	protein-coding	0.025157	0.490126
chr7	80018649	80019489	+	153	Intergenic	B1_Mm|SINE|Alu	-5745	NM_001146000	209225	Mm.290925	NM_175433	ENSMUSG00000048897	Zfp710	5430400N05Rik|9830165K13|AI324798|Znf710	zinc finger protein 710	protein-coding	0.016667	0.454221
chr14	66276846	66277607	+	153	intron (NM_001162365, intron 1 of 30)	intron (NM_001162365, intron 1 of 30)	3826	NM_001162365	19229	Mm.21613	NM_172498	ENSMUSG00000059456	Ptk2b	CADTK|CAKB|CAKbeta|E430023O05Rik|FADK2|FAK2|PYK2|Raftk	PTK2 protein tyrosine kinase 2 beta	protein-coding	0.003942	0.496063
chr1	153749063	153749470	+	153	promoter-TSS (NM_011882)	promoter-TSS (NM_011882)	-160	NM_011882	24014	Mm.259254	NM_011882	ENSMUSG00000066800	Rnasel	E230029I04Rik	ribonuclease L (2', 5'-oligoisoadenylate synthetase-dependent)	protein-coding	0.029484	0.487745
chr8	20436772	20437412	+	153	Intergenic	L1_Mus2|LINE|L1	-12278	NR_028428	381598	Mm.359054	NM_001024708	ENSMUSG00000071793	2610005L07Rik	2810038F24Rik|6720476A01Rik	cadherin 11 pseudogene	pseudo	0.015625	0.546022
chr8	23122616	23123200	+	153	intron (NR_102385, intron 37 of 45)	intron (NR_102385, intron 37 of 45)	-16122	NM_001310436	11733	Mm.334444	NM_031158	ENSMUSG00000031543	Ank1	Ank-1|nb|pale	ankyrin 1, erythroid	protein-coding	0.023973	0.516239
chr2	157536326	157537086	+	153	Intergenic	Intergenic	-23372	NM_010923	18111	Mm.34330	NM_010923	ENSMUSG00000067786	Nnat	5730414I02Rik|AW107673|Peg5	neuronatin	protein-coding	0.009211	0.498029
chr6	121571518	121572438	+	153	Intergenic	IAPEY3-int|LTR|ERVK	-64195	NM_175628	232345	Mm.30151	NM_175628	ENSMUSG00000030111	A2m	A2mp	alpha-2-macroglobulin	protein-coding	0.027174	0.495114
chr3	122509663	122511084	+	153	intron (NM_013867, intron 5 of 11)	intron (NM_013867, intron 5 of 11)	31308	NR_106117	102465764		NR_106117	ENSMUSG00000104773	Mir7657	mmu-mir-7657	microRNA 7657	ncRNA	0.01689	0.513361
chr12	105004981	105005967	+	153	intron (NM_172500, intron 1 of 16)	intron (NM_172500, intron 1 of 16)	4335	NM_172500	212073	Mm.212688	NM_172500	ENSMUSG00000054150	Syne3	nesprin-3	spectrin repeat containing, nuclear envelope family member 3	protein-coding	0.022312	0.52381
chr1	85147584	85148140	+	153	Intergenic	L1Md_A|LINE|L1	-38009	NM_213615	381287	Mm.487565	NM_213615	ENSMUSG00000089844	A530032D15Rik	Gm1888	RIKEN cDNA A530032D15Rik gene	protein-coding	0.046763	0.599641
chr10	80937629	80941623	+	152	Intergenic	Intergenic	9535	NM_008655	17873	Mm.1360	NM_008655	ENSMUSG00000015312	Gadd45b	AI323528|Myd118	growth arrest and DNA-damage-inducible 45 beta	protein-coding	0.02003	0.552691
chr4	145844394	145844910	+	152	Intergenic	Intergenic	7433	NR_033612	236069	Mm.276881	NR_033612	ENSMUSG00000096233	Gm13238	OTTMUSG00000011065	carnitine deficiency-associated gene expressed in ventricle 3 pseudogene	pseudo	0.015504	0.533849
chr6	85820714	85821091	+	152	promoter-TSS (NM_023493)	promoter-TSS (NM_023493)	70	NM_023493	69049	Mm.441449	NM_023493	ENSMUSG00000079494	Nat8f5	1810018F03Rik|Cml5	N-acetyltransferase 8 (GCN5-related) family member 5	protein-coding	0.01061	0.494709
chr2	165789028	165791529	+	152	intron (NM_027230, intron 22 of 23)	intron (NM_027230, intron 22 of 23)	67895	NM_001252585	228880	Mm.227598	NM_027230	ENSMUSG00000039671	Zmynd8	1110013E22Rik|2010005I16Rik|3632413B07Rik|AI316811|AL024039|Prkcbp1|RACK7	zinc finger, MYND-type containing 8	protein-coding	0.013994	0.509992
chr1	93030025	93030419	+	152	intron (NM_008440, intron 36 of 47)	intron (NM_008440, intron 36 of 47)	23888	NM_177587	208760	Mm.235537	NM_177587	ENSMUSG00000045091	Aqp12	AB084104|mAQP12	aquaporin 12	protein-coding	0.005076	0.473418
chr7	27562944	27563627	+	152	intron (NM_175107, intron 3 of 9)	intron (NM_175107, intron 3 of 9)	2809	NM_001122767	66367	Mm.29831	NM_175107	ENSMUSG00000049643	2310022A10Rik	-	RIKEN cDNA 2310022A10 gene	protein-coding	0.013177	0.519006
chr19	32276060	32277141	+	151	intron (NM_001168525, intron 2 of 9)	intron (NM_001168525, intron 2 of 9)	-65587	NM_001168526	208449	Mm.329810	NM_144792	ENSMUSG00000040451	Sgms1	9530058O11Rik|AI841905|C80702|Mob|Sms1|Sor1|Tmem23	sphingomyelin synthase 1	protein-coding	0.012026	0.495379
chr1	85246292	85246614	+	151	3' UTR (NM_001037909, exon 7 of 7)	3' UTR (NM_001037909, exon 7 of 7)	24113	NM_175219	620078	Mm.386456	NM_175219	ENSMUSG00000052477	C130026I21Rik	4930565N07Rik|OTTMUSG00000029174	RIKEN cDNA C130026I21 gene	protein-coding	0.015528	0.510836
chr13	68444231	68445127	+	151	Intergenic	RLTR6-int|LTR|ERV1	137425	NM_001308475	210009	Mm.205514	NM_172480	ENSMUSG00000034617	Mtrr	4732420G08|MSR	5-methyltetrahydrofolate-homocysteine methyltransferase reductase	protein-coding	0.033482	0.522854
chr8	20946036	20946658	+	151	Intergenic	RLTR10-int|LTR|ERVK	-1599	NM_001012640	100503970	Mm.490241	NM_001012640	ENSMUSG00000079120	AY761185	-	cDNA sequence AY761185	protein-coding	0.040193	0.487961
chr1	118747878	118748966	+	151	Intergenic	ID_B1|SINE|B4	120477	NM_023755	81879	Mm.24621	NM_023755	ENSMUSG00000026380	Tfcp2l1	1810030F05Rik|4932442M07Rik|AA575098|Cp2l1|Crtr-1|D930018N21Rik|LBP-9|Tcfcp2l1	transcription factor CP2-like 1	protein-coding	0.01011	0.493113
chr13	37964681	37966362	+	150	Intergenic	Intergenic	28669	NM_025965	107513	Mm.426670	NM_025965	ENSMUSG00000021427	Ssr1	2510001K09Rik|6330400D04|AI159733|AI452176|SSR|TRAPA	signal sequence receptor, alpha	protein-coding	0.020821	0.533294
chr8	71149194	71149557	+	150	intron (NM_001324526, intron 3 of 10)	L1Md_F2|LINE|L1	9006	NM_001324526	665858	Mm.411658	NM_001324526		Gm7827	EG665858	predicted gene 7827	protein-coding	0.008264	0.425824
chr8	10605315	10606493	+	150	intron (NM_001319151, intron 34 of 34)	intron (NM_001319151, intron 34 of 34)	276550	NR_040705	320014	Mm.403203	NR_040705	ENSMUSG00000109473	B930025P03Rik	-	RIKEN cDNA B930025P03 gene	ncRNA	0.014431	0.454623
chr4	135410630	135411651	+	150	Intergenic	B2_Mm2|SINE|B2	5493	NR_030481	735285		NR_030481	ENSMUSG00000076123	Mir700	Mirn700|mir-700|mmu-mir-700	microRNA 700	ncRNA	0.01665	0.463796
chr6	83422955	83424490	+	150	intron (NM_001347313, intron 3 of 11)	intron (NM_001347313, intron 3 of 11)	17956	NM_183138	194388	Mm.211030	NM_183138	ENSMUSG00000034832	Tet3	B430006D22Rik|BC037432|D230004J03Rik	tet methylcytosine dioxygenase 3	protein-coding	0.013681	0.478516
chr10	81059493	81060212	+	150	intron (NM_024499, intron 1 of 11)	intron (NM_024499, intron 1 of 11)	302	NM_024499	52551	Mm.30068	NM_024499	ENSMUSG00000004937	Sgta	5330427H01Rik|AI194281|D10Ertd190e|Sgt|Stg	small glutamine-rich tetratricopeptide repeat (TPR)-containing, alpha	protein-coding	0.048679	0.573611
chr7	128544049	128544401	+	150	intron (NM_013863, intron 3 of 3)	intron (NM_013863, intron 3 of 3)	20642	NM_013863	29810	Mm.84073	NM_013863	ENSMUSG00000030847	Bag3	AA407278|Bis|mg638	BCL2-associated athanogene 3	protein-coding	0.011364	0.492918
chr8	120634482	120636232	+	150	promoter-TSS (NM_197988)	promoter-TSS (NM_197988)	-975	NM_197988	68918	Mm.473736	NM_197988	ENSMUSG00000043687	1190005I06Rik	-	RIKEN cDNA 1190005I06 gene	protein-coding	0.021143	0.527698
chr19	7056967	7060394	+	150	intron (NM_134147, intron 1 of 10)	intron (NM_134147, intron 1 of 10)	1912	NM_134147	107227	Mm.439977	NM_134147	ENSMUSG00000036278	Macrod1	AI604841|AW743046|D930010J01Rik|Lrp16	MACRO domain containing 1	protein-coding	0.024803	0.55105
chr8	20122158	20123026	+	150	Intergenic	CpG	174840	NR_030708	547150	Mm.359054	NR_030708	ENSMUSG00000071796	6820431F20Rik	-	cadherin 11 pseudogene	pseudo	0.082949	0.64672
chr4	146168896	146169427	+	150	intron (NM_001177546, intron 2 of 4)	Lx3B|LINE|L1	11471	NM_001177545	667666	Mm.459230	NM_001177545	ENSMUSG00000066007	Zfp600	Gm13164|OTTMUSG00000010694	zinc finger protein 600	protein-coding	0.003766	0.505639
chr11	117079542	117084076	+	149	Intergenic	Intergenic	4461	NR_105853	102465258		NR_105853	ENSMUSG00000104740	Mir6516	mmu-mir-6516	microRNA 6516	ncRNA	0.021394	0.524146
chr4	126206792	126207405	+	149	Intergenic	MTC|LTR|ERVL-MaLR	-4388	NM_146153	230753	Mm.29813	NM_146153	ENSMUSG00000043962	Thrap3	9330151F09Rik|B230333E16Rik|Trap150	thyroid hormone receptor associated protein 3	protein-coding	0.011419	0.496743
chr4	139669056	139670953	+	149	3' UTR (NM_031873, exon 6 of 6)	3' UTR (NM_031873, exon 6 of 6)	16466	NM_031873	83770	Mm.190612	NM_031873	ENSMUSG00000028738	Tas1r2	Gpr71|T1r2|TR2	taste receptor, type 1, member 2	protein-coding	0.028993	0.539515
chr19	39267049	39267538	+	149	intron (NR_033614, intron 6 of 8)	MTA_Mm-int|LTR|ERVL-MaLR	-19792	NM_007815	13095	Mm.20764	NM_007815	ENSMUSG00000003053	Cyp2c29	AHOH|AHOHase|AI159681|AI196010|Ah-2|Ahh-1|Cyp2c|P450-2C	cytochrome P450, family 2, subfamily c, polypeptide 29	protein-coding	0.00409	0.489796
chr7	4692651	4693918	+	148	intron (NM_001168572, intron 3 of 9)	intron (NM_001168572, intron 3 of 9)	2356	NM_001003920	381979	Mm.297064	NM_001003920	ENSMUSG00000035390	Brsk1	Gm1100|SAD-B|SADB	BR serine/threonine kinase 1	protein-coding	0.019732	0.527603
chr18	12120994	12121490	+	148	intron (NM_178801, intron 1 of 14)	intron (NM_178801, intron 1 of 14)	295	NM_178801	338363	Mm.271567	NM_178801	ENSMUSG00000049411	Tmem241	6030446N20Rik	transmembrane protein 241	protein-coding	0.052419	0.583501
chr8	19932613	19933250	+	148	intron (NM_001270553, intron 6 of 9)	intron (NM_001270553, intron 6 of 9)	203355	NM_001270553	100861668	Mm.491087	NM_001270553	ENSMUSG00000095294	Gm21119	-	predicted gene, 21119	protein-coding	0.00157	0.503135
chr16	3231605	3231979	+	148	Intergenic	(CTGTG)n|Simple_repeat|Simple_repeat	-360606	NM_146860	258859	Mm.377723	NM_146860	ENSMUSG00000051003	Olfr161	MOR131-1|OR912-47M6	olfactory receptor 161	protein-coding	0.008021	0.525333
chrX	169980756	169981123	+	148	intron (NM_001290512, intron 4 of 9)	intron (NM_001290512, intron 4 of 9)	-2022	NR_029457	654820	Mm.34441	NM_001039559	ENSMUSG00000072844	G530011O06Rik	-	RIKEN cDNA G530011O06 gene	ncRNA	0.027248	0.48913
chr16	5108406	5110181	+	148	intron (NM_008909, intron 2 of 21)	B3|SINE|B2	23188	NM_008909	19041	Mm.266875	NM_008909	ENSMUSG00000039457	Ppl	AW553870	periplakin	protein-coding	0.012394	0.515203
chr8	123617372	123617689	+	148	Intergenic	Intergenic	-36399	NM_133955	69581	Mm.168257	NM_133955	ENSMUSG00000039960	Rhou	2310026M05Rik|AI182090|Arhu|CDC42L1|G28K|WRCH-1|WRCH1|mG28K	ras homolog family member U	protein-coding	0.037855	0.616352
chr2	120403687	120404652	+	148	promoter-TSS (NM_173734)	promoter-TSS (NM_173734)	-53	NM_173734	211499	Mm.260712	NM_173734	ENSMUSG00000033808	Tmem87a	A930025J12Rik	transmembrane protein 87A	protein-coding	0.049741	0.556936
chr8	20329325	20330700	+	148	Intergenic	Intergenic	-32580	NR_030708	547150	Mm.359054	NR_030708	ENSMUSG00000071796	6820431F20Rik	-	cadherin 11 pseudogene	pseudo	0.000727	0.529797
chr15	89479945	89481194	+	148	intron (NR_077233, intron 4 of 4)	intron (NR_077233, intron 4 of 4)	-3145	NM_009713	11883	Mm.620	NM_009713	ENSMUSG00000022620	Arsa	AS-A|ASA|AW212749|As-2|As2|TISP73	arylsulfatase A	protein-coding	0.02562	0.5104
chr11	83409068	83411203	+	148	promoter-TSS (NM_001013386)	promoter-TSS (NM_001013386)	63	NM_001013386	276952	Mm.66275	NM_001013386	ENSMUSG00000020684	Rasl10b	B230331P10Rik|Gm729|VTS58635	RAS-like, family 10, member B	protein-coding	0.047307	0.605337
chr10	58239170	58239728	+	147	Intergenic	Intergenic	-2789	NM_001034869	245263	Mm.291161	NM_001034869	ENSMUSG00000075045	Gm4981	EG245263	predicted gene 4981	protein-coding	0.010753	0.52415
chr13	119488275	119490056	+	147	promoter-TSS (NR_027974)	promoter-TSS (NR_027974)	305	NM_001177666	633640	Mm.46679	NM_001039244	ENSMUSG00000074634	Tmem267	EG633640|Gm7120	transmembrane protein 267	protein-coding	0.061763	0.558923
chr4	145887526	145887918	+	146	Intergenic	IAPEz-int|LTR|ERVK	50503	NR_033612	236069	Mm.276881	NR_033612	ENSMUSG00000096233	Gm13238	OTTMUSG00000011065	carnitine deficiency-associated gene expressed in ventricle 3 pseudogene	pseudo	0.063776	0.564885
chr8	126482582	126483118	+	145	Intergenic	Intergenic	-7785	NM_001159907	212728	Mm.482479	NM_001159907	ENSMUSG00000090290	Tarbp1	Gm17296|Gm179	TAR RNA binding protein 1	protein-coding	0.009328	0.519553
chr13	12677113	12677807	+	145	Intergenic	Intergenic	-27065	NR_003568	664862	Mm.415635	NR_003568		Gpr137b-ps	2310041G17Rik|ENSMUSG00000075118	G protein-coupled receptor 137B, pseudogene	pseudo	0.007205	0.500719
chr13	51858319	51860192	+	145	Intergenic	B4A|SINE|B4	12580	NM_011817	23882	Mm.281298	NM_011817	ENSMUSG00000021453	Gadd45g	AI327420|C86281|CR6|DDIT2|OIG37	growth arrest and DNA-damage-inducible 45 gamma	protein-coding	0.011212	0.518677
chr8	95091717	95093559	+	145	intron (NM_028805, intron 4 of 19)	MIRb|SINE|MIR	11437	NM_028805	74187	Mm.28382	NM_028805	ENSMUSG00000031787	Katnb1	2410003J24Rik|KAT	katanin p80 (WD40-containing) subunit B 1	protein-coding	0.019001	0.542051
chr11	101982780	101983533	+	145	intron (NM_028207, intron 1 of 2)	intron (NM_028207, intron 1 of 2)	1635	NM_028207	72349	Mm.196295	NM_028207	ENSMUSG00000003518	Dusp3	2210015O03Rik|5031436O03Rik|T-DSP11|VHR	dual specificity phosphatase 3 (vaccinia virus phosphatase VH1-related)	protein-coding	0.015936	0.555703
chr11	58643239	58643874	+	145	intron (NM_001039047, intron 2 of 5)	intron (NM_001039047, intron 2 of 5)	3091	NM_001039047	216781	Mm.339507	NM_001039047	ENSMUSG00000037124	Trim58	Gm16|Gm1783	tripartite motif-containing 58	protein-coding	0.014173	0.501572
chr5	122951369	122952594	+	145	intron (NM_001003953, intron 6 of 22)	CpG	37118	NM_001003953	30841	Mm.86406	NM_013910	ENSMUSG00000029475	Kdm2b	Cxxc2|Fbl10|Fbxl10|Jhdm1b|PCCX2	lysine (K)-specific demethylase 2B	protein-coding	0.066122	0.64845
chr8	71380482	71381769	+	145	exon (NM_010150, exon 1 of 4)	exon (NM_010150, exon 1 of 4)	827	NM_010150	13864	Mm.28989	NM_010150	ENSMUSG00000002393	Nr2f6	AV090102|COUP-TF3|EAR2|Erbal2	nuclear receptor subfamily 2, group F, member 6	protein-coding	0.113442	0.703416
chr12	82474510	82475144	+	145	Intergenic	Intergenic	-142098	NM_001310478	50779	Mm.126176	NM_015812	ENSMUSG00000021219	Rgs6	-	regulator of G-protein signaling 6	protein-coding	0.007886	0.469291
chr11	107028583	107029819	+	145	intron (NM_001163473, intron 2 of 2)	B1_Mus1|SINE|Alu	978	NM_001163473	69066	Mm.40679	NM_001163473	ENSMUSG00000078607	1810010H24Rik	OTTMUSG00000003581	RIKEN cDNA 1810010H24 gene	protein-coding	0.025081	0.49232
chr1	131214412	131215120	+	145	intron (NM_001313731, intron 1 of 5)	intron (NM_001313731, intron 1 of 5)	-14581	NM_001311094	54354	Mm.248291	NM_018750	ENSMUSG00000026430	Rassf5	1300019G20Rik|Maxp1|Nore1|Nore1A|Nore1B|Rapl	Ras association (RalGDS/AF-6) domain family member 5	protein-coding	0.011299	0.519041
chr7	49604050	49606826	+	145	intron (NM_175272, intron 37 of 37)	intron (NM_175272, intron 37 of 37)	31397	NM_001005232	13172	Mm.307176	NM_001005232	ENSMUSG00000030507	Dbx1	AI426026|Dbx	developing brain homeobox 1	protein-coding	0.020893	0.526828
chr11	120348768	120353935	+	145	TTS (NR_038126)	TTS (NR_038126)	2673	NR_038126	66838	Mm.375010	NR_038126	ENSMUSG00000043644	0610009L18Rik	-	RIKEN cDNA 0610009L18 gene	ncRNA	0.036191	0.584559
chr9	65628707	65630206	+	145	Intergenic	CpG	-1126	NM_028030	71973	Mm.29148	NM_028030	ENSMUSG00000032387	Rbpms2	2400008B06Rik|AI316523	RNA binding protein with multiple splicing 2	protein-coding	0.048032	0.558667
chr10	77048321	77049948	+	145	intron (NM_001199271, intron 5 of 5)	intron (NM_001199271, intron 5 of 5)	15922	NM_031196	20509	Mm.265060	NM_031196	ENSMUSG00000001436	Slc19a1	AI323572|RFC|RFC-1|RFC1	solute carrier family 19 (folate transporter), member 1	protein-coding	0.011063	0.539926
chr3	86242359	86242692	+	145	intron (NM_001077687, intron 2 of 50)	(CTGGGG)n|Simple_repeat|Simple_repeat	17835	NM_030695	80877	Mm.439825	NM_030695	ENSMUSG00000028080	Lrba	C80285|D3Ertd775e|Lab300|Lba	LPS-responsive beige-like anchor	protein-coding	0	0.517964
chr17	48372839	48373340	+	145	Intergenic	Intergenic	13173	NM_001289457	71326	Mm.90177	NM_027763	ENSMUSG00000023993	Treml1	5430401J17Rik|TLT-1	triggering receptor expressed on myeloid cells-like 1	protein-coding	0.017964	0.460159
chr16	31526026	31526620	+	145	Intergenic	ID_B1|SINE|B4	97570	NM_001122683	71911	Mm.293470	NM_175177	ENSMUSG00000046598	Bdh1	2310032J20Rik|AI327223|Bdh	3-hydroxybutyrate dehydrogenase, type 1	protein-coding	0.021886	0.45042
chr4	46040201	46041519	+	145	intron (NM_021883, intron 1 of 9)	intron (NM_021883, intron 1 of 9)	1638	NM_021883	21916	Mm.249594	NM_021883	ENSMUSG00000028328	Tmod1	E-Tmod|Tmod	tropomodulin 1	protein-coding	0.011381	0.535254
chr17	34584402	34587313	+	145	intron (NM_010929, intron 26 of 29)	intron (NM_010929, intron 26 of 29)	-3949	NM_134116	106512	Mm.26584	NM_134116	ENSMUSG00000034786	Gpsm3	AA960287|AGS4	G-protein signalling modulator 3 (AGS3-like, C. elegans)	protein-coding	0.031948	0.567308
chr7	139023834	139024729	+	145	intron (NM_028708, intron 9 of 19)	intron (NM_028708, intron 9 of 19)	-61720	NM_011993	26757	Mm.250414	NM_011993	ENSMUSG00000025478	Dpysl4	AI173505|CRMP-3|Crmp3|DPY4|Drp-4|Ulip4	dihydropyrimidinase-like 4	protein-coding	0.008939	0.515625
chr5	125330585	125333708	+	145	intron (NM_001205083, intron 1 of 10)	RMER10A|LTR|ERVL	8948	NM_016741	20778	Mm.282242	NM_016741	ENSMUSG00000037936	Scarb1	AI120173|CD36|Cd36l1|Chohd1|Cla-1|Cla1|D5Ertd460e|Hdlq1|Hlb398|SR-B1|SR-BI|SRBI|Srb1|mSR-BI	scavenger receptor class B, member 1	protein-coding	0.010567	0.537772
chr16	55975330	55975705	+	145	promoter-TSS (NR_027965)	promoter-TSS (NR_027965)	-900	NR_027965	66391	Mm.472722	NM_133677	ENSMUSG00000102101	Zbtb11os1	2310061J03Rik	zinc finger and BTB domain containing 11, opposite strand 1	ncRNA	0.010667	0.412234
chr17	3010027	3010977	+	145	Intergenic	Intergenic	73681	NR_003519	328734	Mm.335641	NR_003519		Pisd-ps2	D030013I16Rik	phosphatidylserine decarboxylase, pseudogene 2	pseudo	0.001053	0.504732
chr5	32385475	32386946	+	145	Intergenic	MLT1A1|LTR|ERVL-MaLR	32630	NM_172147	665270	Mm.160067	NM_030072	ENSMUSG00000029134	Plb1	4632413E21Rik|4930433E17Rik|4930539A06Rik|BC033606	phospholipase B1	protein-coding	0.018355	0.493886
chr13	66465369	66465851	+	145	Intergenic	Intergenic	-24492	NM_001290196	76803	Mm.183391	NM_183119	ENSMUSG00000074832	2410141K09Rik	4930482J15Rik|Ayu21-35|Gt(pU21)35Imeg	RIKEN cDNA 2410141K09 gene	protein-coding	0.006224	0.47619
chr4	145881788	145882160	+	145	Intergenic	IAPLTR1a_Mm|LTR|ERVK	44755	NR_033612	236069	Mm.276881	NR_033612	ENSMUSG00000096233	Gm13238	OTTMUSG00000011065	carnitine deficiency-associated gene expressed in ventricle 3 pseudogene	pseudo	0.043011	0.487936
chr11	87689924	87690755	+	145	intron (NM_172448, intron 2 of 9)	intron (NM_172448, intron 2 of 9)	-9185	NR_045139	68690	Mm.342009	NR_045139		1110028F11Rik	-	RIKEN cDNA 1110028F11 gene	ncRNA	0.024067	0.490385
chr16	11588322	11589988	+	145	intron (NM_001290148, intron 8 of 13)	intron (NM_001290148, intron 8 of 13)	183507	NM_001290148	74478	Mm.325831	NM_028964	ENSMUSG00000071669	Snx29	4933437K13Rik|ENSMUSG00000079738|Gm11170|Gm1737|Gm930|Rundc2a	sorting nexin 29	protein-coding	0.005402	0.5009
chr8	120637138	120638214	+	145	intron (NM_001308449, intron 1 of 3)	intron (NM_001308449, intron 1 of 3)	-3294	NM_197988	68918	Mm.473736	NM_197988	ENSMUSG00000043687	1190005I06Rik	-	RIKEN cDNA 1190005I06 gene	protein-coding	0.006506	0.54689
chr2	174735355	174736329	+	145	Intergenic	Intergenic	-24777	NM_007903	13616	Mm.9478	NM_007903	ENSMUSG00000027524	Edn3	ET-3|PPET3|ls|tmgc48	endothelin 3	protein-coding	0.014374	0.483077
chr13	99304336	99305164	+	145	Intergenic	Intergenic	39928	NM_026873	68927	Mm.276502	NM_026873	ENSMUSG00000021650	Ptcd2	1190005P08Rik	pentatricopeptide repeat domain 2	protein-coding	0.0157	0.503016
chr11	117389553	117390398	+	145	Intergenic	Intergenic	-24414	NR_132097	105827746	Mm.388009	NR_132097	ENSMUSG00000086588	Gm11729	OTTMUSG00000003784	predicted gene 11729	ncRNA	0.026036	0.530733
chr4	126142098	126142973	+	145	Intergenic	ID_B1|SINE|B4	-5468	NM_172145	230752	Mm.41569	NM_172145	ENSMUSG00000050212	Eva1b	2610027C15Rik|Fam176b	eva-1 homolog B (C. elegans)	protein-coding	0.006857	0.51484
chr12	117681187	117681968	+	145	intron (NM_175930, intron 11 of 27)	L2c|LINE|L2	-162284	NM_146040	217946	Mm.281149	NM_146040	ENSMUSG00000021175	Cdca7l	BC006933|JPO2	cell division cycle associated 7 like	protein-coding	0.007682	0.470588
chr6	88820903	88824295	+	145	intron (NM_001166249, intron 6 of 7)	intron (NM_001166249, intron 6 of 7)	19336	NM_030251	80283	Mm.166858	NM_030251	ENSMUSG00000030083	Abtb1	AI847549|BC003234|BPOZ|EF1ABP	ankyrin repeat and BTB (POZ) domain containing 1	protein-coding	0.01592	0.53463
chr17	47511423	47512621	+	145	intron (NM_001081635, intron 1 of 6)	B1_Mur1|SINE|Alu	6971	NM_001081636	12445	Mm.27291	NM_007632	ENSMUSG00000034165	Ccnd3	9230106B05Rik|AA682053|AL024085|AW146355|C78795	cyclin D3	protein-coding	0.01586	0.525438
chr8	104640624	104642221	+	145	intron (NM_026753, intron 1 of 4)	intron (NM_026753, intron 1 of 4)	306	NM_026753	68523	Mm.279	NM_026753	ENSMUSG00000031879	Fam96b	1110019N10Rik	family with sequence similarity 96, member B	protein-coding	0.059487	0.556946
chr11	109717242	109718386	+	145	intron (NM_153782, intron 1 of 10)	intron (NM_153782, intron 1 of 10)	4442	NM_153782	208659	Mm.208662	NM_153782	ENSMUSG00000020614	Fam20a	AI606893	family with sequence similarity 20, member A	protein-coding	0.013986	0.491703
chr13	66467510	66467866	+	145	Intergenic	Intergenic	-26570	NM_001290196	76803	Mm.183391	NM_183119	ENSMUSG00000074832	2410141K09Rik	4930482J15Rik|Ayu21-35|Gt(pU21)35Imeg	RIKEN cDNA 2410141K09 gene	protein-coding	0.002809	0.501401
chr12	3863960	3866325	+	145	intron (NM_007872, intron 3 of 22)	B2_Mm2|SINE|B2	-2898	NR_045884	100038522	Mm.417270	NR_045884	ENSMUSG00000073242	Dnmt3aos	ENSMUSG00000073242|Gm10485	DNA methyltransferase 3A, opposite strand	ncRNA	0.014799	0.52071
chr11	105361688	105363243	+	145	intron (NM_172568, intron 11 of 11)	intron (NM_172568, intron 11 of 11)	69819	NM_008626	17534	Mm.235616	NM_008626	ENSMUSG00000020695	Mrc2	Endo180|mKIAA0709|uPARAP	mannose receptor, C type 2	protein-coding	0.025723	0.572622
chr7	127121651	127122494	+	145	promoter-TSS (NM_133686)	promoter-TSS (NM_133686)	-43	NM_133686	67375	Mm.26928	NM_133686	ENSMUSG00000030674	Qprt	2410027J01Rik|AI647766|QPRTase	quinolinate phosphoribosyltransferase	protein-coding	0.023725	0.566351
chr1	4631128	4631988	+	145	Intergenic	ERVB7_4-LTR_MM|LTR|ERVK	-134204	NM_001289465	20671	Mm.279103	NM_011441	ENSMUSG00000025902	Sox17	-	SRY (sex determining region Y)-box 17	protein-coding	0.006977	0.518002
chr11	43949902	43950757	+	145	Intergenic	Intergenic	-49092	NM_001284381	11548	Mm.39086	NM_007416	ENSMUSG00000050541	Adra1b	[a]1b	adrenergic receptor, alpha 1b	protein-coding	0.005848	0.492991
chr15	82215527	82216853	+	145	Intergenic	Intergenic	-3375	NM_001207021	435145	Mm.41289	NM_001207021	ENSMUSG00000096883	Shisa8	Orf26|ckamp39	shisa family member 8	protein-coding	0.022624	0.567445
chr7	30421329	30422749	+	145	Intergenic	CpG	-1265	NM_172142	243910	Mm.386878	NM_172142	ENSMUSG00000036931	Nfkbid	IkappaBNS	nuclear factor of kappa light polypeptide gene enhancer in B cells inhibitor, delta	protein-coding	0.057746	0.594652
chr12	111512604	111515364	+	145	Intergenic	Intergenic	-24117	NM_173363	217869	Mm.271222	NM_173363	ENSMUSG00000021282	Eif5	2810011H21Rik|D12Ertd549e	eukaryotic translation initiation factor 5	protein-coding	0.01413	0.494386
chr13	64343969	64344610	+	145	Intergenic	Intergenic	26231	NM_009984	13039	Mm.930	NM_009984	ENSMUSG00000021477	Ctsl	1190035F06Rik|CatL|Ctsl1|MEP|fs|nkt	cathepsin L	protein-coding	0.021841	0.517134
chr16	43464560	43465161	+	145	intron (NM_181058, intron 3 of 6)	intron (NM_181058, intron 3 of 6)	-44664	NR_046026	626693	Mm.447083	NR_046026	ENSMUSG00000085499	Gm15713	OTTMUSG00000025617	predicted gene 15713	ncRNA	0.014975	0.498339
chr14	64199449	64200526	+	145	intron (NM_001347639, intron 5 of 5)	intron (NM_001347639, intron 5 of 5)	95664	NM_028525	73382	Mm.481055	NM_028525	ENSMUSG00000021966	Prss52	1700049K14Rik|Tesp3	protease, serine 52	protein-coding	0.019499	0.558442
chr2	92058594	92059192	+	145	Intergenic	Intergenic	-34723	NM_011957	26427	Mm.10353	NM_011957	ENSMUSG00000027230	Creb3l1	Oasis	cAMP responsive element binding protein 3-like 1	protein-coding	0.051839	0.570952
chr6	90508066	90509355	+	145	Intergenic	Intergenic	-42138	NM_027406	107747	Mm.30035	NM_027406	ENSMUSG00000030088	Aldh1l1	1810048F20Rik|FDH|Fthfd|Neut2	aldehyde dehydrogenase 1 family, member L1	protein-coding	0.008534	0.541085
chr18	44532231	44532637	+	145	intron (NM_001085374, intron 2 of 16)	intron (NM_001085374, intron 2 of 16)	-129231	NR_026853	626275	Mm.427116	NR_026853	ENSMUSG00000097610	A930012L18Rik	-	RIKEN cDNA A930012L18 gene	ncRNA	0.009852	0.457002
chr19	8712953	8713799	+	145	exon (NM_008577, exon 1 of 9)	exon (NM_008577, exon 1 of 9)	521	NM_008577	17254	Mm.4114	NM_008577	ENSMUSG00000010095	Slc3a2	4F2|4F2HC|AI314110|Cd98|Ly-10|Ly-m10|Ly10|Mdu1|Mgp-2hc|NACAE	solute carrier family 3 (activators of dibasic and neutral amino acid transport), member 2	protein-coding	0.059102	0.579693
chr2	155082036	155082573	+	145	Intergenic	Intergenic	-7807	NM_016661	269378	Mm.330692	NM_016661	ENSMUSG00000027597	Ahcy	AA987153|AL024110|CuBP|SAHH	S-adenosylhomocysteine hydrolase	protein-coding	0.007449	0.542751
chr4	144900897	144904899	+	145	intron (NM_011303, intron 1 of 5)	B3A|SINE|B2	9761	NM_011303	20148	Mm.14063	NM_011303	ENSMUSG00000066026	Dhrs3	Rsdr1|retSDR1	dehydrogenase/reductase (SDR family) member 3	protein-coding	0.006747	0.497127
chr8	122321023	122323167	+	145	intron (NM_009569, intron 3 of 9)	intron (NM_009569, intron 3 of 9)	38651	NM_133202	170732	Mm.154808	NM_133202	ENSMUSG00000039079	Trhr2	TRH-R2	thyrotropin releasing hormone receptor 2	protein-coding	0.021922	0.577156
chr11	119105557	119106576	+	145	Intergenic	Intergenic	-19829	NM_007625	12418	Mm.268070	NM_007625	ENSMUSG00000039989	Cbx4	MPc2|PC2	chromobox 4	protein-coding	0.020608	0.555882
chr3	51233440	51233936	+	145	intron (NM_009834, intron 1 of 2)	intron (NM_009834, intron 1 of 2)	9241	NM_009834	12457	Mm.86541	NM_009834	ENSMUSG00000023087	Noct	AU043840|Ccr4|Ccrn4l	nocturnin	protein-coding	0.012097	0.513078
chr11	77790551	77793337	+	145	intron (NM_011586, intron 1 of 39)	intron (NM_011586, intron 1 of 39)	-9354	NM_001291214	360013	Mm.341248	NM_011586	ENSMUSG00000000631	Myo18a	MAJN|MyoPDZ|MysPDZ|SP-R210	myosin XVIIIA	protein-coding	0.016152	0.519196
chr11	61543825	61544570	+	145	exon (NM_001252188, exon 4 of 11)	exon (NM_001252188, exon 4 of 11)	35490	NM_001252189	13855	Mm.139695	NM_010148	ENSMUSG00000001036	Epn2	9530051D10Rik|AA536924|Ibp2	epsin 2	protein-coding	0.016107	0.563003
chr5	139331099	139333472	+	145	Intergenic	Intergenic	-6821	NM_172723	231821	Mm.297819	NM_172723	ENSMUSG00000056413	Adap1	4930431P11Rik|Centa1|GC1L|p42IP4	ArfGAP with dual PH domains 1	protein-coding	0.012221	0.545072
chr16	57121438	57122232	+	145	5' UTR (NM_138599, exon 1 of 12)	5' UTR (NM_138599, exon 1 of 12)	121	NM_138599	28185	Mm.196933	NM_138599	ENSMUSG00000022752	Tomm70a	2610044B22Rik|D16Ium22|D16Ium22e|D16Wsu109e|Tom70|Tomm70|mKIAA0719	translocase of outer mitochondrial membrane 70 homolog A (yeast)	protein-coding	0.100756	0.699371
chr11	101134138	101134933	+	145	Intergenic	Intergenic	14404	NM_134024	103733	Mm.479145	NM_134024	ENSMUSG00000035198	Tubg1	1500010O08Rik|AI451582|AI503389|Tubg	tubulin, gamma 1	protein-coding	0.018868	0.520101
chr17	5396686	5398358	+	145	Intergenic	Intergenic	21245	NM_175349	106557	Mm.432764	NM_175349	ENSMUSG00000101959	Ldhal6b	4933402O15Rik|AI326310|LDHL|Ldhal	lactate dehydrogenase A-like 6B	protein-coding	0.027512	0.512253
chr11	50407054	50407613	+	145	intron (NM_172557, intron 9 of 17)	intron (NM_172557, intron 9 of 17)	23778	NM_172557	216724	Mm.390400	NM_172557	ENSMUSG00000020375	Rufy1	3000002E04Rik|Rabip4|ZFYVE12	RUN and FYVE domain containing 1	protein-coding	0.014311	0.514286
chr9	56553720	56554740	+	145	Intergenic	Intergenic	81418	NM_001311076	235402	Mm.246605	NM_181074	ENSMUSG00000049556	Lingo1	4930471K13Rik|AV148400|LERN1|LINGO-1|Lrrn6a|UNQ201	leucine rich repeat and Ig domain containing 1	protein-coding	0.017647	0.568071
chr6	145211252	145211885	+	145	promoter-TSS (NM_177222)	promoter-TSS (NM_177222)	421	NM_133688	67636	Mm.486359	NM_133688	ENSMUSG00000040370	Lyrm5	4930469P12Rik|AL022899|Etfrf1|Ghiso	LYR motif containing 5	protein-coding	0.044234	0.531546
chr9	114765023	114766493	+	144	intron (NM_001252479, intron 1 of 3)	ID_B1|SINE|B4	16235	NM_133978	102545	Mm.35600	NM_133978	ENSMUSG00000032436	Cmtm7	AI481279|Cklfsf7|LNV	CKLF-like MARVEL transmembrane domain containing 7	protein-coding	0.012245	0.506458
chr7	44497323	44497978	+	144	intron (NM_028169, intron 3 of 4)	intron (NM_028169, intron 3 of 4)	1062	NM_028169	75538	Mm.258841	NM_028169	ENSMUSG00000051113	Fam71e1	0610007G24Rik|1700021N13Rik|1700021P22Rik|GARI-L5	family with sequence similarity 71, member E1	protein-coding	0.01374	0.539634
chr15	100227380	100227772	+	144	promoter-TSS (NM_007497)	promoter-TSS (NM_007497)	-283	NM_007497	11908	Mm.676	NM_007497	ENSMUSG00000023027	Atf1	-	activating transcription factor 1	protein-coding	0.063776	0.562341
chr12	76269957	76271063	+	144	intron (NM_138745, intron 2 of 27)	intron (NM_138745, intron 2 of 27)	15278	NM_138745	108156	Mm.29584	NM_138745	ENSMUSG00000021048	Mthfd1	Dcs|E430024A07Rik|Mthfd	methylenetetrahydrofolate dehydrogenase (NADP+ dependent), methenyltetrahydrofolate cyclohydrolase, formyltetrahydrofolate synthase	protein-coding	0.011754	0.478771
chr4	146072070	146072601	+	144	Intergenic	Lx|LINE|L1	4811	NR_030771	627585	Mm.424988	NM_001039233		Gm13034	OTTMUSG00000010105	SWI/SNF related, matrix associated, actin dependent regulator of chromatin, subfamily a, member 5 pseudogene	pseudo	0	0.492481
chr1	88298850	88299922	+	144	Intergenic	Intergenic	-7326	NM_134252	171382	Mm.218753	NM_134252	ENSMUSG00000036251	Trpm8	CMR1|LTRPC6|LTrpC-6|TRPP8|Trp-p8	transient receptor potential cation channel, subfamily M, member 8	protein-coding	0.003731	0.458527
chr8	71804521	71805165	+	144	Intergenic	Intergenic	-77225	NM_145624	236193	Mm.290790	NM_145624	ENSMUSG00000056019	Zfp709	BC021921|GIOT-4|HIT-40	zinc finger protein 709	protein-coding	0.006211	0.517829
chr7	3617284	3618036	+	144	exon (NM_025348, exon 2 of 4)	exon (NM_025348, exon 2 of 4)	287	NM_025348	66091	Mm.17851	NM_025348	ENSMUSG00000035674	Ndufa3	1010001M12Rik|1700022J01Rik	NADH dehydrogenase (ubiquinone) 1 alpha subcomplex, 3	protein-coding	0.042553	0.568393
chr5	123180876	123183131	+	144	intron (NM_008277, intron 2 of 13)	intron (NM_008277, intron 2 of 13)	683	NM_008277	15445	Mm.439709	NM_008277	ENSMUSG00000029445	Hpd	Fla|Flp|Hppd|Laf	4-hydroxyphenylpyruvic acid dioxygenase	protein-coding	0.014191	0.546543
chr8	45411318	45411804	+	143	Intergenic	Intergenic	-1022	NM_126166	142980	Mm.33874	NM_126166	ENSMUSG00000031639	Tlr3	AI957183	toll-like receptor 3	protein-coding	0.004115	0.466119
chr4	146457680	146458255	+	142	intron (NM_001085522, intron 1 of 3)	G-rich|Low_complexity|Low_complexity	8937	NM_001085522	433791	Mm.276881	NM_001085522	ENSMUSG00000070605	Zfp992	Gm13251|OTTMUSG00000011097	zinc finger protein 992	protein-coding	0.003478	0.522569
chr14	43331350	43331877	+	142	Intergenic	L1Md_F|LINE|L1	16198	NM_027940	71826	Mm.335855	NM_027940	ENSMUSG00000095384	1700001F09Rik	Gm10377	RIKEN cDNA 1700001F09 gene	protein-coding	0.020873	0.543561
chr17	56717671	56718469	+	141	promoter-TSS (NM_001166474)	promoter-TSS (NM_001166474)	308	NM_027244	69875	Mm.279823	NM_027244	ENSMUSG00000002379	Ndufa11	2010012C24Rik|AV006275|B14.7	NADH dehydrogenase (ubiquinone) 1 alpha subcomplex 11	protein-coding	0.061404	0.543179
chr5	147294193	147294631	+	141	Intergenic	Intergenic	-11114	NR_105854	102465309		NR_105854	ENSMUSG00000098687	Mir7k	Gm27814|Mirlet7k|mmu-let-7k	microRNA 7k	ncRNA	0.050228	0.551253
chr7	141455345	141457739	+	141	intron (NM_001163689, intron 1 of 8)	intron (NM_001163689, intron 1 of 8)	1354	NM_025802	66853	Mm.29998	NM_025802	ENSMUSG00000025509	Pnpla2	0610039C21Rik|1110001C14Rik|Atgl|TTS-2.2	patatin-like phospholipase domain containing 2	protein-coding	0.028404	0.561169
chr9	43659831	43662439	+	141	Intergenic	Intergenic	-83441	NM_021424	58235	Mm.335096	NM_021424	ENSMUSG00000032012	Nectin1	AI835281|AW549174|Cd111|HIgR|HveC|PRR|PRR1|Pvrl1|nectin-1	nectin cell adhesion molecule 1	protein-coding	0.011503	0.524722
chr15	3261814	3262227	+	141	Intergenic	ID_B1|SINE|B4	-8747	NM_001042613	20363	Mm.392203	NM_009155	ENSMUSG00000064373	Selenop	AU018766|D15Ucla1|Se-P|Sepp1|selp	selenoprotein P	protein-coding	0.004843	0.502415
chr9	103274790	103275289	+	141	intron (NM_027918, intron 5 of 16)	intron (NM_027918, intron 5 of 16)	13258	NM_027918	71775	Mm.18802	NM_027918	ENSMUSG00000033688	1300017J02Rik	Ica|mICA	RIKEN cDNA 1300017J02 gene	protein-coding	0.016032	0.506
chr15	79322657	79323672	+	141	intron (NM_016915, intron 1 of 15)	intron (NM_016915, intron 1 of 15)	5207	NM_001199025	53357	Mm.155620	NM_016915	ENSMUSG00000042632	Pla2g6	BB112799|PNPLA9|iPLA(2)beta|iPLA2|iPLA2beta	phospholipase A2, group VI	protein-coding	0.014778	0.510827
chr7	6154799	6156349	+	141	intron (NM_001013012, intron 1 of 2)	CpG	397	NM_001013012	67109	Mm.3254	NM_001013012	ENSMUSG00000046792	Zfp787	2210018M03Rik|Znf787	zinc finger protein 787	protein-coding	0.090968	0.669246
chr17	24221413	24221933	+	141	promoter-TSS (NM_028056)	promoter-TSS (NM_028056)	-904	NM_028056	72016	Mm.23881	NM_028056	ENSMUSG00000024118	1600002H07Rik	-	RIKEN cDNA 1600002H07 gene	protein-coding	0.005769	0.43762
chr19	25098877	25099984	+	141	intron (NM_028785, intron 12 of 47)	B1F|SINE|Alu	99901	NM_028785	76088	Mm.102485	NM_028785	ENSMUSG00000052085	Dock8	1200017A24Rik|5830472H07Rik|A130095G14Rik|AI461977	dedicator of cytokinesis 8	protein-coding	0.01355	0.50361
chr10	81427856	81430048	+	141	Intergenic	PB1D9|SINE|Alu	-1779	NM_026756	18029	Mm.426936	NM_008688	ENSMUSG00000055053	Nfic	1110019L22Rik|1500041O16Rik|AA589446|AI746521|NF1-C	nuclear factor I/C	protein-coding	0.018248	0.547652
chr3	101500005	101501413	+	141	Intergenic	Intergenic	103998	NM_144900	11928	Mm.193670	NM_144900	ENSMUSG00000033161	Atp1a1	Atpa-1|BC010319	ATPase, Na+/K+ transporting, alpha 1 polypeptide	protein-coding	0.017045	0.501065
chr5	150451799	150452824	+	141	intron (NM_172887, intron 49 of 60)	intron (NM_172887, intron 49 of 60)	49908	NR_024513	194292	Mm.300184	NR_024513		Gm5	Gm1812	predicted gene 5	ncRNA	0.006829	0.483431
chr8	120524961	120526771	+	140	intron (NM_198671, intron 1 of 15)	intron (NM_198671, intron 1 of 15)	-9991	NM_001145897	382034	Mm.334856	NM_198671	ENSMUSG00000031822	Gse1	2210013I18Rik|mKIAA0182	genetic suppressor element 1, coiled-coil protein	protein-coding	0.012155	0.563225
chr13	60488653	60490449	+	140	Intergenic	Intergenic	-112396	NM_001285917	69635	Mm.24103	NM_029653	ENSMUSG00000021559	Dapk1	D13Ucla1|DAP-Kinase	death associated protein kinase 1	protein-coding	0.016147	0.498052
chr19	5672456	5673929	+	140	intron (NM_144868, intron 24 of 34)	intron (NM_144868, intron 24 of 34)	5884	NR_105953	102465596		NR_105953	ENSMUSG00000098568	Mir6987	Gm27891|mmu-mir-6987	microRNA 6987	ncRNA	0.017651	0.548847
chr5	149156983	149157710	+	140	intron (NR_015478, intron 1 of 2)	intron (NR_015478, intron 1 of 2)	-1154	NR_028061	667410	Mm.441522	NR_028061		Gm8615	EG667410	glucosamine-6-phosphate deaminase 1 pseudogene	pseudo	0.023384	0.519231
chr14	43525569	43525994	+	140	Intergenic	Lx3A|LINE|L1	82232	NM_001098269	100042342	Mm.429750	NM_001098269	ENSMUSG00000095528	Gm10375	ENSMUSG00000072602	predicted gene 10375	protein-coding	0.016471	0.497653
chr8	71846673	71847129	+	140	Intergenic	L1_Mus4|LINE|L1	-35167	NM_145624	236193	Mm.290790	NM_145624	ENSMUSG00000056019	Zfp709	BC021921|GIOT-4|HIT-40	zinc finger protein 709	protein-coding	0.004386	0.50547
chr6	3132056	3135306	+	140	Intergenic	Intergenic	-154838	NR_036696	667335	Mm.380219	NR_036696	ENSMUSG00000106779	Gm8579	EG667335	spermatogenesis associated glutamate (E)-rich protein 4a pseudogene	pseudo	0.007692	0.586281
chrX	170841262	170843731	+	140	Intergenic	Intergenic	169852	NM_001308488	107626	Mm.486144	NM_001199212	ENSMUSG00000093806	Asmt	Hiomt	acetylserotonin O-methyltransferase	protein-coding	0.00648	0.531174
chr12	16575095	16575462	+	140	intron (NM_172950, intron 4 of 19)	ID_B1|SINE|B4	14492	NM_172950	14245	Mm.153625	NM_015763	ENSMUSG00000020593	Lpin1	4631420P06|Kiaa0188|Lipin1|fld|mKIAA0188	lipin 1	protein-coding	0.008174	0.5
chr9	108486497	108491813	+	140	intron (NM_008483, intron 28 of 32)	intron (NM_008483, intron 28 of 32)	-1521	NM_001168372	71472	Mm.289706	NM_027804	ENSMUSG00000006676	Usp19	8430421I07Rik|AI047774|Zmynd9	ubiquitin specific peptidase 19	protein-coding	0.039315	0.575701
chr9	75070500	75071346	+	139	promoter-TSS (NM_010864)	promoter-TSS (NM_010864)	-283	NM_010864	17918	Mm.3645	NM_010864	ENSMUSG00000034593	Myo5a	9630007J19Rik|AI413174|AI661011|Dbv|MVa|Myo5|MyoVA|Sev-1|d|d-120J|flail|flr	myosin VA	protein-coding	0.067376	0.613932
chr9	35210577	35210967	+	138	promoter-TSS (NM_026130)	promoter-TSS (NM_026130)	283	NM_172291	235169	Mm.138512	NM_172291	ENSMUSG00000039048	Foxred1	BC024806|TEG-23|Tex23	FAD-dependent oxidoreductase domain containing 1	protein-coding	0.046154	0.58312
chr4	131896193	131896527	+	138	intron (NM_020587, intron 3 of 5)	MTA_Mm-int|LTR|ERVL-MaLR	22721	NM_020587	57317	Mm.2478	NM_020587	ENSMUSG00000028911	Srsf4	5730499P16Rik|AW550192|MNCb-2616|SRp75|Sfrs4	serine/arginine-rich splicing factor 4	protein-coding	0.011976	0.498507
chrX	170809769	170810280	+	138	Intergenic	Intergenic	137380	NM_001308488	107626	Mm.486144	NM_001199212	ENSMUSG00000093806	Asmt	Hiomt	acetylserotonin O-methyltransferase	protein-coding	0.011742	0.519531
chr2	167609203	167610333	+	138	intron (NM_001311146, intron 2 of 2)	intron (NM_001311146, intron 2 of 2)	22237	NM_023230	66589	Mm.278783	NM_023230	ENSMUSG00000078923	Ube2v1	0610011J09Rik|AI256840|CROC-1|CROC1|D7Bwg1382e|UEV-1	ubiquitin-conjugating enzyme E2 variant 1	protein-coding	0.019469	0.560566
chr4	141679014	141679433	+	138	Intergenic	ID_B1|SINE|B4	6493	NM_023544	69994	Mm.441022	NM_023544	ENSMUSG00000040715	Rsc1a1	1700027M01Rik|OTTMUSG00000010365|Rs1	regulatory solute carrier protein, family 1, member 1	protein-coding	0.004773	0.469048
chr4	61716133	61716641	+	138	Intergenic	Intergenic	-42293	NM_001199333	100048884	Mm.335875	NM_001199333	ENSMUSG00000078674	Mup18	100039228|Gm12561|Mup16|Mup6|Mup9|OTTMUSG00000007486	major urinary protein 18	protein-coding	0.005906	0.467583
chr8	20537874	20538271	+	137	Intergenic	L1_Mus4|LINE|L1	-76855	NM_001270553	100861668	Mm.491087	NM_001270553	ENSMUSG00000095294	Gm21119	-	predicted gene, 21119	protein-coding	0.007557	0.567839
chr7	45590429	45591178	+	137	Intergenic	Intergenic	-15627	NR_038165	71661	Mm.439894	NR_038165	ENSMUSG00000109644	0610005C13Rik	AI182092	RIKEN cDNA 0610005C13 gene	ncRNA	0.010681	0.472
chr7	4632162	4633678	+	137	intron (NM_172894, intron 21 of 23)	intron (NM_172894, intron 21 of 23)	-2438	NM_023440	68255	Mm.389784	NM_023440	ENSMUSG00000045282	Tmem86b	C330014O21Rik	transmembrane protein 86B	protein-coding	0.006596	0.539881
chr4	118224593	118226808	+	137	intron (NM_011213, intron 15 of 32)	intron (NM_011213, intron 15 of 32)	-15136	NR_106085	102466820		NR_106085	ENSMUSG00000098596	Mir7226	Gm27630|mmu-mir-7226	microRNA 7226	ncRNA	0.031603	0.579874
chr2	120059024	120060121	+	137	Intergenic	Intergenic	26139	NM_145378	211429	Mm.41467	NM_145378	ENSMUSG00000098488	Pla2g4b	A030011C02Rik|Gm1013|cPLA2-beta	phospholipase A2, group IVB (cytosolic)	protein-coding	0.008204	0.562842
chr5	115118614	115119330	+	137	intron (NM_007383, intron 1 of 9)	intron (NM_007383, intron 1 of 9)	374	NM_007383	11409	Mm.18759	NM_007383	ENSMUSG00000029545	Acads	AI196007|Bcd-1|Bcd1|Hdlq8|SCAD	acyl-Coenzyme A dehydrogenase, short chain	protein-coding	0.048883	0.589958
chr14	25506937	25511195	+	137	intron (NM_001310666, intron 2 of 23)	intron (NM_001310666, intron 2 of 23)	-25373	NR_037236	100526533		NR_037236	ENSMUSG00000093081	Mir3075	mir-3075|mmu-mir-3075	microRNA 3075	ncRNA	0.013621	0.53792
chr4	95779832	95780310	+	137	intron (NM_001113412, intron 8 of 15)	intron (NM_001113412, intron 8 of 15)	186964	NR_045777	319247	Mm.473527	NM_175680	ENSMUSG00000044125	9530080O11Rik	-	RIKEN cDNA 9530080O11 gene	ncRNA	0	0.511482
chr19	58101226	58102878	+	137	intron (NM_181415, intron 28 of 28)	intron (NM_181415, intron 28 of 28)	50885	NR_049196	100885835		NR_049196	ENSMUSG00000093757	Mir5623	Gm26068|mir-5623|mmu-mir-5623	microRNA 5623	ncRNA	0.015738	0.500907
chr4	82292850	82293232	+	137	3' UTR (NM_001113209, exon 12 of 12)	3' UTR (NM_001113209, exon 12 of 12)	212738	NM_001113210	18028	Mm.317947	NM_008687	ENSMUSG00000008575	Nfib	6720429L07Rik|CTF|E030026I10Rik|NF-I/B|NF1-B|NFI-B	nuclear factor I/B	protein-coding	0.018325	0.462141
chr7	64392708	64393084	+	137	promoter-TSS (NM_026483)	promoter-TSS (NM_026483)	125	NM_028626	73724	Mm.10093	NM_028626	ENSMUSG00000033429	Mcee	1110007A04Rik	methylmalonyl CoA epimerase	protein-coding	0.053191	0.615385
chr4	86668054	86668718	+	137	exon (NM_007408, exon 3 of 8)	exon (NM_007408, exon 3 of 8)	1673	NM_007408	11520	Mm.381	NM_007408	ENSMUSG00000028494	Plin2	AA407157|ADPH|Adfp|Adrp	perilipin 2	protein-coding	0.025602	0.518797
chr18	75605283	75608405	+	137	intron (NM_201354, intron 5 of 11)	intron (NM_201354, intron 5 of 11)	90852	NM_201354	269037	Mm.36745	NM_201354	ENSMUSG00000052928	Ctif	Gm672	CBP80/20-dependent translation initiation factor	protein-coding	0.012812	0.53154
chr4	150780522	150781422	+	137	Intergenic	ID_B1|SINE|B4	73977	NR_040649	73348	Mm.396218	NR_040649	ENSMUSG00000078492	1700045H11Rik	-	RIKEN cDNA 1700045H11 gene	ncRNA	0.017778	0.557159
chr8	97565782	97566521	+	137	Intergenic	Intergenic	-1020178	NR_039538	100628567		NR_039538	ENSMUSG00000104794	Mir28c	mmu-mir-28c	microRNA 28c	ncRNA	0.017591	0.52027
chr8	20946981	20948738	+	137	Intergenic	RLTR10-int|LTR|ERVK	-3111	NM_001012640	100503970	Mm.490241	NM_001012640	ENSMUSG00000079120	AY761185	-	cDNA sequence AY761185	protein-coding	0.01992	0.504551
chr2	158130401	158132463	+	137	exon (NM_009373, exon 6 of 13)	exon (NM_009373, exon 6 of 13)	14960	NM_009373	21817	Mm.330731	NM_009373	ENSMUSG00000037820	Tgm2	G[a]h|TG2|TGase2|tTG|tTGas	transglutaminase 2, C polypeptide	protein-coding	0.013579	0.543868
chr16	11322313	11323772	+	137	intron (NM_028964, intron 1 of 20)	intron (NM_028964, intron 1 of 20)	138	NM_028964	74478	Mm.325831	NM_028964	ENSMUSG00000071669	Snx29	4933437K13Rik|ENSMUSG00000079738|Gm11170|Gm1737|Gm930|Rundc2a	sorting nexin 29	protein-coding	0.051405	0.585616
chr6	128133532	128134886	+	137	intron (NM_175414, intron 1 of 8)	intron (NM_175414, intron 1 of 8)	9369	NM_175414	109246	Mm.21814	NM_175414	ENSMUSG00000030352	Tspan9	6720474K14Rik|9430079M16Rik|AU018597	tetraspanin 9	protein-coding	0.014032	0.536531
chr5	142476365	142479634	+	137	3' UTR (NM_172725, exon 17 of 17)	3' UTR (NM_172725, exon 17 of 17)	14068	NM_172725	231855	Mm.78250	NM_172725	ENSMUSG00000039623	Ap5z1	C330006K01Rik	adaptor-related protein complex 5, zeta 1 subunit	protein-coding	0.018048	0.544954
chr16	4377540	4378167	+	137	intron (NM_001291910, intron 3 of 11)	L1M4a2|LINE|L1	42645	NM_001291910	11515	Mm.439750	NM_009624	ENSMUSG00000005580	Adcy9	AC9|ACtp10|AW125421|D16Wsu65e|mKIAA0520	adenylate cyclase 9	protein-coding	0.011164	0.523885
chr9	53609862	53610389	+	137	intron (NM_144784, intron 1 of 11)	CpG	225	NM_144784	110446	Mm.293233	NM_144784	ENSMUSG00000032047	Acat1	6330585C21Rik|Acat	acetyl-Coenzyme A acetyltransferase 1	protein-coding	0.074004	0.611742
chr9	64570410	64570958	+	137	intron (NM_001134399, intron 5 of 24)	intron (NM_001134399, intron 5 of 24)	167072	NM_017382	53869	Mm.1387	NM_017382	ENSMUSG00000004771	Rab11a	-	RAB11A, member RAS oncogene family	protein-coding	0.012774	0.526412
chr4	147269616	147270586	+	137	intron (NM_001039209, intron 1 of 2)	IAPEY3-int|LTR|ERVK	94235	NM_001039209	195531	Mm.270762	NM_001039209	ENSMUSG00000078496	Zfp982	Gm13152|OTTMUSG00000010671	zinc finger protein 982	protein-coding	0.014433	0.481977
chr15	85721619	85723411	+	137	Intergenic	Intergenic	-13049	NM_001113418	19013	Mm.212789	NM_011144	ENSMUSG00000022383	Ppara	4933429D07Rik|AW742785|Nr1c1|PPAR-alpha|PPARalpha|Ppar	peroxisome proliferator activated receptor alpha	protein-coding	0.009487	0.518684
chr11	97434241	97436871	+	137	Intergenic	Intergenic	-14604	NM_021493	58996	Mm.394118	NM_021493	ENSMUSG00000049807	Arhgap23	A330041B18Rik	Rho GTPase activating protein 23	protein-coding	0.01635	0.556442
chr1	85582670	85583305	+	137	intron (NM_175397, intron 10 of 12)	B3|SINE|B2	15823	NM_030194	109032	Mm.335802	NM_030194	ENSMUSG00000070034	Sp110	5031415C07Rik|52kDa|5830484A20Rik|ENSMUSG00000075603|Ifi75|Ipr1	Sp110 nuclear body protein	protein-coding	0.014173	0.476415
chr19	3823660	3824938	+	137	Intergenic	Intergenic	-27474	NM_013490	12660	Mm.225505	NM_013490	ENSMUSG00000024843	Chka	CK|CK/EK-alpha|Chetk-alpha|Chk|ChoK|EK|EtnK-alpha	choline kinase alpha	protein-coding	0.017214	0.530102
chr17	87763245	87765385	+	137	intron (NM_199251, intron 1 of 1)	intron (NM_199251, intron 1 of 1)	33679	NM_199251	210741	Mm.312046	NM_199251	ENSMUSG00000050138	Kcnk12	mntk1	potassium channel, subfamily K, member 12	protein-coding	0.014019	0.53106
chr5	123028895	123030069	+	137	exon (NM_175423, exon 2 of 2)	exon (NM_175423, exon 2 of 2)	14408	NM_175423	109305	Mm.218582	NM_175423	ENSMUSG00000049686	Orai1	D730049H07Rik|Tmem142a|orai-1	ORAI calcium release-activated calcium modulator 1	protein-coding	0.03322	0.554043
chr11	70646619	70647118	+	137	promoter-TSS (NM_001316728)	promoter-TSS (NM_001316728)	171	NM_024211	67863	Mm.296082	NM_024211	ENSMUSG00000014606	Slc25a11	2310022P18Rik|2oxoc	solute carrier family 25 (mitochondrial carrier oxoglutarate carrier), member 11	protein-coding	0.072144	0.644
chr19	58262117	58262477	+	137	intron (NR_104342, intron 9 of 11)	intron (NR_104342, intron 9 of 11)	-33907	NR_040449	791347	Mm.452208	NR_040449		Gm10007	ENSMUSG00000056739	predicted gene 10007	ncRNA	0.019444	0.459834
chr9	45848417	45848948	+	137	intron (NM_011792, intron 1 of 8)	intron (NM_011792, intron 1 of 8)	10137	NM_011792	23821	Mm.24044	NM_011792	ENSMUSG00000032086	Bace1	ASP2|Bace|C76936	beta-site APP cleaving enzyme 1	protein-coding	0.009416	0.513158
chr9	108341139	108341541	+	137	TTS (NM_008160)	TTS (NM_008160)	2260	NM_001329527	14775	Mm.1090	NM_008160	ENSMUSG00000063856	Gpx1	AI195024|AL033363|CGPx|GPx-1|GSHPx-1|Gpx	glutathione peroxidase 1	protein-coding	0.014925	0.476427
chr5	90689602	90690371	+	137	Intergenic	Intergenic	-49459	NM_001310656	73246	Mm.30172	NM_028478	ENSMUSG00000029370	Rassf6	1600016B17Rik	Ras association (RalGDS/AF-6) domain family member 6	protein-coding	0.014304	0.487013
chr4	126125632	126126446	+	137	intron (NM_001145827, intron 6 of 12)	intron (NM_001145827, intron 6 of 12)	-21964	NM_172145	230752	Mm.41569	NM_172145	ENSMUSG00000050212	Eva1b	2610027C15Rik|Fam176b	eva-1 homolog B (C. elegans)	protein-coding	0.0086	0.527607
chr4	138351494	138352861	+	137	intron (NM_028176, intron 1 of 3)	intron (NM_028176, intron 1 of 3)	15778	NM_028176	72269	Mm.46182	NM_028176	ENSMUSG00000028755	Cda	2210401N16Rik	cytidine deaminase	protein-coding	0.015362	0.515351
chr3	41365046	41365692	+	137	Intergenic	MIR|SINE|MIR	127830	NR_040385	78706	Mm.366094	NR_040385	ENSMUSG00000097639	Platr4	C430002E04Rik	pluripotency associated transcript 4	ncRNA	0.013932	0.500773
chr2	26020862	26022451	+	137	5' UTR (NM_133835, exon 1 of 10)	5' UTR (NM_133835, exon 1 of 10)	104	NM_133835	98766	Mm.247824	NM_133835	ENSMUSG00000036352	Ubac1	1110033G07Rik|AA407978|GBDR1|Gdbr1|Kpc2|Ubadc1	ubiquitin associated domain containing 1	protein-coding	0.059786	0.584277
chr4	146446849	146447408	+	137	intron (NM_001083918, intron 3 of 6).2	Lx|LINE|L1	-1902	NM_001085522	433791	Mm.276881	NM_001085522	ENSMUSG00000070605	Zfp992	Gm13251|OTTMUSG00000011097	zinc finger protein 992	protein-coding	0.007156	0.491071
chr13	12931289	12932513	+	137	Intergenic	IAPEY3-int|LTR|ERVK	73429	NM_031191	18811	Mm.88796	NM_031191	ENSMUSG00000079092	Prl2c2	Ghd2|MRP-1|PLF-1|Plf|Plf1	prolactin family 2, subfamily c, member 2	protein-coding	0.023693	0.484898
chr2	25477429	25479241	+	137	Intergenic	Intergenic	-8586	NM_008963	19215	Mm.1008	NM_008963	ENSMUSG00000015090	Ptgds	21kDa|L-PGDS|PGD2|PGDS|PGDS2|Ptgs3	prostaglandin D2 synthase (brain)	protein-coding	0.010486	0.537231
chr9	21929189	21929812	+	137	exon (NM_001164614, exon 3 of 13)	exon (NM_001164614, exon 3 of 13)	-1965	NM_001253867	235043	Mm.253329	NM_178577	ENSMUSG00000040883	Tmem205	-	transmembrane protein 205	protein-coding	0.008026	0.532051
chr11	96250580	96253346	+	137	intron (NR_037977, intron 1 of 2)	CpG	303	NR_037977	193022	Mm.169508	NR_037977		Gm53	-	predicted gene 53	ncRNA	0.034707	0.534514
chr2	32587004	32590377	+	137	intron (NM_001276425, intron 2 of 5)	(ATTAG)n|Simple_repeat|Simple_repeat	1612	NM_011373	20448	Mm.27446	NM_011373	ENSMUSG00000079442	St6galnac4	SIAT7-D|ST6GalNAcIV|Siat7d	ST6 (alpha-N-acetyl-neuraminyl-2,3-beta-galactosyl-1,3)-N-acetylgalactosaminide alpha-2,6-sialyltransferase 4	protein-coding	0.020753	0.549496
chr8	71856949	71858221	+	137	Intergenic	Intergenic	-24483	NM_145624	236193	Mm.290790	NM_145624	ENSMUSG00000056019	Zfp709	BC021921|GIOT-4|HIT-40	zinc finger protein 709	protein-coding	0.011006	0.472899
chr12	70910312	70911228	+	137	Intergenic	Intergenic	-27087	NM_019785	56444	Mm.29317	NM_019785	ENSMUSG00000021076	Actr10	Actr11|Arp11	ARP10 actin-related protein 10	protein-coding	0.0131	0.520174
chr10	80954287	80957361	+	137	intron (NM_001038655, intron 2 of 3)	intron (NM_001038655, intron 2 of 3)	25733	NM_008655	17873	Mm.1360	NM_008655	ENSMUSG00000015312	Gadd45b	AI323528|Myd118	growth arrest and DNA-damage-inducible 45 beta	protein-coding	0.015615	0.519024
chr17	32924862	32925602	+	137	intron (NM_130882, intron 12 of 12)	intron (NM_130882, intron 12 of 12)	-7890	NM_001204335	64385	Mm.486449	NM_022434	ENSMUSG00000024292	Cyp4f14	1300014O15Rik|cyp4f-14	cytochrome P450, family 4, subfamily f, polypeptide 14	protein-coding	0.033784	0.587045
chr4	146460744	146461065	+	137	intron (NM_001085522, intron 1 of 3)	RLTR13D3|LTR|ERVK	11874	NM_001085522	433791	Mm.276881	NM_001085522	ENSMUSG00000070605	Zfp992	Gm13251|OTTMUSG00000011097	zinc finger protein 992	protein-coding	0.015576	0.456522
chr18	74778592	74779743	+	137	promoter-TSS (NR_028560)	promoter-TSS (NR_028560)	-45	NM_177470	52538	Mm.245724	NM_177470	ENSMUSG00000036880	Acaa2	0610011L04Rik|AI255831|AI265397|D18Ertd240e	acetyl-Coenzyme A acyltransferase 2 (mitochondrial 3-oxoacyl-Coenzyme A thiolase)	protein-coding	0.05821	0.614583
chr3	119821711	119822034	+	137	Intergenic	Lx|LINE|L1	-38484	NM_001310711	56195	Mm.29966	NM_019550	ENSMUSG00000028134	Ptbp2	Ptb2|brPTB|nPTB	polypyrimidine tract binding protein 2	protein-coding	0.009288	0.518519
chr13	59073642	59074776	+	137	intron (NM_001025074, intron 16 of 17)	intron (NM_001025074, intron 16 of 17)	266512	NM_001025074	18212	Mm.130054	NM_008745	ENSMUSG00000055254	Ntrk2	GP145-TrkB/GP95-TrkB|Tkrb|trk-B|trkB	neurotrophic tyrosine kinase, receptor, type 2	protein-coding	0.025573	0.511013
chr7	19333871	19334624	+	137	Intergenic	RSINE1|SINE|B4	-10824	NM_001127324	13870	Mm.280913	NM_007948	ENSMUSG00000003549	Ercc1	Ercc-1	excision repair cross-complementing rodent repair deficiency, complementation group 1	protein-coding	0.007968	0.518568
chr10	80050847	80053326	+	137	intron (NR_110342, intron 2 of 6)	intron (NR_110342, intron 2 of 6)	-1402	NM_008162	625249	Mm.332810	NM_008162	ENSMUSG00000075706	Gpx4	GPx-4|GSHPx-4|PHGPx|mtPHGPx|snGPx	glutathione peroxidase 4	protein-coding	0.017749	0.53629
chr5	96739022	96739542	+	137	exon (NM_175473, exon 55 of 74)	exon (NM_175473, exon 55 of 74)	-54103	NM_013470	11745	Mm.7214	NM_013470	ENSMUSG00000029484	Anxa3	Anx3	annexin A3	protein-coding	0.023077	0.491363
chr16	76319779	76320203	+	137	intron (NM_173440, intron 3 of 3)	intron (NM_173440, intron 3 of 3)	53058	NM_173440	268903	Mm.74711	NM_173440	ENSMUSG00000048490	Nrip1	6030458L20Rik|8430438I05Rik|9630050P12|AA959574|AW456757|RIP140	nuclear receptor interacting protein 1	protein-coding	0.014151	0.470588
chr16	97356305	97357742	+	137	exon (NM_019517, exon 1 of 9)	exon (NM_019517, exon 1 of 9)	295	NM_019517	56175	Mm.97885	NM_019517	ENSMUSG00000040605	Bace2	1110059C24Rik|AEPLC|AI850424|ALP56|ARP1|ASP1|ASP21|BAE2|CDA13|CEAP1|DRAP	beta-site APP-cleaving enzyme 2	protein-coding	0.058455	0.620306
chr10	78072960	78075502	+	137	intron (NM_015790, intron 4 of 6)	intron (NM_015790, intron 4 of 6)	4863	NM_015790	50723	Mm.17819	NM_015790	ENSMUSG00000000732	Icosl	AU044799|B7-H2|B7RP-1|B7h|BG071784|GI50|GL50|GL50-B|ICOS-L|Icoslg|LICOS|Ly115l|mKIAA0653	icos ligand	protein-coding	0.013375	0.506095
chr10	121934553	121935002	+	137	intron (NM_001242411, intron 1 of 21)	ID_B1|SINE|B4	112538	NM_001242411	117600	Mm.288698	NM_001081037	ENSMUSG00000020121	Srgap1	4930572H05Rik|Arhgap13	SLIT-ROBO Rho GTPase activating protein 1	protein-coding	0.020045	0.52
chr14	47530467	47531786	+	137	exon (NM_030236, exon 2 of 2)	exon (NM_030236, exon 2 of 2)	37308	NM_172599	100504663	Mm.287279	NM_172599	ENSMUSG00000037526	Atg14	4832427M01|Atg14L|D14Ertd114e|D14Ertd436e	autophagy related 14	protein-coding	0.021986	0.541667
chr15	65721942	65722274	+	137	Intergenic	L1Md_A|LINE|L1	-64933	NM_133766	76740	Mm.260647	NM_133766	ENSMUSG00000015002	Efr3a	A130089M23Rik|BB071175|C76891|C920006C10Rik|D030063F01Rik|mKIAA0143	EFR3 homolog A	protein-coding	0.009036	0.51952
chr8	79029682	79031288	+	137	intron (NM_001294279, intron 1 of 14)	CpG	2048	NM_178267	622675	Mm.48724	NM_178267	ENSMUSG00000071064	Zfp827	2810449M09Rik|D630040G17Rik|Znf827	zinc finger protein 827	protein-coding	0.078456	0.625389
chr8	72548583	72549319	+	137	promoter-TSS (NM_027485)	promoter-TSS (NM_027485)	-641	NM_027485	70625	Mm.235885	NM_027485	ENSMUSG00000045248	Med26	5730493L18Rik|AI414941|AW495270|Crsp7	mediator complex subunit 26	protein-coding	0.066576	0.603799
chr10	81422568	81426273	+	137	intron (NM_026756, intron 1 of 8)	intron (NM_026756, intron 1 of 8)	2753	NM_008688	18029	Mm.426936	NM_008688	ENSMUSG00000055053	Nfic	1110019L22Rik|1500041O16Rik|AA589446|AI746521|NF1-C	nuclear factor I/C	protein-coding	0.015115	0.562601
chr12	86831651	86833626	+	137	Intergenic	Intergenic	52176	NM_145836	238330	Mm.248358	NM_145836	ENSMUSG00000034168	Irf2bpl	6430527G18Rik|Eap1	interferon regulatory factor 2 binding protein-like	protein-coding	0.025316	0.540486
chr4	125188133	125188589	+	137	Intergenic	Intergenic	-60480	NM_153159	230738	Mm.402	NM_153159	ENSMUSG00000042677	Zc3h12a	BC036563|MCPIP|MCPIP-1|Mcpip1|Reg1	zinc finger CCCH type containing 12A	protein-coding	0.015351	0.516411
chr1	175041158	175041499	+	137	Intergenic	Intergenic	-119509	NM_011825	23893	Mm.25760	NM_011825	ENSMUSG00000050069	Grem2	Gremlin2|Prdc	gremlin 2, DAN family BMP antagonist	protein-coding	0.002933	0.432749
chr16	87354349	87354755	+	137	intron (NM_026366, intron 1 of 5)	CpG	367	NM_001159331	67768	Mm.296532	NM_026366	ENSMUSG00000044442	N6amt1	5830445C04Rik|Hemk2|Pred28	N-6 adenine-specific DNA methyltransferase 1 (putative)	protein-coding	0.064039	0.560197
chr8	117880637	117880985	+	137	Intergenic	Intergenic	-78882	NM_026758	68533	Mm.181836	NM_026758	ENSMUSG00000031843	Mphosph6	1110001M01Rik|AA536809|C86426	M phase phosphoprotein 6	protein-coding	0.014368	0.487106
chr2	166242724	166243198	+	137	Intergenic	Intergenic	-30947	NR_033467	670775	Mm.384326	NR_033467	ENSMUSG00000084840	Gm11468	OTTMUSG00000001131	predicted gene 11468	ncRNA	0.021097	0.517895
chr2	33268559	33270249	+	137	intron (NM_001290572, intron 7 of 17)	intron (NM_001290572, intron 7 of 17)	53443	NM_011923	26360	Mm.208919	NM_011923	ENSMUSG00000004105	Angptl2	AI593246|AW260363|Arp2	angiopoietin-like 2	protein-coding	0.008284	0.518628
chr7	28317730	28320386	+	137	exon (NM_013676, exon 19 of 30)	exon (NM_013676, exon 19 of 30)	-7012	NM_025616	66525	Mm.167913	NM_025616	ENSMUSG00000003438	Timm50	2810403L02Rik|AU015082|TIM50L	translocase of inner mitochondrial membrane 50	protein-coding	0.019202	0.530297
chr4	12025154	12026247	+	137	Intergenic	RLTR9B2|LTR|ERVK	59126	NR_040577	100503636	Mm.209078	NR_040577		1700123M08Rik	1600025K15Rik	RIKEN cDNA 1700123M08 gene	ncRNA	0.010979	0.502742
chr1	171083376	171084086	+	137	Intergenic	MTD-int|LTR|ERVL-MaLR	-19079	NR_106103	102466998		NR_106103	ENSMUSG00000099119	Mir6546	Gm27408|mmu-mir-6546	microRNA 6546	ncRNA	0.015493	0.54993
chr8	20296746	20298414	+	137	promoter-TSS (NR_030708)	promoter-TSS (NR_030708)	-148	NR_030708	547150	Mm.359054	NR_030708	ENSMUSG00000071796	6820431F20Rik	-	cadherin 11 pseudogene	pseudo	0.052758	0.552427
chr1	91465789	91466434	+	137	Intergenic	Intergenic	-6783	NM_011066	18627	Mm.482463	NM_011066	ENSMUSG00000055866	Per2	mKIAA0347|mPer2	period circadian clock 2	protein-coding	0.009302	0.512384
chr18	66403400	66404994	+	137	Intergenic	Intergenic	-54407	NM_021451	58801	Mm.271878	NM_021451	ENSMUSG00000024521	Pmaip1	Noxa	phorbol-12-myristate-13-acetate-induced protein 1	protein-coding	0.02133	0.484013
chr8	33798354	33801332	+	136	intron (NM_001286168, intron 5 of 7)	intron (NM_001286168, intron 5 of 7)	-52073	NM_001206849	72632	Mm.443483	NM_001206849	ENSMUSG00000094500	Smim18	2700090O03Rik|AI835723	small integral membrane protein 18	protein-coding	0.017126	0.520645
chr5	125454225	125455645	+	136	3' UTR (NM_029752, exon 3 of 3)	3' UTR (NM_029752, exon 3 of 3)	13367	NM_029752	76809	Mm.290720	NM_029752	ENSMUSG00000037905	Bri3bp	2410150I18Rik|AI841257|AW742481	Bri3 binding protein	protein-coding	0.030282	0.522167
chr11	3812337	3813665	+	136	intron (NM_152818, intron 2 of 13)	intron (NM_152818, intron 2 of 13)	50902	NM_152818	74309	Mm.61022	NM_152818	ENSMUSG00000020435	Osbp2	1700095P05Rik|C630001G20Rik|Gm244|ORP-4|OSBPL1	oxysterol binding protein 2	protein-coding	0.006024	0.490594
chr5	137114619	137116696	+	136	intron (NM_201373, intron 1 of 2)	B1F|SINE|Alu	550	NM_201373	384309	Mm.100647	NM_201373	ENSMUSG00000043279	Trim56	A130009K11Rik|Gm452|RNF109	tripartite motif-containing 56	protein-coding	0.020703	0.551973
chr6	3137759	3141359	+	136	Intergenic	Intergenic	-148960	NR_036696	667335	Mm.380219	NR_036696	ENSMUSG00000106779	Gm8579	EG667335	spermatogenesis associated glutamate (E)-rich protein 4a pseudogene	pseudo	0.011667	0.566232
chr9	21832899	21834266	+	136	exon (NM_177030, exon 15 of 50)	exon (NM_177030, exon 15 of 50)	-1928	NM_001080940	624219	Mm.440264	NM_001080940	ENSMUSG00000047822	Angptl8	EG624219|Gm6484|Rifl	angiopoietin-like 8	protein-coding	0.018288	0.548977
chr14	55822561	55824490	+	136	Intergenic	CpG	-1270	NM_023699	73181	Mm.27908	NM_023699	ENSMUSG00000023411	Nfatc4	3110041H08Rik|AW107667|AW546455|Nfat3	nuclear factor of activated T cells, cytoplasmic, calcineurin dependent 4	protein-coding	0.037325	0.569948
chr1	191068405	191069862	+	136	intron (NM_198654, intron 2 of 5)	ID4_|SINE|ID	6112	NM_198654	381318	Mm.32504	NM_198654	ENSMUSG00000062510	Nsl1	4833432M17Rik|AI451597|Gm105|Gm984	NSL1, MIS12 kinetochore complex component	protein-coding	0.017845	0.5
chr17	30007622	30008412	+	136	intron (NM_148926, intron 1 of 4)	intron (NM_148926, intron 1 of 4)	2930	NM_148926	21769	Mm.220972	NM_148926	ENSMUSG00000044477	Zfand3	AW539211|TEG-27|Tex27	zinc finger, AN1-type domain 3	protein-coding	0.012658	0.510746
chr19	53575061	53575930	+	136	Intergenic	ID_B1|SINE|B4	-24901	NM_007790	13006	Mm.14910	NM_007790	ENSMUSG00000024974	Smc3	Bamacan|Cspg6|HCAP|Mmip1|SMC-3|SmcD	structural maintenance of chromosomes 3	protein-coding	0.009206	0.470115
chr14	20682518	20683675	+	136	exon (NM_172596, exon 5 of 23)	exon (NM_172596, exon 5 of 23)	-7539	NR_105911	102465571		NR_105911	ENSMUSG00000098602	Mir6946	Gm27799|mmu-mir-6946	microRNA 6946	ncRNA	0.010372	0.511226
chr7	141638167	141639726	+	135	intron (NM_001330001, intron 31 of 33)	intron (NM_001330001, intron 31 of 33)	16373	NM_001330001	353328	Mm.246621	NM_181729	ENSMUSG00000048191	Muc6	-	mucin 6, gastric	protein-coding	0.00898	0.517949
chr1	88242318	88244306	+	135	intron (NM_001281466, intron 21 of 41)	L2c|LINE|L2	16292	NM_001281466	100040766	Mm.386915	NM_001177364	ENSMUSG00000079429	Mroh2a	ENSMUSG00000044873|Heatr7b1|OTTMUSG00000020804	maestro heat-like repeat family member 2A	protein-coding	0.012072	0.52539
chr4	147124746	147125300	+	135	Intergenic	CpG	-50843	NM_001039209	195531	Mm.270762	NM_001039209	ENSMUSG00000078496	Zfp982	Gm13152|OTTMUSG00000010671	zinc finger protein 982	protein-coding	0.084838	0.70991
chr8	71814446	71815580	+	135	Intergenic	ERVB4_2-I_MM-int|LTR|ERVK	-67055	NM_145624	236193	Mm.290790	NM_145624	ENSMUSG00000056019	Zfp709	BC021921|GIOT-4|HIT-40	zinc finger protein 709	protein-coding	0.0194	0.512775
chr6	71485151	71485574	+	134	Intergenic	MLTR11B|LTR|ERVK	-8515	NM_001308303	22644	Mm.422969	NM_009543	ENSMUSG00000052656	Rnf103	AW146237|AW212918|Zfp103|kf-1	ring finger protein 103	protein-coding	0.014184	0.497642
chr5	122274548	122275777	+	134	Intergenic	MLT1K|LTR|ERVL-MaLR	-9236	NM_177242	320717	Mm.489670	NM_177242	ENSMUSG00000038582	Pptc7	9130017A15Rik|AA672638|AI848390|TA-PP2C	PTC7 protein phosphatase homolog	protein-coding	0.026037	0.495122
chr4	146437302	146437917	+	134	intron (NM_001083918, intron 3 of 6).2	Lx3A|LINE|L1	-11421	NM_001085522	433791	Mm.276881	NM_001085522	ENSMUSG00000070605	Zfp992	Gm13251|OTTMUSG00000011097	zinc finger protein 992	protein-coding	0.001626	0.506494
chr9	121918969	121919602	+	134	Intergenic	Intergenic	-2980	NM_010012	13124	Mm.20889	NM_010012	ENSMUSG00000050445	Cyp8b1	-	cytochrome P450, family 8, subfamily b, polypeptide 1	protein-coding	0.018957	0.477918
chr11	4115610	4116574	+	133	intron (NM_144520, intron 2 of 11)	intron (NM_144520, intron 2 of 11)	2637	NM_144520	67815	Mm.253922	NM_144520	ENSMUSG00000003585	Sec14l2	1300013M05Rik|Spf|TAP	SEC14-like lipid binding 2	protein-coding	0.012448	0.505699
chrY	90804589	90805285	+	133	intron (NM_133362, intron 2 of 3)	L1_Mm|LINE|L1	19495	NM_133362	170942	Mm.76062	NM_133362	ENSMUSG00000096768	Erdr1	edr	erythroid differentiation regulator 1	protein-coding	0.018678	0.466284
chr6	134415430	134416515	+	133	intron (NM_025778, intron 2 of 6)	intron (NM_025778, intron 2 of 6)	19643	NM_025778	66813	Mm.474472	NM_025778	ENSMUSG00000030200	Bcl2l14	4930452K23Rik|4933405K19Rik|9030625M01Rik|AI429211|Bclg	BCL2-like 14 (apoptosis facilitator)	protein-coding	0.015668	0.485267
chr17	46124028	46126805	+	133	intron (NM_026768, intron 4 of 5)	intron (NM_026768, intron 4 of 5)	14412	NM_026768	68565	Mm.287443	NM_026768	ENSMUSG00000023967	Mrps18a	1110004O20Rik|C79712	mitochondrial ribosomal protein S18A	protein-coding	0.014764	0.539597
chr11	117957803	117960437	+	133	Intergenic	Intergenic	10246	NM_007707	12702	Mm.3468	NM_007707	ENSMUSG00000053113	Socs3	Cis3|Cish3|EF-10|Ef10|SSI-3|Ssi3	suppressor of cytokine signaling 3	protein-coding	0.015186	0.531689
chr8	121980415	121981825	+	133	intron (NM_001285983, intron 4 of 12)	intron (NM_001285983, intron 4 of 12)	3096	NR_106096	102466915		NR_106096	ENSMUSG00000099140	Mir7237	Gm27482|mmu-mir-7237	microRNA 7237	ncRNA	0.017021	0.523742
chr9	120010851	120011830	+	133	Intergenic	CpG	12258	NM_011724	22437	Mm.10117	NM_011724	ENSMUSG00000079243	Xirp1	AI415219|Cmya1	xin actin-binding repeat containing 1	protein-coding	0.07048	0.591837
chr1	92640186	92641881	+	132	intron (NM_001163425, intron 1 of 2)	MTC|LTR|ERVL-MaLR	915	NR_028108	66915	Mm.30179	NM_001163425	ENSMUSG00000073616	Myeov2	1110002M09Rik|Cops9	myeloma overexpressed 2	protein-coding	0.027139	0.542453
chr1	85110939	85112258	+	132	Intergenic	Intergenic	-1745	NM_213615	381287	Mm.487565	NM_213615	ENSMUSG00000089844	A530032D15Rik	Gm1888	RIKEN cDNA A530032D15Rik gene	protein-coding	0.014405	0.508333
chr7	127276440	127277302	+	132	Intergenic	Intergenic	-2812	NM_009266	20768	Mm.20294	NM_009266	ENSMUSG00000049091	Sephs2	Sps2|Ysg3	selenophosphate synthetase 2	protein-coding	0.011601	0.500579
chr5	147549080	147549703	+	132	TTS (NM_028291)	TTS (NM_028291)	118811	NM_028291	72587	Mm.320469	NM_028291	ENSMUSG00000029647	Pan3	2700050F09Rik|A430027N15Rik|AU014670	PAN3 poly(A) specific ribonuclease subunit	protein-coding	0.017657	0.475962
chr7	125575672	125579310	+	132	3' UTR (NM_001008700, exon 11 of 11)	3' UTR (NM_001008700, exon 11 of 11)	25209	NM_001008700	16190	Mm.233802	NM_010557	ENSMUSG00000030748	Il4ra	CD124|Il4r	interleukin 4 receptor, alpha	protein-coding	0.015118	0.562517
chr4	147743409	147744461	+	132	Intergenic	IAPEY3-int|LTR|ERVK	-41304	NM_001127188	100503584	Mm.276881	NM_001127188	ENSMUSG00000062518	Zfp534	Gm13159|OTTMUSG00000010681	zinc finger protein 534	protein-coding	0.015209	0.480532
chr17	13363278	13364573	+	132	intron (NM_001167578, intron 7 of 11)	intron (NM_001167578, intron 7 of 11)	9353	NM_001167578	100041352	Mm.490251	NM_001167578	ENSMUSG00000052469	Tcp10c	D17Leh66C|D17Leh66ca|Gm9880|T66C-a|Tcp-10c	t-complex protein 10c	protein-coding	0.0139	0.497685
chr11	121434143	121435483	+	132	promoter-TSS (NM_022014)	promoter-TSS (NM_022014)	-140	NM_022014	63828	Mm.266448	NM_022014	ENSMUSG00000025175	Fn3k	2310074G21Rik	fructosamine 3 kinase	protein-coding	0.024627	0.545861
chr4	147346061	147346621	+	132	intron (NM_001039209, intron 1 of 2)	(CA)n|Simple_repeat|Simple_repeat	170475	NM_001039209	195531	Mm.270762	NM_001039209	ENSMUSG00000078496	Zfp982	Gm13152|OTTMUSG00000010671	zinc finger protein 982	protein-coding	0.008929	0.490196
chr5	15581571	15581964	+	132	3' UTR (NM_001310450, exon 5 of 5)	3' UTR (NM_001310450, exon 5 of 5)	4820	NM_001310450	105242399		NM_001310450	ENSMUSG00000096878	LOC105242399	-	spermatogenesis associated glutamate (E)-rich protein-like	protein-coding	0.010178	0.464467
chr4	21766576	21767267	+	131	intron (NM_029840, intron 1 of 3)	intron (NM_029840, intron 1 of 3)	290	NM_029840	77032	Mm.87238	NM_029840	ENSMUSG00000028251	Tstd3	2610029I01Rik	thiosulfate sulfurtransferase (rhodanese)-like domain containing 3	protein-coding	0.036179	0.526012
chr11	22847091	22847528	+	131	intron (NM_001169114, intron 1 of 1)	intron (NM_001169114, intron 1 of 1)	12426	NM_016888	53625	Mm.395495	NM_016888	ENSMUSG00000051650	B3gnt2	AA408337|AA409404|AW260308|B3Galt6|B3gnt1|BGnT-1|BGnT-2|BGnT1|BGnT2|Beta3gnt	UDP-GlcNAc:betaGal beta-1,3-N-acetylglucosaminyltransferase 2	protein-coding	0.018307	0.468037
chr3	138222479	138223060	+	131	intron (NM_009626, intron 2 of 8)	intron (NM_009626, intron 2 of 8)	4996	NM_009626	11529	Mm.8473	NM_009626	ENSMUSG00000055301	Adh7	AI325182|Adh-3|Adh-3e|Adh-3t|Adh3|Adh3-e|Adh3-t|Adh4|Adt-1	alcohol dehydrogenase 7 (class IV), mu or sigma polypeptide	protein-coding	0.012048	0.486254
chr16	10448715	10449769	+	131	Intergenic	Intergenic	-1892	NM_001013778	383103	Mm.325732	NM_001013778	ENSMUSG00000050908	Tvp23a	Fam18a	trans-golgi network vesicle protein 23A	protein-coding	0.018975	0.540284
chr14	43396225	43396611	+	131	Intergenic	Lx5|LINE|L1	-48607	NM_027940	71826	Mm.335855	NM_027940	ENSMUSG00000095384	1700001F09Rik	Gm10377	RIKEN cDNA 1700001F09 gene	protein-coding	0.002591	0.472868
chr11	22858346	22859483	+	131	intron (NM_001169114, intron 1 of 1)	CpG	821	NM_016888	53625	Mm.395495	NM_016888	ENSMUSG00000051650	B3gnt2	AA408337|AA409404|AW260308|B3Galt6|B3gnt1|BGnT-1|BGnT-2|BGnT1|BGnT2|Beta3gnt	UDP-GlcNAc:betaGal beta-1,3-N-acetylglucosaminyltransferase 2	protein-coding	0.060686	0.614236
chr11	95771108	95772148	+	131	Intergenic	Intergenic	22561	NM_201609	268469	Mm.389038	NM_201609	ENSMUSG00000075595	Zfp652	9530033F24Rik|ZNF652	zinc finger protein 652	protein-coding	0.013462	0.525456
chr1	88229545	88231364	+	131	exon (NM_001281466, exon 4 of 42)	exon (NM_001281466, exon 4 of 42)	3434	NM_001281466	100040766	Mm.386915	NM_001177364	ENSMUSG00000079429	Mroh2a	ENSMUSG00000044873|Heatr7b1|OTTMUSG00000020804	maestro heat-like repeat family member 2A	protein-coding	0.010995	0.503846
chr7	141339261	141340885	+	131	intron (NM_133191, intron 1 of 20)	intron (NM_133191, intron 1 of 20)	1071	NM_133191	98845	Mm.27451	NM_133191	ENSMUSG00000025504	Eps8l2	AI042819|AW545405|Eps8r2	EPS8-like 2	protein-coding	0.019089	0.576
chr4	60081175	60081883	+	131	intron (NM_001200004, intron 3 of 6)	intron (NM_001200004, intron 3 of 6)	-11054	NM_001347129	100041658	Mm.457982	NM_001134675	ENSMUSG00000073842	Mup7	Gm12546|Mup3|OTTMUSG00000007428	major urinary protein 7	protein-coding	0.002825	0.535966
chr7	27369059	27370043	+	131	exon (NM_032610, exon 26 of 36)	exon (NM_032610, exon 26 of 36)	-13543	NM_138676	192192	Mm.21297	NM_138676	ENSMUSG00000089832	Shkbp1	B930062H15Rik|Sb1	Sh3kbp1 binding protein 1	protein-coding	0.029472	0.526904
chr10	24818205	24818585	+	131	intron (NM_134005, intron 5 of 24)	RLTR18|LTR|ERVK	17800	NM_134005	209558	Mm.338425	NM_134005	ENSMUSG00000019989	Enpp3	AI876438|CD203c	ectonucleotide pyrophosphatase/phosphodiesterase 3	protein-coding	0.007895	0.503937
chr8	20513826	20514137	+	130	Intergenic	Intergenic	-89167	NR_028428	381598	Mm.359054	NM_001024708	ENSMUSG00000071793	2610005L07Rik	2810038F24Rik|6720476A01Rik	cadherin 11 pseudogene	pseudo	0.003215	0.522436
chr8	20410324	20410794	+	130	non-coding (NR_028428, exon 2 of 6)	non-coding (NR_028428, exon 2 of 6)	14255	NR_028428	381598	Mm.359054	NM_001024708	ENSMUSG00000071793	2610005L07Rik	2810038F24Rik|6720476A01Rik	cadherin 11 pseudogene	pseudo	0.008511	0.498938
chr15	37653521	37653888	+	130	intron (NM_001170866, intron 2 of 6)	intron (NM_001170866, intron 2 of 6)	138296	NM_001170866	52589	Mm.283370	NM_134094	ENSMUSG00000051359	Ncald	AI848120|D030020D09Rik|D15Ertd412e	neurocalcin delta	protein-coding	0.010899	0.491848
chr17	10358687	10360126	+	129	Intergenic	Intergenic	34804	NR_045461	76634	Mm.491052	NR_045461	ENSMUSG00000099384	1700110C19Rik	-	RIKEN cDNA 1700110C19 gene	ncRNA	0.014593	0.497917
chr13	64248140	64249085	+	129	promoter-TSS (NR_045798)	promoter-TSS (NR_045798)	-74	NM_001122989	218294	Mm.25335	NM_172587	ENSMUSG00000033102	Cdc14b	2810432N10Rik|A530086E13Rik|AA472821|CDC14B3|Cdc14B1	CDC14 cell division cycle 14B	protein-coding	0.045503	0.587738
chr6	29473849	29475106	+	129	Intergenic	Intergenic	3040	NM_001145360	668210	Mm.420607	NM_001145360	ENSMUSG00000090685	Gm9047	EG668210	predicted gene 9047	protein-coding	0.032617	0.617647
chr1	120072855	120074555	+	129	promoter-TSS (NM_019432)	promoter-TSS (NM_019432)	75	NM_019432	170706	Mm.24750	NM_019432	ENSMUSG00000050777	Tmem37	AI173373|AW540203|Pr|Pr1	transmembrane protein 37	protein-coding	0.041765	0.559671
chr12	25335830	25336513	+	128	Intergenic	Intergenic	206997	NR_045844	432641	Mm.112955	NR_045844		Gm17746	-	predicted gene, 17746	ncRNA	0.004392	0.47076
chr4	118365461	118366329	+	128	intron (NM_198170, intron 66 of 71)	intron (NM_198170, intron 66 of 71)	5896	NM_026601	68180	Mm.193212	NM_026601	ENSMUSG00000006395	Hyi	2700033B16Rik|6430559E15Rik|HT036	hydroxypyruvate isomerase (putative)	protein-coding	0.024194	0.565017
chr1	193274504	193275500	+	128	Intergenic	Intergenic	-1814	NM_008059	14373	Mm.439721	NM_008059	ENSMUSG00000009633	G0s2	AI255151|AV006465	G0/G1 switch gene 2	protein-coding	0.01004	0.511535
chr8	25297283	25298126	+	128	Intergenic	(CTCTG)n|Simple_repeat|Simple_repeat	8566	NR_040352	74489	Mm.256468	NR_040352	ENSMUSG00000110140	5430421F17Rik	-	RIKEN cDNA 5430421F17 gene	ncRNA	0.003559	0.548578
chr5	122154709	122155958	+	128	Intergenic	B4|SINE|B4	-2946	NM_013636	19047	Mm.280784	NM_013636	ENSMUSG00000004455	Ppp1cc	PP-1G|PP1|dis2m1	protein phosphatase 1, catalytic subunit, gamma isoform	protein-coding	0.007206	0.5024
chr7	127598881	127599536	+	128	intron (NM_172281, intron 17 of 19)	ID_B1|SINE|B4	5237	NR_027915	68232	Mm.347960	NM_026628	ENSMUSG00000099579	1700120K04Rik	-	RIKEN cDNA 1700120K04 gene	ncRNA	0.00458	0.496951
chr12	54862366	54863983	+	128	promoter-TSS (NM_007688)	promoter-TSS (NM_007688)	-297	NM_007688	12632	Mm.276826	NM_007688	ENSMUSG00000062929	Cfl2	-	cofilin 2, muscle	protein-coding	0.068027	0.578492
chr9	63028199	63028813	+	128	Intergenic	Intergenic	-47627	NM_019663	56469	Mm.431253	NM_019663	ENSMUSG00000032405	Pias1	2900068C24Rik|Ddxbp1|GBP	protein inhibitor of activated STAT 1	protein-coding	0.014658	0.520325
chr19	37285822	37286450	+	128	intron (NM_031156, intron 16 of 23)	intron (NM_031156, intron 16 of 23)	-22041	NR_040298	77059	Mm.251476	NR_040298		4931408D14Rik	-	RIKEN cDNA 4931408D14 gene	ncRNA	0.011146	0.445151
chr9	120516256	120517086	+	128	Intergenic	Intergenic	-23147	NM_178676	215446	Mm.76648	NM_178676	ENSMUSG00000041608	Entpd3	Cd39l3|HB6|NTPDase-3	ectonucleoside triphosphate diphosphohydrolase 3	protein-coding	0.014458	0.483755
chr2	152397973	152399411	+	128	promoter-TSS (NM_011438)	promoter-TSS (NM_011438)	-646	NM_011438	20667	Mm.28424	NM_011438	ENSMUSG00000051817	Sox12	2010205A02Rik	SRY (sex determining region Y)-box 12	protein-coding	0.077886	0.633079
chr14	54635970	54638298	+	128	intron (NM_199470, intron 7 of 11)	intron (NM_199470, intron 7 of 11)	4230	NM_199470	239096	Mm.386871	NM_199470	ENSMUSG00000059674	Cdh24	1700040A22Rik|ENSMUSG00000022188	cadherin-like 24	protein-coding	0.021048	0.547445
chr15	78381473	78383524	+	128	intron (NM_001163612, intron 4 of 5)	intron (NM_001163612, intron 4 of 5)	6271	NM_001163613	73376	Mm.73222	NM_028522	ENSMUSG00000062154	Tex33	1700061J05Rik|Ean57	testis expressed 33	protein-coding	0.022916	0.550682
chr13	37505850	37506427	+	128	Intergenic	Intergenic	160793	NM_010745	17084	Mm.2639	NM_010745	ENSMUSG00000021423	Ly86	MD-1|MD1|ly86_tv2	lymphocyte antigen 86	protein-coding	0.019064	0.551903
chr1	180999925	181000853	+	128	intron (NM_001312918, intron 2 of 8)	intron (NM_001312918, intron 2 of 8)	17180	NM_010145	13849	Mm.9075	NM_010145	ENSMUSG00000038776	Ephx1	EH|Eph-1|Eph1|Epxh1|mEH	epoxide hydrolase 1, microsomal	protein-coding	0.014009	0.527449
chr18	74911442	74911752	+	128	Intergenic	ID_B1|SINE|B4	49666	NM_010720	16891	Mm.299647	NM_010720	ENSMUSG00000053846	Lipg	3110013K01Rik|EL|lipase|mEDL	lipase, endothelial	protein-coding	0.022581	0.482315
chr12	86654243	86655100	+	128	Intergenic	Intergenic	-24029	NM_177354	238328	Mm.216101	NM_177354	ENSMUSG00000021256	Vash1	AI834978|D930046M13Rik|G630009D10Rik	vasohibin 1	protein-coding	0.015169	0.522145
chr1	91821414	91822555	+	128	intron (NM_007855, intron 1 of 1)	intron (NM_007855, intron 1 of 1)	20523	NM_007855	13345	Mm.9474	NM_007855	ENSMUSG00000007805	Twist2	Dermo1|bHLHa39	twist basic helix-loop-helix transcription factor 2	protein-coding	0.010517	0.480736
chr1	35916621	35918614	+	128	Intergenic	Intergenic	-150783	NM_015818	50785	Mm.213566	NM_015818	ENSMUSG00000045216	Hs6st1	6Ost1	heparan sulfate 6-O-sulfotransferase 1	protein-coding	0.01154	0.514042
chr11	115607558	115610508	+	128	intron (NM_001243584, intron 5 of 5)	intron (NM_001243584, intron 5 of 5)	3470	NM_001243586	69674	Mm.390387	NM_027162	ENSMUSG00000020743	Mif4gd	1110014L05Rik|2310075G12Rik	MIF4G domain containing	protein-coding	0.015593	0.536767
chr6	5495930	5497306	+	128	promoter-TSS (NM_013743)	promoter-TSS (NM_013743)	-340	NM_013743	27273	Mm.235547	NM_013743	ENSMUSG00000019577	Pdk4	AV005916	pyruvate dehydrogenase kinase, isoenzyme 4	protein-coding	0.036337	0.555556
chr19	44546691	44547411	+	128	Intergenic	Intergenic	-1203	NM_001033343	240667	Mm.329873	NM_001033343	ENSMUSG00000051984	Sec31b	Gm341|Sec31l2	Sec31 homolog B (S. cerevisiae)	protein-coding	0.008333	0.48405
chr5	111577635	111579600	+	128	Intergenic	Intergenic	-2944	NR_015546	330164	Mm.193276	NM_177875	ENSMUSG00000052848	C130026L21Rik	-	RIKEN cDNA C130026L21 gene	ncRNA	0.015267	0.5412
chr4	117156020	117156569	+	128	promoter-TSS (NR_030704)	promoter-TSS (NR_030704)	-162	NM_009098	20116	Mm.260904	NM_009098	ENSMUSG00000047675	Rps8	-	ribosomal protein S8	protein-coding	0.061931	0.549091
chr14	63122482	63123810	+	128	intron (NM_007798, intron 1 of 9)	intron (NM_007798, intron 1 of 9)	684	NM_007798	13030	Mm.236553	NM_007798	ENSMUSG00000021939	Ctsb	CB	cathepsin B	protein-coding	0.038404	0.562829
chr8	52145967	52146824	+	128	Intergenic	MERV1_I-int|LTR|ERV1	-1365307	NM_001005847	11593	Mm.334535	NM_001005847	ENSMUSG00000031521	Aga	AW060726	aspartylglucosaminidase	protein-coding	0.019837	0.496503
chr2	29256639	29257370	+	128	Intergenic	B3A|SINE|B2	-4011	NR_029460	76220	Mm.330108	NR_029460	ENSMUSG00000079499	6530402F18Rik	mKIAA1857	RIKEN cDNA 6530402F18 gene	ncRNA	0.01368	0.486339
chr18	65075416	65076459	+	128	intron (NM_001114386, intron 3 of 30)	intron (NM_001114386, intron 3 of 30)	52410	NM_031881	83814	Mm.98668	NM_031881	ENSMUSG00000024589	Nedd4l	1300012C07Rik|Nedd4-2|Nedd4b	neural precursor cell expressed, developmentally down-regulated gene 4-like	protein-coding	0.014382	0.489464
chr12	75615929	75616734	+	128	Intergenic	Intergenic	15418	NR_038063	665931	Mm.341719	NR_038063		Rplp2-ps1	Gm7852	ribosomal protein, large P2, pseudogene 1	pseudo	0.032298	0.550868
chr15	96948049	96949220	+	128	Intergenic	RMER1A|Other|Other	107322	NM_027052	69354	Mm.250980	NM_027052	ENSMUSG00000022464	Slc38a4	1110012E16Rik|1700012A18Rik|Ata3|mATA3|mNAT3	solute carrier family 38, member 4	protein-coding	0.014518	0.546075
chr10	80854561	80857136	+	128	promoter-TSS (NM_025349)	promoter-TSS (NM_025349)	573	NM_175195	73218	Mm.3285	NM_175195	ENSMUSG00000035206	Sppl2b	3110056O03Rik|AW550292|PSL1	signal peptide peptidase like 2B	protein-coding	0.043495	0.585404
chr19	36115004	36115398	+	128	exon (NM_013468, exon 7 of 9)	exon (NM_013468, exon 7 of 9)	4643	NM_013468	107765	Mm.10279	NM_013468	ENSMUSG00000024803	Ankrd1	Alrp|CARP|Crap|MARP1	ankyrin repeat domain 1 (cardiac muscle)	protein-coding	0.027919	0.508861
chr5	142773140	142774292	+	128	exon (NM_001122730, exon 9 of 28)	exon (NM_001122730, exon 9 of 28)	43671	NM_001122730	231861	Mm.354649	NM_178242	ENSMUSG00000039477	Tnrc18	BC025631|EG381742|Zfp469	trinucleotide repeat containing 18	protein-coding	0.03559	0.566349
chr1	155059575	155062092	+	128	Intergenic	ID_B1|SINE|B4	38803	NM_010500	15939	Mm.12246	NM_010500	ENSMUSG00000056708	Ier5	-	immediate early response 5	protein-coding	0.018276	0.521843
chr1	75545383	75546422	+	128	promoter-TSS (NM_009208)	promoter-TSS (NM_009208)	-364	NM_009208	20536	Mm.5053	NM_009208	ENSMUSG00000006576	Slc4a3	A930038D23Rik|Ae3	solute carrier family 4 (anion exchanger), member 3	protein-coding	0.029836	0.575962
chr17	12407447	12408472	+	128	intron (NM_008877, intron 13 of 18)	intron (NM_008877, intron 13 of 18)	29350	NM_008877	18815	Mm.971	NM_008877	ENSMUSG00000059481	Plg	AI649309|Pg	plasminogen	protein-coding	0.011707	0.500975
chr4	98702604	98704121	+	128	intron (NM_172696, intron 42 of 43)	intron (NM_172696, intron 42 of 43)	-23392	NM_001081202	381591	Mm.34340	NM_001081202	ENSMUSG00000087166	L1td1	AA546746|AB211064|D76865|ECAT11	LINE-1 type transposase domain containing 1	protein-coding	0.017798	0.518445
chr12	83925032	83925869	+	128	Intergenic	Intergenic	-3516	NR_073564	18222	Mm.4390	NM_010949	ENSMUSG00000021224	Numb	Nb	numb homolog (Drosophila)	protein-coding	0.014337	0.49642
chr13	49364369	49365326	+	128	intron (NM_001039180, intron 2 of 8)	intron (NM_001039180, intron 2 of 8)	23298	NM_029791	76895	Mm.197387	NM_029791	ENSMUSG00000037933	Bicd2	-	bicaudal D homolog 2 (Drosophila)	protein-coding	0.003135	0.519833
chr3	89158201	89160169	+	128	intron (NM_008227, intron 1 of 7)	intron (NM_008227, intron 1 of 7)	972	NM_008227	15168	Mm.389461	NM_008227	ENSMUSG00000028051	Hcn3	BCNG-4|Bcng4|Hac3|Hcn4	hyperpolarization-activated, cyclic nucleotide-gated K+ 3	protein-coding	0.04065	0.567293
chr2	27581537	27582859	+	128	Intergenic	Intergenic	67051	NM_080848	140858	Mm.28265	NM_080848	ENSMUSG00000026917	Wdr5	2410008O07Rik|AA408785|AA960360|Big|Big-3	WD repeat domain 5	protein-coding	0.013616	0.558579
chr9	62347145	62349442	+	128	intron (NM_009672, intron 1 of 6)	intron (NM_009672, intron 1 of 6)	6950	NM_009672	11737	Mm.269088	NM_009672	ENSMUSG00000032249	Anp32a	Anp32|I1PP2A|LANP|PHAP1|W91701|pp32	acidic (leucine-rich) nuclear phosphoprotein 32 family, member A	protein-coding	0.014802	0.48564
chr2	127684342	127684739	+	128	Intergenic	Intergenic	-27845	NM_001171187	17153	Mm.39040	NM_010762	ENSMUSG00000027375	Mal	Mpv17|Vip17	myelin and lymphocyte protein, T cell differentiation protein	protein-coding	0.020151	0.494975
chr6	72097229	72098515	+	128	5' UTR (NM_011375, exon 1 of 7)	5' UTR (NM_011375, exon 1 of 7)	264	NM_011375	20454	Mm.38248	NM_011375	ENSMUSG00000056091	St3gal5	3S-T|Siat9|[a]2	ST3 beta-galactoside alpha-2,3-sialyltransferase 5	protein-coding	0.07465	0.635587
chr5	36540917	36541284	+	128	intron (NM_133910, intron 3 of 13)	intron (NM_133910, intron 3 of 13)	-10477	NM_001113364	100855	Mm.486203	NM_133910	ENSMUSG00000029192	Tbc1d14	2810413P16Rik|AU043625|C86258|D5Ertd110e|mKIAA1322	TBC1 domain family, member 14	protein-coding	0.008174	0.48913
chr1	34602755	34603212	+	128	Intergenic	RLTR10|LTR|ERVK	23290	NM_213727	211383	Mm.330696	NM_213727	ENSMUSG00000045174	Amer3	9430069J07Rik|Fam123c	APC membrane recruitment 3	protein-coding	0.017505	0.469432
chr7	101351773	101353770	+	128	intron (NM_001040111, intron 1 of 33)	intron (NM_001040111, intron 1 of 33)	4702	NM_001040111	69710	Mm.277687	NM_027180	ENSMUSG00000032812	Arap1	2410002L19Rik|Centd2|mKIAA0782	ArfGAP with RhoGAP domain, ankyrin repeat and PH domain 1	protein-coding	0.011017	0.518519
chr3	58122274	58122943	+	128	Intergenic	Intergenic	41199	NR_040538	67850	Mm.416968	NR_040538	ENSMUSG00000100666	1700007F19Rik	-	RIKEN cDNA 1700007F19 gene	ncRNA	0.022422	0.51194
chr8	10873026	10873665	+	128	intron (NR_040705, intron 5 of 5)	intron (NR_040705, intron 5 of 5)	9109	NR_040705	320014	Mm.403203	NR_040705	ENSMUSG00000109473	B930025P03Rik	-	RIKEN cDNA B930025P03 gene	ncRNA	0.01252	0.540625
chr3	121195128	121195561	+	128	Intergenic	Intergenic	-23649	NM_025637	66568	Mm.263163	NM_025637	ENSMUSG00000028133	Rwdd3	2510027J23Rik|3110037C01Rik|AI035684|AI662458|Rsume|X2CR1	RWD domain containing 3	protein-coding	0.011547	0.488479
chr10	59451954	59452561	+	128	intron (NM_001033259, intron 6 of 7)	C-rich|Low_complexity|Low_complexity	-10478	NM_010959	18302	Mm.123013	NM_010959	ENSMUSG00000009654	Oit3	EF-9|LZP	oncoprotein induced transcript 3	protein-coding	0.016474	0.485197
chr15	7159827	7160208	+	128	intron (NM_001113386, intron 5 of 16)	intron (NM_001113386, intron 5 of 16)	19475	NM_013584	16880	Mm.149720	NM_013584	ENSMUSG00000054263	Lifr	A230075M04Rik|AW061234|LIF	leukemia inhibitory factor receptor	protein-coding	0.020997	0.526178
chr1	36073684	36074678	+	128	intron (NM_015818, intron 1 of 1)	B1_Mus2|SINE|Alu	5781	NM_015818	50785	Mm.213566	NM_015818	ENSMUSG00000045216	Hs6st1	6Ost1	heparan sulfate 6-O-sulfotransferase 1	protein-coding	0.015091	0.533668
chr4	155783626	155784916	+	128	exon (NM_001033394, exon 2 of 2)	exon (NM_001033394, exon 2 of 2)	1603	NM_001033394	320587	Mm.384382	NM_001033394	ENSMUSG00000073680	Tmem88b	A230069A22Rik	transmembrane protein 88B	protein-coding	0.053488	0.573199
chr4	140424754	140427159	+	128	Intergenic	Intergenic	-179145	NM_198610	230868	Mm.298731	NM_198610	ENSMUSG00000040972	Igsf21	BC055811|Gm141	immunoglobulin superfamily, member 21	protein-coding	0.015385	0.51995
chr11	97659420	97660259	+	128	Intergenic	Intergenic	-3573	NM_139311	246198	Mm.23685	NM_139311	ENSMUSG00000038437	Mllt6	AI315037|Af17	myeloid/lymphoid or mixed-lineage leukemia; translocated to, 6	protein-coding	0.046484	0.567857
chr11	53430240	53430748	+	128	intron (NM_001326614, intron 2 of 2)	CpG	337	NM_025352	22272	Mm.251621	NM_025352	ENSMUSG00000044894	Uqcrq	1100001F06Rik|1500040F11Rik|5830407L17Rik|9.5kDa|AA959903|QP-C|Qpc|Uqcrb|c1502	ubiquinol-cytochrome c reductase, complex III subunit VII	protein-coding	0.086614	0.589391
chr1	175625111	175625649	+	128	intron (NM_010209, intron 1 of 9)	CpG	255	NM_010209	14194	Mm.41502	NM_010209	ENSMUSG00000026526	Fh1	Fh|Fh-1	fumarate hydratase 1	protein-coding	0.10223	0.693878
chr7	35554662	35555554	+	128	intron (NM_033080, intron 1 of 2)	CpG	820	NM_033080	110959	Mm.410206	NM_033080	ENSMUSG00000034875	Nudt19	D7Rp2|D7Rp2-r|D7Rp2-s|D7Rp2e|RP2-r|RP2-s	nudix (nucleoside diphosphate linked moiety X)-type motif 19	protein-coding	0.085202	0.611422
chr5	146609555	146610134	+	128	Intergenic	Intergenic	-24605	NM_001010941	14738	Mm.153539	NM_008151	ENSMUSG00000041468	Gpr12	Gpcr01|Gpcr12|Gpcr20|Gpcr21	G-protein coupled receptor 12	protein-coding	0.02418	0.517241
chr3	96416470	96417969	+	128	Intergenic	RLTR33|LTR|ERVK	-2386	NR_001579	21748		NR_001579	ENSMUSG00000064796	Terc	mTER|mTR	telomerase RNA component	ncRNA	0.010674	0.462
chr7	17006183	17007965	+	128	intron (NM_011155, intron 8 of 12)	intron (NM_011155, intron 8 of 12)	12486	NM_001101535	434130	Mm.459162	NM_001101535	ENSMUSG00000041117	Ccdc8	ENSMUSG00000041117	coiled-coil domain containing 8	protein-coding	0.017396	0.542344
chr2	170090653	170091525	+	128	Intergenic	PB1D10|SINE|Alu	-20311	NR_033632	100043910	Mm.468546	NR_033632	ENSMUSG00000097065	A630075F10Rik	4831414D02|Gm4722	RIKEN cDNA A630075F10 gene	ncRNA	0.011468	0.479954
chr11	7195981	7196888	+	128	Intergenic	Intergenic	-1353	NM_008341	16006	Mm.21300	NM_008341	ENSMUSG00000020429	Igfbp1	-	insulin-like growth factor binding protein 1	protein-coding	0.007718	0.512115
chr16	38506082	38506951	+	128	intron (NM_024273, intron 4 of 6)	ID_B1|SINE|B4	16147	NM_024273	76916	Mm.132231	NM_024273	ENSMUSG00000002846	Timmdc1	2810021C21Rik|4930455C21Rik|AV135763	translocase of inner mitochondrial membrane domain containing 1	protein-coding	0.006904	0.458621
chr9	119151955	119155408	+	128	exon (NM_146230, exon 5 of 12)	exon (NM_146230, exon 5 of 12)	3412	NM_146230	235674	Mm.379402	NM_146230	ENSMUSG00000010651	Acaa1b	-	acetyl-Coenzyme A acyltransferase 1B	protein-coding	0.016218	0.541691
chr3	129579009	129579538	+	128	intron (NM_130450, intron 2 of 4)	intron (NM_130450, intron 2 of 4)	46887	NM_130450	170439	Mm.314113	NM_130450	ENSMUSG00000041220	Elovl6	C77826|FAE|LCE	ELOVL family member 6, elongation of long chain fatty acids (yeast)	protein-coding	0.018904	0.530189
chr7	57143275	57143754	+	128	intron (NM_008074, intron 3 of 9)	IAPLTR2_Mm|LTR|ERVK	243357	NM_008074	14407	Mm.434343	NM_008074	ENSMUSG00000055026	Gabrg3	B230362M20Rik|Gabrg-3	gamma-aminobutyric acid (GABA) A receptor, subunit gamma 3	protein-coding	0.043841	0.51875
chr12	24706445	24707105	+	128	Intergenic	Intergenic	-1479	NM_009104	20135	Mm.99	NM_009104	ENSMUSG00000020649	Rrm2	AA407299|R2	ribonucleotide reductase M2	protein-coding	0.036364	0.520424
chr7	30968539	30969611	+	128	intron (NM_001164184, intron 2 of 8)	intron (NM_001164184, intron 2 of 8)	4394	NM_001164185	54135	Mm.4067	NM_017405	ENSMUSG00000001247	Lsr	ILDR3|Lisch7	lipolysis stimulated lipoprotein receptor	protein-coding	0.014925	0.523765
chr7	25217493	25218259	+	128	promoter-TSS (NR_106015)	promoter-TSS (NR_106015)	-151	NR_106015	102466794		NR_106015	ENSMUSG00000098325	Mir7048	Gm27274|mmu-mir-7048	microRNA 7048	ncRNA	0.019582	0.551499
chr5	146439233	146439693	+	128	intron (NM_145155, intron 3 of 9)	intron (NM_145155, intron 3 of 9)	-42480	NM_001243104	623198	Mm.489582	NM_001243104	ENSMUSG00000096344	Gm6408	-	predicted gene 6408	protein-coding	0.015217	0.522777
chr12	26315574	26316897	+	128	intron (NM_080563, intron 7 of 8)	intron (NM_080563, intron 7 of 8)	-30475	NR_130981	75243	Mm.444753	NR_130981		4930549C15Rik	-	RIKEN cDNA 4930549C15 gene	ncRNA	0.00907	0.490937
chr15	76878434	76881064	+	128	intron (NM_145916, intron 1 of 4)	intron (NM_145916, intron 1 of 4)	473	NM_145916	223669	Mm.38948	NM_145916	ENSMUSG00000033669	Zfp7	KRAB20|KRAB7|Krox-2|Zfp-7|Zfp65|Zfp80|Zfp86-rs1|mszf73-2	zinc finger protein 7	protein-coding	0.023194	0.521855
chr19	57181108	57182774	+	128	intron (NM_001290813, intron 1 of 20)	intron (NM_001290813, intron 1 of 20)	15690	NM_001103177	226251	Mm.217161	NM_178688	ENSMUSG00000025085	Ablim1	2210411C18Rik|2610209L21Rik|4833406P10Rik|9330196J19Rik|AV079770|AW060987|AW215784|Limab1|mKIAA0059	actin-binding LIM protein 1	protein-coding	0.018007	0.504499
chr8	13492994	13495043	+	128	intron (NM_019521, intron 1 of 14)	CpG-13851	517	NM_019521	14456	Mm.3982	NM_019521	ENSMUSG00000031451	Gas6	Gas-6	growth arrest specific 6	protein-coding	0.050268	0.587317
chr16	86810001	86810721	+	128	Intergenic	Lx3_Mus|LINE|L1	-543824	NM_026366	67768	Mm.296532	NM_026366	ENSMUSG00000044442	N6amt1	5830445C04Rik|Hemk2|Pred28	N-6 adenine-specific DNA methyltransferase 1 (putative)	protein-coding	0.001389	0.499307
chrX	170011663	170012341	+	128	Intergenic	Intergenic	-33085	NR_029457	654820	Mm.34441	NM_001039559	ENSMUSG00000072844	G530011O06Rik	-	RIKEN cDNA G530011O06 gene	ncRNA	0.022124	0.543446
chr16	13819329	13819930	+	128	intron (NM_001346111, intron 1 of 6)	CpG	378	NM_001346111	18203	Mm.380410	NM_010946	ENSMUSG00000022681	Ntan1	PNAA|PNAD	N-terminal Asn amidase	protein-coding	0.076539	0.604651
chr17	69070780	69071475	+	128	Intergenic	B4|SINE|B4	-85683	NM_013813	13823	Mm.131135	NM_013813	ENSMUSG00000024044	Epb41l3	4.1B|DAL1P|Dal1|Epb4.1l3|NBL3	erythrocyte membrane protein band 4.1 like 3	protein-coding	0.018705	0.510057
chr16	48008172	48008851	+	128	Intergenic	L1Md_F|LINE|L1	-275224	NM_028610	73693	Mm.35597	NM_028610	ENSMUSG00000058550	Dppa4	2410091M23Rik|C76608|ECAT15-1	developmental pluripotency associated 4	protein-coding	0.0162	0.517647
chr9	43244899	43246431	+	128	Intergenic	Intergenic	-5849	NM_178644	102644	Mm.246479	NM_178644	ENSMUSG00000032014	Oaf	AL024221|D130038B21Rik|D9Ucla1	out at first homolog	protein-coding	0.008486	0.505545
chr9	56223570	56223946	+	128	intron (NM_172924, intron 6 of 6)	LSU-rRNA_Hsa|rRNA|rRNA	-62688	NM_019793	56434	Mm.28484	NM_019793	ENSMUSG00000032324	Tspan3	1700055K04Rik|TM4-A|Tm4sf8	tetraspanin 3	protein-coding	0.114362	0.647215
chr10	67051465	67051850	+	128	intron (NM_178606, intron 2 of 7)	intron (NM_178606, intron 2 of 7)	45331	NM_178606	28193	Mm.41272	NM_178606	ENSMUSG00000019873	Reep3	D10Ucla1	receptor accessory protein 3	protein-coding	0.012987	0.481865
chr4	63662617	63663440	+	128	Intergenic	Intergenic	-40599	NM_029324	75524	Mm.38543	NM_029324	ENSMUSG00000058935	1700018C11Rik	bM230C2.3	RIKEN cDNA 1700018C11 gene	protein-coding	0.008505	0.518204
chr3	129592998	129593421	+	128	intron (NM_130450, intron 2 of 4)	intron (NM_130450, intron 2 of 4)	60823	NM_130450	170439	Mm.314113	NM_130450	ENSMUSG00000041220	Elovl6	C77826|FAE|LCE	ELOVL family member 6, elongation of long chain fatty acids (yeast)	protein-coding	0.023641	0.492925
chr1	75213069	75214081	+	128	intron (NR_102731, intron 6 of 7)	intron (NR_102731, intron 6 of 7)	2746	NR_102731	20872	Mm.1155	NM_011494	ENSMUSG00000026201	Stk16	EDPK|Krct|MPSK|PKL12|TSF-1	serine/threonine kinase 16	protein-coding	0.009881	0.513327
chr11	74653125	74654555	+	128	intron (NM_001081158, intron 1 of 25)	intron (NM_001081158, intron 1 of 25)	4345	NM_001081158	74148	Mm.214574	NM_001081158	ENSMUSG00000020741	Cluh	1300001I01Rik|Kiaa0664|mKIAA0664	clustered mitochondria (cluA/CLU1) homolog	protein-coding	0.011189	0.55276
chr6	114930604	114931797	+	128	Intergenic	Intergenic	-9448	NM_177683	232334	Mm.268357	NM_177683	ENSMUSG00000030315	Vgll4	BC048841|VGL-4	vestigial like family member 4	protein-coding	0.024308	0.515913
chr13	47223342	47224642	+	128	intron (NM_001170643, intron 3 of 7)	intron (NM_001170643, intron 3 of 7)	29989	NM_001170643	218215	Mm.287609	NM_146042	ENSMUSG00000038068	Rnf144b	BC025007|E130105P19Rik|Ibrdc2|Pir2	ring finger protein 144B	protein-coding	0.015385	0.518063
chr2	167824957	167828561	+	128	Intergenic	Intergenic	-105568	NM_011201	19246	Mm.277916	NM_011201	ENSMUSG00000027540	Ptpn1	PTP-1B|PTP-HA2|PTP1B	protein tyrosine phosphatase, non-receptor type 1	protein-coding	0.014983	0.547295
chr3	32529375	32529870	+	128	5' UTR (NM_024200, exon 1 of 18)	5' UTR (NM_024200, exon 1 of 18)	140	NM_024200	67414	Mm.290414	NM_024200	ENSMUSG00000027668	Mfn1	2310002F04Rik|6330416C07Rik|D3Ertd265e|HR2|mKIAA4032	mitofusin 1	protein-coding	0.090909	0.677419
chr14	31393980	31396685	+	127	intron (NM_011894, intron 3 of 8)	B3A|SINE|B2	22345	NM_001347585	24056	Mm.383198	NM_011894	ENSMUSG00000021892	Sh3bp5	AI606498|SH3BP-5|Sab	SH3-domain binding protein 5 (BTK-associated)	protein-coding	0.013678	0.505913
chr4	156356937	156357248	+	127	Intergenic	Intergenic	25966	NM_009485	22300	Mm.377117	NM_009485		Vmn2r123	V2r1	vomeronasal 2, receptor 123	protein-coding	0	0.477564
chr5	137375697	137377335	+	127	Intergenic	Intergenic	26407	NM_001159571	13846	Mm.34533	NM_010144	ENSMUSG00000029710	Ephb4	AI042935|Htk|MDK2|Myk1|Tyro11	Eph receptor B4	protein-coding	0.015873	0.526541
chr9	52002209	52003368	+	127	non-coding (NR_023357, exon 3 of 3)	non-coding (NR_023357, exon 3 of 3)	-39186	NM_007996	14148	Mm.1061	NM_007996	ENSMUSG00000032051	Fdx1	-	ferredoxin 1	protein-coding	0.016393	0.534483
chr8	20516512	20517261	+	126	Intergenic	RMER13B|LTR|ERVK	-92072	NR_028428	381598	Mm.359054	NM_001024708	ENSMUSG00000071793	2610005L07Rik	2810038F24Rik|6720476A01Rik	cadherin 11 pseudogene	pseudo	0.004005	0.541333
chr8	71815850	71816983	+	126	Intergenic	ERVB4_2-I_MM-int|LTR|ERVK	-65652	NM_145624	236193	Mm.290790	NM_145624	ENSMUSG00000056019	Zfp709	BC021921|GIOT-4|HIT-40	zinc finger protein 709	protein-coding	0.021183	0.46649
chr10	96230313	96231665	+	126	intron (NR_110448, intron 1 of 2)	MTC|LTR|ERVL-MaLR	4782	NR_110448	74881	Mm.410819	NR_110448		4930459C07Rik	-	RIKEN cDNA 4930459C07 gene	ncRNA	0.011834	0.490022
chr17	25841325	25844469	+	126	intron (NM_145999, intron 5 of 18)	intron (NM_145999, intron 5 of 18)	1954	NM_145999	214952	Mm.40907	NM_145999	ENSMUSG00000025733	Rhot2	Arht2|Miro2	ras homolog family member T2	protein-coding	0.02958	0.557393
chr1	88277117	88277780	+	126	exon (NM_172505, exon 1 of 5)	exon (NM_172505, exon 1 of 5)	109	NM_172505	212427	Mm.384762	NM_172505		A730008H23Rik	mFleg1	RIKEN cDNA A730008H23 gene	protein-coding	0.073906	0.620482
chr8	128465721	128466053	+	126	intron (NM_008737, intron 8 of 16)	ID_B1|SINE|B4	106646	NR_035436	100316680		NR_035436	ENSMUSG00000084523	Mir1903	Mirn1903|mmu-mir-1903	microRNA 1903	ncRNA	0.003012	0.468468
chr4	115095469	115097586	+	126	Intergenic	Intergenic	7819	NM_001164557	67182	Mm.30181	NM_026018	ENSMUSG00000028716	Pdzk1ip1	0610007F13Rik|2700030M23Rik|AU046042|Map17	PDZK1 interacting protein 1	protein-coding	0.025035	0.540604
chr8	115625276	115625666	+	126	Intergenic	Intergenic	81423	NM_001025577	17132	Mm.275549	NM_001025577	ENSMUSG00000055435	Maf	2810401A20Rik|A230108G15Rik|AW047063|c-maf	avian musculoaponeurotic fibrosarcoma oncogene homolog	protein-coding	0.010256	0.462916
chr1	85248940	85249489	+	126	intron (NM_175219, intron 6 of 7)	intron (NM_175219, intron 6 of 7)	21352	NM_175219	620078	Mm.386456	NM_175219	ENSMUSG00000052477	C130026I21Rik	4930565N07Rik|OTTMUSG00000029174	RIKEN cDNA C130026I21 gene	protein-coding	0.005464	0.501818
chr8	105044789	105045629	+	126	Intergenic	Intergenic	-3390	NM_001164681	382053	Mm.295534	NM_198672	ENSMUSG00000069922	Ces3a	Ces3|Ces31|Es31	carboxylesterase 3A	protein-coding	0.00119	0.48038
chr3	104637980	104639530	+	125	promoter-TSS (NM_009196)	promoter-TSS (NM_009196)	91	NM_009196	20501	Mm.9086	NM_009196	ENSMUSG00000032902	Slc16a1	AL022710|Mct1	solute carrier family 16 (monocarboxylic acid transporters), member 1	protein-coding	0.09871	0.662798
chr4	46527161	46527740	+	125	intron (NM_029077, intron 2 of 5)	intron (NM_029077, intron 2 of 5)	8691	NM_029077	74735	Mm.240252	NM_029077	ENSMUSG00000039853	Trim14	5830400N10Rik|pub	tripartite motif-containing 14	protein-coding	0.027634	0.556897
chr4	43973814	43975016	+	125	intron (NM_027450, intron 4 of 4)	B1_Mus2|SINE|Alu	-9089	NM_001002787	442829	Mm.348215	NM_001002787	ENSMUSG00000070999	Ccin	4933417A14Rik	calicin	protein-coding	0.00416	0.477972
chr5	129724906	129725989	+	125	intron (NM_008095, intron 1 of 9)	CpG	372	NM_008095	14467	Mm.12468	NM_008095	ENSMUSG00000029432	Gbas	AV006093|Nipsnap2	glioblastoma amplified sequence	protein-coding	0.087719	0.637454
chr15	76103388	76104303	+	125	exon (NM_144848, exon 2 of 2)	exon (NM_144848, exon 2 of 2)	-13832	NM_144847	223649	Mm.101946	NM_144847	ENSMUSG00000075590	Nrbp2	BC011468	nuclear receptor binding protein 2	protein-coding	0.048087	0.610262
chr1	184109110	184109971	+	125	Intergenic	Intergenic	75079	NM_022019	63953	Mm.404024	NM_022019	ENSMUSG00000039384	Dusp10	2610306G15Rik|AI158871|MKP-5|MKP5	dual specificity phosphatase 10	protein-coding	0.010453	0.488399
chr17	13330837	13332188	+	125	Intergenic	Intergenic	-23060	NM_001167578	100041352	Mm.490251	NM_001167578	ENSMUSG00000052469	Tcp10c	D17Leh66C|D17Leh66ca|Gm9880|T66C-a|Tcp-10c	t-complex protein 10c	protein-coding	0.014064	0.552515
chr19	41339329	41340118	+	125	intron (NM_031376, intron 2 of 16)	intron (NM_031376, intron 2 of 16)	45347	NM_031376	83490	Mm.222266	NM_031376	ENSMUSG00000025017	Pik3ap1	1810044J04Rik|BCAP	phosphoinositide-3-kinase adaptor protein 1	protein-coding	0.026616	0.507595
chr9	108095997	108098925	+	125	3' UTR (NM_007567, exon 12 of 12)	3' UTR (NM_007567, exon 12 of 12)	-2981	NM_146226	235606	Mm.219639	NM_146226	ENSMUSG00000032590	Apeh	-	acylpeptide hydrolase	protein-coding	0.01571	0.502219
chr1	88286204	88287418	+	125	Intergenic	Intergenic	-9232	NM_198652	381280	Mm.384762	NM_198652	ENSMUSG00000044783	Hjurp	6430706D22Rik|A730008H23Rik|C330011F01Rik|Gm975|Mfleg1	Holliday junction recognition protein	protein-coding	0.020593	0.511934
chr17	25187858	25189736	+	125	promoter-TSS (NM_001290736)	promoter-TSS (NM_001290736)	-117	NM_001290736	74154	Mm.267353	NM_028789	ENSMUSG00000015127	Unkl	1300004G08Rik	unkempt family like zinc finger	protein-coding	0.07721	0.627994
chrX	169981709	169982223	+	125	exon (NM_001290504, exon 5 of 10)	exon (NM_001290504, exon 5 of 10)	-3049	NR_029457	654820	Mm.34441	NM_001039559	ENSMUSG00000072844	G530011O06Rik	-	RIKEN cDNA G530011O06 gene	ncRNA	0.044747	0.52233
chr11	115828499	115831349	+	125	intron (NM_145438, intron 1 of 25)	intron (NM_145438, intron 1 of 25)	5866	NM_145438	217325	Mm.290450	NM_145438	ENSMUSG00000020782	Llgl2	9130006H11Rik|Llglh2	lethal giant larvae homolog 2 (Drosophila)	protein-coding	0.019649	0.552087
chr5	135015581	135016567	+	125	Intergenic	B1_Mur3|SINE|Alu	-2917	NR_026688	69812	Mm.18422	NR_026688	ENSMUSG00000085042	Abhd11os	2010001M06Rik|AI462243|Wbscr26|Wnscr26	abhydrolase domain containing 11, opposite strand	ncRNA	0.01217	0.514691
chr13	52021484	52022733	+	125	Intergenic	Intergenic	-74633	NR_045061	74050	Mm.84860	NR_045061		4921525O09Rik	-	RIKEN cDNA 4921525O09 gene	ncRNA	0.016013	0.5056
chr2	22744247	22745126	+	125	Intergenic	LSU-rRNA_Hsa|rRNA|rRNA	-29641	NM_019456	54519	Mm.14255	NM_019456	ENSMUSG00000026786	Apbb1ip	9930118P07Rik|Prp48	amyloid beta (A4) precursor protein-binding, family B, member 1 interacting protein	protein-coding	0.068259	0.647727
chr5	135873178	135874947	+	125	3' UTR (NM_021403, exon 15 of 15)	3' UTR (NM_021403, exon 15 of 15)	-13857	NM_013560	15507	Mm.13849	NM_013560	ENSMUSG00000004951	Hspb1	27kDa|Hsp25	heat shock protein 1	protein-coding	0.026003	0.577401
chr16	96040924	96041328	+	124	intron (NM_001103179, intron 21 of 40)	intron (NM_001103179, intron 21 of 40)	41302	NM_001103179	93871	Mm.240871	NM_145125	ENSMUSG00000022914	Brwd1	5330419I02Rik|D530019K20Rik|G1-403-16|Wdr9|repro5	bromodomain and WD repeat domain containing 1	protein-coding	0.009901	0.481481
chr19	3840375	3841732	+	124	Intergenic	Intergenic	-10720	NM_013490	12660	Mm.225505	NM_013490	ENSMUSG00000024843	Chka	CK|CK/EK-alpha|Chetk-alpha|Chk|ChoK|EK|EtnK-alpha	choline kinase alpha	protein-coding	0.012528	0.511046
chr4	3165167	3165458	+	124	Intergenic	Intergenic	-6771	NM_001167534	100312470	Mm.480297	NM_001167534	ENSMUSG00000094798	Vmn1r2	Gm11776|OTTMUSG00000004179	vomeronasal 1 receptor 2	protein-coding	0.010309	0.592466
chr1	71921514	71921977	+	124	Intergenic	Intergenic	33633	NR_027658	667931	Mm.214128	NR_027658	ENSMUSG00000099707	Gm8883	EG667931|Gm554	predicted gene 8883	ncRNA	0.00432	0.493534
chr18	34029956	34030338	+	124	Intergenic	Intergenic	-22941	NM_013512	13824	Mm.3465	NM_013512	ENSMUSG00000024376	Epb41l4a	Epb4.1l4|Epb4.1l4a|NBL4	erythrocyte membrane protein band 4.1 like 4a	protein-coding	0.007853	0.490862
chr1	85959530	85961292	+	124	intron (NM_001033290, intron 1 of 1)	MIRc|SINE|MIR	644	NM_001033290	227326	Mm.244158	NM_001033290	ENSMUSG00000049608	Gpr55	CTFL|Gm218|Lpir1	G protein-coupled receptor 55	protein-coding	0.007378	0.51333
chr2	10316209	10316724	+	124	Intergenic	MER20|DNA|hAT-Charlie	-53985	NM_001198808	353282	Mm.329991	NM_177386	ENSMUSG00000061186	Sfmbt2	D2Wsu23e|D330030P06Rik	Scm-like with four mbt domains 2	protein-coding	0.01165	0.511628
chr12	86889179	86891390	+	123	Intergenic	ID4|SINE|ID	-5470	NM_145836	238330	Mm.248358	NM_145836	ENSMUSG00000034168	Irf2bpl	6430527G18Rik|Eap1	interferon regulatory factor 2 binding protein-like	protein-coding	0.014473	0.50226
chr8	125335061	125336842	+	123	Intergenic	B1F|SINE|Alu	156759	NM_001081337	244668	Mm.271668	NM_001081337	ENSMUSG00000001995	Sipa1l2	BC058408|mKIAA1389	signal-induced proliferation-associated 1 like 2	protein-coding	0.023021	0.506734
chr14	33447324	33447745	+	123	promoter-TSS (NM_001310453)	promoter-TSS (NM_001310453)	-376	NM_001310453	26419	Mm.21495	NM_016700	ENSMUSG00000021936	Mapk8	AI849689|JNK|JNK1|Prkm8|SAPK1	mitogen-activated protein kinase 8	protein-coding	0.064133	0.590047
chr16	21533334	21533803	+	123	intron (NM_001285894, intron 33 of 45)	Lx8|LINE|L1	110450	NM_001285893	209018	Mm.235683	NM_145948	ENSMUSG00000033653	Vps8	AI315068|AU040738|mKIAA0804	VPS8 CORVET complex subunit	protein-coding	0.010661	0.551064
chr5	122284426	122285754	+	123	intron (NM_177242, intron 1 of 5)	CpG	692	NM_177242	320717	Mm.489670	NM_177242	ENSMUSG00000038582	Pptc7	9130017A15Rik|AA672638|AI848390|TA-PP2C	PTC7 protein phosphatase homolog	protein-coding	0.089608	0.660647
chr4	150799947	150800826	+	123	Intergenic	B3A|SINE|B2	54563	NR_040649	73348	Mm.396218	NR_040649	ENSMUSG00000078492	1700045H11Rik	-	RIKEN cDNA 1700045H11 gene	ncRNA	0.027304	0.486364
chr14	7965231	7965919	+	123	3' UTR (NM_007870, exon 8 of 8)	3' UTR (NM_007870, exon 8 of 8)	28607	NM_007870	13421	Mm.272258	NM_007870	ENSMUSG00000025279	Dnase1l3	DNasegamma|Dhp2|Lsd	deoxyribonuclease 1-like 3	protein-coding	0.008721	0.523948
chr13	110394321	110395076	+	123	promoter-TSS (NM_152804)	promoter-TSS (NM_152804)	-346	NM_152804	20620	Mm.380	NM_152804	ENSMUSG00000021701	Plk2	Snk	polo-like kinase 2	protein-coding	0.080795	0.646825
chr1	74197532	74198335	+	123	Intergenic	Intergenic	-3302	NM_178241	227288	Mm.337035	NM_178241	ENSMUSG00000048480	Cxcr1	Il8ra	chemokine (C-X-C motif) receptor 1	protein-coding	0.014944	0.481343
chr5	106101069	106102137	+	123	Intergenic	Intergenic	-219737	NR_136913	102635633	Mm.383511	NR_136913	ENSMUSG00000105508	Gm32921	-	predicted gene, 32921	ncRNA	0.015918	0.502339
chr4	147471163	147472448	+	123	intron (NM_001039209, intron 1 of 2)	IAPEz-int|LTR|ERVK	-81472	NM_001014397	433804	Mm.332047	NM_001014397	ENSMUSG00000065999	Zfp985	Gm13154|OTTMUSG00000010673	zinc finger protein 985	protein-coding	0.035019	0.525661
chr13	28924228	28924745	+	123	Intergenic	PB1D10|SINE|Alu	29196	NM_009238	20677	Mm.240627	NM_009238	ENSMUSG00000076431	Sox4	AA682046|Sox-4	SRY (sex determining region Y)-box 4	protein-coding	0.01354	0.492278
chr11	94160818	94162251	+	123	Intergenic	Intergenic	-49920	NM_009427	22057	Mm.259673	NM_009427	ENSMUSG00000037573	Tob1	Tob|Trob	transducer of ErbB-2.1	protein-coding	0.018842	0.548815
chr17	46726021	46726842	+	123	TTS (NM_145488)	TTS (NM_145488)	2734	NM_010321	14711	Mm.29395	NM_010321	ENSMUSG00000002769	Gnmt	-	glycine N-methyltransferase	protein-coding	0.025579	0.583942
chr11	61931064	61931409	+	123	promoter-TSS (NM_019921)	promoter-TSS (NM_019921)	-979	NM_019921	56697	Mm.274404	NM_019921	ENSMUSG00000047804	Akap10	1500031L16Rik|B130049N18Rik|D-AKAP-2|D-AKAP2|PRKA10	A kinase (PRKA) anchor protein 10	protein-coding	0.002899	0.491329
chr10	80092456	80100664	+	123	intron (NM_183426, intron 1 of 31)	intron (NM_183426, intron 1 of 31)	6142	NM_183426	216161	Mm.262102	NM_183426	ENSMUSG00000035673	Sbno2	BC019206|F730040C21|Sno|Stno	strawberry notch homolog 2 (Drosophila)	protein-coding	0.012061	0.546961
chr2	27708743	27709773	+	123	promoter-TSS (NM_001290481)	promoter-TSS (NM_001290481)	-34	NM_001290481	20181	Mm.24624	NM_011305	ENSMUSG00000015846	Rxra	9530071D11Rik|Nr2b1|RXRalpha1	retinoid X receptor alpha	protein-coding	0.008738	0.549952
chr3	97756640	97757286	+	123	exon (NM_001289701, exon 12 of 47)	exon (NM_001289701, exon 12 of 47)	11051	NR_110360	83679	Mm.129840	NM_031401	ENSMUSG00000038170	Pde4dip	4732458A06Rik|9430063L05Rik|C87016|D130016K21Rik|D3Bwg1078e|Usmg4|mKIAA0454	phosphodiesterase 4D interacting protein (myomegalin)	protein-coding	0.027864	0.548686
chr5	121407920	121408650	+	123	exon (NM_172722, exon 3 of 24)	exon (NM_172722, exon 3 of 24)	10303	NM_172722	231713	Mm.33919	NM_172722	ENSMUSG00000042719	Naa25	4833422K13Rik|A630046C11|AI450868|C330023M02Rik|Mdm20	N(alpha)-acetyltransferase 25, NatB auxiliary subunit	protein-coding	0.016438	0.519836
chr10	77053611	77060076	+	123	intron (NM_009929, intron 38 of 41)	intron (NM_009929, intron 38 of 41)	23631	NM_031196	20509	Mm.265060	NM_031196	ENSMUSG00000001436	Slc19a1	AI323572|RFC|RFC-1|RFC1	solute carrier family 19 (folate transporter), member 1	protein-coding	0.016705	0.522116
chr1	63630312	63631272	+	123	intron (NM_001081658, intron 14 of 14)	intron (NM_001081658, intron 14 of 14)	56135	NM_001081658	241073	Mm.297680	NM_001081658	ENSMUSG00000069085	Dytn	Gm215	dystrotelin	protein-coding	0.001042	0.493236
chr15	30975031	30975369	+	123	intron (NM_008729, intron 19 of 22)	intron (NM_008729, intron 19 of 22)	-63926	NR_045186	73784	Mm.66947	NR_045186		4930430F21Rik	-	RIKEN cDNA 4930430F21 gene	ncRNA	0.02071	0.492625
chr3	121418364	121419507	+	123	Intergenic	B1_Mm|SINE|Alu	-7606	NM_028044	71994	Mm.275555	NM_028044	ENSMUSG00000053931	Cnn3	1600014M03Rik|C85854|Calpo3	calponin 3, acidic	protein-coding	0.016623	0.47465
chr13	12825780	12826298	+	123	Intergenic	IAPLTR4|LTR|ERVK	-25960	NM_011118	18812	Mm.457984	NM_011118	ENSMUSG00000056457	Prl2c3	Ghd1|MRP-2|MRP-3|Mrpplf3|PLF-2|PLF-3|Plf2|Prl2c4|mrp/plf3	prolactin family 2, subfamily c, member 3	protein-coding	0.034749	0.514451
chr8	120326137	120330237	+	123	Intergenic	Intergenic	-99957	NR_110496	434353	Mm.411793	NR_110496	ENSMUSG00000097960	A330074K22Rik	-	RIKEN cDNA A330074K22 gene	ncRNA	0.015122	0.532309
chr7	27592796	27593902	+	123	intron (NM_001110208, intron 1 of 13)	intron (NM_001110208, intron 1 of 13)	1797	NM_001110208	11652	Mm.177194	NM_007434	ENSMUSG00000004056	Akt2	2410016A19Rik|AW554154|PKB|PKBbeta	thymoma viral proto-oncogene 2	protein-coding	0.016275	0.513098
chr14	43531129	43532826	+	123	Intergenic	Intergenic	76036	NM_001098269	100042342	Mm.429750	NM_001098269	ENSMUSG00000095528	Gm10375	ENSMUSG00000072602	predicted gene 10375	protein-coding	0.01591	0.562426
chr4	3066206	3070726	+	121	Intergenic	Intergenic	-103617	NM_001167534	100312470	Mm.480297	NM_001167534	ENSMUSG00000094798	Vmn1r2	Gm11776|OTTMUSG00000004179	vomeronasal 1 receptor 2	protein-coding	0.009071	0.493475
chr3	3000512	3002007	+	121	Intergenic	Intergenic	-506771	NM_013920	30942	Mm.330897	NM_013920	ENSMUSG00000017688	Hnf4g	NR2A2	hepatocyte nuclear factor 4, gamma	protein-coding	0.004682	0.471257
chr10	62287314	62287824	+	121	intron (NM_001146100, intron 9 of 17)	intron (NM_001146100, intron 9 of 17)	35131	NM_009314	21337	Mm.8054	NM_009314	ENSMUSG00000020081	Tacr2	Nk2r|Skr|Tac2r	tachykinin receptor 2	protein-coding	0.003922	0.477495
chr4	147280347	147280723	+	121	intron (NM_001039209, intron 1 of 2)	Lx|LINE|L1	104669	NM_001039209	195531	Mm.270762	NM_001039209	ENSMUSG00000078496	Zfp982	Gm13152|OTTMUSG00000010671	zinc finger protein 982	protein-coding	0.005319	0.506631
chr2	90904242	90904889	+	120	promoter-TSS (NM_025991)	promoter-TSS (NM_025991)	156	NM_026688	68349	Mm.30113	NM_026688	ENSMUSG00000005510	Ndufs3	0610010M09Rik|CI-30kD	NADH dehydrogenase (ubiquinone) Fe-S protein 3	protein-coding	0.064915	0.598765
chr3	85886813	85888033	+	120	promoter-TSS (NM_177130)	promoter-TSS (NM_177130)	95	NM_177130	320302	Mm.482978	NM_177130	ENSMUSG00000031286	Glt28d2	4732486J07Rik|Glt28d1l	glycosyltransferase 28 domain containing 2	protein-coding	0.068852	0.620803
chr6	127678457	127679913	+	120	Intergenic	Intergenic	89974	NM_201371	381813	Mm.39750	NM_201371	ENSMUSG00000030350	Prmt8	Hrmt1l3|Hrmt1l4	protein arginine N-methyltransferase 8	protein-coding	0.012363	0.522992
chrX	134276573	134276964	+	120	intron (NM_001167994, intron 1 of 13)	C-rich|Low_complexity|Low_complexity	216	NM_172540	215201	Mm.289368	NM_172540	ENSMUSG00000067369	Trmt2b	4732479N06Rik	TRM2 tRNA methyltransferase 2B	protein-coding	0.038363	0.594388
chr14	11034464	11034989	+	120	intron (NM_001308285, intron 2 of 9)	RMER1B|Other|Other	127309	NM_010210	14198	Mm.397619	NM_010210	ENSMUSG00000060579	Fhit	AW045638|Fra14A2	fragile histidine triad gene	protein-coding	0.005714	0.503802
chr19	25389667	25390101	+	120	intron (NM_181404, intron 4 of 13)	intron (NM_181404, intron 4 of 13)	-115822	NM_015826	50796	Mm.391208	NM_015826	ENSMUSG00000024837	Dmrt1	-	doublesex and mab-3 related transcription factor 1	protein-coding	0.016129	0.466667
chr1	164460435	164461886	+	120	Intergenic	Intergenic	-2805	NM_009721	11931	Mm.4550	NM_009721	ENSMUSG00000026576	Atp1b1	Atp4b|Atpb|Atpb-1|NKbeta1	ATPase, Na+/K+ transporting, beta 1 polypeptide	protein-coding	0.014473	0.507576
chr12	111933260	111935669	+	120	Intergenic	Intergenic	10018	NR_029464	77675	Mm.98331	NR_029464		5033406O09Rik	9130204G15Rik	RIKEN cDNA 5033406O09 gene	ncRNA	0.013699	0.507884
chr10	94609022	94609762	+	120	Intergenic	Intergenic	-23193	NR_106070	102466817		NR_106070	ENSMUSG00000098544	Mir7211	Gm27536|mmu-mir-7211	microRNA 7211	ncRNA	0.014865	0.533063
chr3	40708544	40709501	+	120	exon (NM_178386, exon 1 of 6)	exon (NM_178386, exon 1 of 6)	151	NM_178386	73333	Mm.78691	NM_178386	ENSMUSG00000069041	Slc25a31	1700034J06Rik|Ant4|Sfec	solute carrier family 25 (mitochondrial carrier; adenine nucleotide translocator), member 31	protein-coding	0.061651	0.59499
chr1	74019991	74020763	+	120	intron (NM_027884, intron 3 of 34)	MER21B|LTR|ERVL	104070	NM_027884	21961	Mm.309975	NM_027884	ENSMUSG00000055322	Tns1	1110018I21Rik|1200014E20Rik|AI648117|E030018G17Rik|E030037J05Rik|Tns	tensin 1	protein-coding	0.011658	0.525226
chr18	20930959	20931430	+	120	Intergenic	ID_B1|SINE|B4	-13431	NM_026301	67664	Mm.45980	NM_026301	ENSMUSG00000033107	Rnf125	4930553F04Rik	ring finger protein 125	protein-coding	0.016985	0.476695
chr4	129308596	129308978	+	120	TTS (NM_023485)	TTS (NM_023485)	21166	NM_023485	68828	Mm.132243	NM_023485	ENSMUSG00000001333	Sync	1110057H03Rik|SNIP4	syncoilin	protein-coding	0.010471	0.48564
chr2	28907768	28909868	+	120	3' UTR (NM_019446, exon 3 of 3)	3' UTR (NM_019446, exon 3 of 3)	7603	NM_019446	54422	Mm.21390	NM_019446	ENSMUSG00000026805	Barhl1	Dres115|MBH2	BarH-like 1 (Drosophila)	protein-coding	0.04619	0.603522
chr4	63233959	63237315	+	120	intron (NM_025685, intron 5 of 60)	intron (NM_025685, intron 5 of 60)	20225	NM_025685	373864	Mm.194116	NM_025685	ENSMUSG00000045672	Col27a1	5730512J02Rik|AI449266	collagen, type XXVII, alpha 1	protein-coding	0.007747	0.537682
chr6	31390381	31391388	+	120	intron (NR_040300, intron 2 of 2)	intron (NR_040300, intron 2 of 2)	7889	NR_040300	100503869	Mm.370532	NR_040300	ENSMUSG00000086212	Mkln1os	Gm13845|OTTMUSG00000014733	muskelin 1, intracellular mediator containing kelch motifs, opposite strand	ncRNA	0.01291	0.47619
chr1	72853812	72855033	+	120	Intergenic	Intergenic	20443	NM_010518	16011	Mm.405761	NM_010518	ENSMUSG00000026185	Igfbp5	AI256729|AW208790|IGFBP-5|IGFBP-5P	insulin-like growth factor binding protein 5	protein-coding	0.009009	0.517185
chr2	167415603	167416959	+	120	Intergenic	Intergenic	-5429	NM_148929	77031	Mm.278924	NM_148929	ENSMUSG00000039463	Slc9a8	1200006P13Rik|6430709P13Rik|AI182282|NHE-8|NHE8	solute carrier family 9 (sodium/hydrogen exchanger), member 8	protein-coding	0.013274	0.535741
chr18	60831185	60832441	+	120	exon (NM_011552, exon 12 of 25)	exon (NM_011552, exon 12 of 25)	17151	NM_001198984	21453	Mm.486251	NM_011552	ENSMUSG00000024613	Tcof1	AA408847|AW209012|treacle	treacle ribosome biogenesis factor 1	protein-coding	0.014331	0.582339
chr11	70843804	70844424	+	120	promoter-TSS (NM_019400)	promoter-TSS (NM_019400)	-647	NM_001291141	54189	Mm.7087	NM_019400	ENSMUSG00000020817	Rabep1	Rab5ep|rabaptin-5|rabaptin-5alpha	rabaptin, RAB GTPase binding effector protein 1	protein-coding	0.012903	0.508857
chr8	84959553	84960510	+	120	exon (NM_027187, exon 5 of 8)	exon (NM_027187, exon 5 of 8)	5980	NM_027187	69724	Mm.182470	NM_027187	ENSMUSG00000052926	Rnaseh2a	2400006P09Rik|RNASEHI|RNHIA|RNHL	ribonuclease H2, large subunit	protein-coding	0.011494	0.506263
chr5	92352689	92353404	+	120	intron (NM_001310664, intron 2 of 10)	RLTR13D2|LTR|ERVK	-4157	NM_021274	15945	Mm.877	NM_021274	ENSMUSG00000034855	Cxcl10	C7|CRG-2|INP10|IP-10|IP10|Ifi10|Scyb10|gIP-10|mob-1	chemokine (C-X-C motif) ligand 10	protein-coding	0.012587	0.481844
chr17	5413468	5414400	+	120	intron (NM_027457, intron 3 of 3)	intron (NM_027457, intron 3 of 3)	4833	NM_175349	106557	Mm.432764	NM_175349	ENSMUSG00000101959	Ldhal6b	4933402O15Rik|AI326310|LDHL|Ldhal	lactate dehydrogenase A-like 6B	protein-coding	0.023605	0.50911
chr6	83349052	83353299	+	120	intron (NM_175277, intron 1 of 3)	intron (NM_175277, intron 1 of 3)	1691	NM_175277	78653	Mm.391470	NM_175277	ENSMUSG00000045160	Bola3	1810056O20Rik	bolA-like 3 (E. coli)	protein-coding	0.028726	0.548023
chr17	13249428	13250487	+	120	Intergenic	U6|snRNA|snRNA	19694	NM_001167913	236574		NM_001167913	ENSMUSG00000073457	Smok2b	Gm1847|Smok+129	sperm motility kinase 2B	protein-coding	0.016053	0.488679
chr15	76721484	76723473	+	120	promoter-TSS (NM_198119)	promoter-TSS (NM_198119)	-305	NM_198119	378937	Mm.289666	NM_198119	ENSMUSG00000033707	Lrrc24	6430402H13Rik	leucine rich repeat containing 24	protein-coding	0.053796	0.60603
chr5	93042719	93044013	+	120	exon (NM_175270, exon 1 of 1)	exon (NM_175270, exon 1 of 1)	1656	NM_175270	78088	Mm.245085	NM_175270	ENSMUSG00000045314	Sowahb	5730467H21Rik|Ankrd56	sosondowah ankyrin repeat domain family member B	protein-coding	0.029366	0.564479
chr8	86744921	86745633	+	120	promoter-TSS (NR_027829)	promoter-TSS (NR_027829)	-422	NR_027829	666945	Mm.391806	NR_027829		Gm10638	ENSMUSG00000074178	predicted gene 10638	ncRNA	0.060393	0.553997
[truncated: 202,733+ more rows]
