# Supplementary material for: Hepatocyte FBXW7-dependent activity of nutrient-sensing nuclear receptors controls systemic energy homeostasis and NASH progression in male mice
Source: Nat Commun. 2023 Nov 1;14:6982. doi: 10.1038/s41467-023-42785-3 (PMC10620240; doi:10.1038/s41467-023-42785-3)
Supplement: Supplementary file 8 — Supplementary Data 5 [file 41467_2023_42785_MOESM8_ESM.xlsx]

## Sheet: Supplementary Data 5
Supplementary Data 5. Hepatic FA compositions of C29-treated Fbxw7L-/- mice.
I: Hepatic FFA Composition			Fbxw7L-/- + Vehicle						Fbxw7L-/- + C29
	FFA	Retention time (min)	1	2	3	4	5	6	1	2	3	4	5	6	Fbxw7L-/- C29 / Ctr	p-value	Replicates
Saturated fatty acids	C6:0	9.561	0.712196	1.47618	0.840393	0.657191	1.5485	0.765543	0.891611	0.557198	0.733571	0.64789	0.61832	0.867667	0.719376	0.137	n = 6
	C7:0	10.679	2.59389	1.02802	0.429454	1.181	0.334027	0.433612	0.600431	0.322485	0.557455	0.287904	0.266537	0.365648	0.400077	0.121	n = 6			up by C29
	C8:0	11.835	0.338947	1.85799	0.891972	1.97536	0.594323	0.341403	1.19253	0.291272	0.324136	1.29949	0.226944	0.893908	0.704714	0.432	n = 6			down by C29
	C9:0	12.986	0.10165	1.93477	1.27992	1.81851	0.734378	0.130769	1.10784	0.19947	0.108853	1.32396	0.175836	0.958797	0.645793	0.394	n = 6
	C10.0	14.11	0.478588	0.97069	2.28174	1.12486	0.470103	0.67402	0.697059	0.262665	0.131494	0.759991	0.268059	0.696549	0.469303	0.108	n = 6
	C11:0	15.266	1.14542	0.881857	0.973275	0.927234	1.24519	0.827023	0.910155	0.527942	1.66962	0.769588	0.642996	0.635304	0.859267	0.46	n = 6
	C12:0	16.221	0.964971	1.63653	0.0998818	1.62158	0.757158	0.919884	1.06909	0.78372	0.749219	1.10565	0.986247	1.20962	0.983924	0.949	n = 6
	C13:0	17.214	0.537066	1.81659	0.299699	1.66536	0.448367	1.23292	0.840926	0.783972	0.726499	0.906597	0.828675	1.00104	0.847952	0.588	n = 6
	C14:0	18.17	0.655164	1.46893	0.326366	1.81438	0.429081	1.30607	0.778898	0.862884	1.04223	0.915722	0.976093	0.865345	0.906863	0.72	n = 6
	C15:0	19.082	0.595076	1.69831	0.451306	1.46794	0.416396	1.37098	0.883863	0.766857	0.839404	0.853942	0.947898	0.973514	0.87758	0.616	n = 6
	C16:0	19.972	0.888059	2.03713	0.0781231	1.75873	0.106413	1.13155	1.12898	1.06783	0.918677	0.935157	1.55669	1.16405	1.12856	0.718	n = 6
	C17:0	20.813	0.983243	1.73396	0.410957	1.45908	0.343284	1.06948	0.967817	1.0176	0.642596	1.04556	0.981339	1.19694	0.97531	0.919	n = 6
	C18:0	21.649	1.08781	2.36378	0.306468	1.27631	0.106711	0.858917	0.756076	0.987569	0.925252	0.503075	0.979114	1.07529	0.871063	0.712	n = 6
	C20:0	23.218	1.10156	1.80051	0.396812	1.30275	0.175609	1.22276	0.744407	0.611896	0.801132	0.438216	0.579372	0.463026	0.606342	0.153	n = 6
Unsaturated fatty acids	C16:1n7	19.773	0.816219	1.38805	0.164334	1.41637	0.286018	1.92901	0.711677	1.29881	0.781582	0.832962	0.897842	1.22122	0.957348	0.89	n = 6
	C16:1n7t	19.793	0.805055	1.4258	0.158383	1.99665	0.312816	1.3013	1.66991	0.711744	1.15202	0.9372	1.61035	0.751414	1.13877	0.687	n = 5-6
	C18:1n7	21.486	0.705829	1.43542	0.199587	1.68561	0.973551		1.35746	0.865376	0.773217	1.46899	0.909394	1.14408	1.08642	0.756	n = 6
	C18:1n9	21.438	0.653689	1.80482	0.0602363	1.3027	0.0682229	2.11033	1.16186	0.360447	0.615405	0.447866	0.658254	0.968327	0.702027	0.45	n = 6
	C18:2n6	21.394	0.963233	2.03375	0.0644897	1.07842	0.0685678	1.79154	0.709065	0.412398	0.332981	0.426363	0.357353	0.746378	0.497423	0.178	n = 6
	C18:3n3	21.448	0.919551	1.93686	0.107696	1.12761	0.156627	1.75165	1.12092	0.458307	0.557049	0.517166	0.418737	0.522643	0.599136	0.255	n = 6
	C20:4n6	22.659	0.937003	2.78543	0.0731834	1.24892	0.108016	0.847446	0.685101	1.54149	1.00436	0.611906	1.21436	1.43449	1.08195	0.854	n = 6
II: Hepatic Esterfied FA Composition			Fbxw7L-/- + Vehicle							Fbxw7L-/- + C29
	Esterfied FA	Retention time (min)	1	2	3	4	5	6	7	1	2	3	4	5	6	Fbxw7L-/- C29 / Ctr	p-value	Replicates
Saturated fatty acids	C12:0	15.1947	0.423619	0.979027	1.03528	1.34068	0.673792	1.43036	1.11724	0.511424	1.03185	1.09442	0.930562	0.409508	0.653611	0.771896	0.234	n = 6-7
	C14:0	18.338	0.443407	0.745266	1.13467	1.14318	1.00508	1.20267	1.32573	0.588365	0.816992	1.38626	0.822053	0.386784	0.477991	0.746407	0.196	n = 6-7
	C15:0	20.4703	0.583191	0.870428	1.23112	1.22961	0.747007	1.21773	1.12091	0.820822	0.845175	0.772819	0.890361	0.356436	0.691115	0.729455	0.064	n = 6-7
	C16:0	23.1678	0.612601	1.04553	0.0987078	1.28014	0.98382	1.31353	1.66566	0.726869	1.20131	1.35306	0.995067	0.444047	0.924955	0.940885	0.813	n = 6-7
	C17:0	26.0506	0.681232	0.886454	1.01724	1.25639	0.750167	1.10006	1.30845	0.690379	0.874381	0.498379	0.940142	0.271055	0.820657	0.682499	0.042	n = 6-7
	C18:0	29.6928	0.87643	1.14614	0.072771	1.26034	0.842659	1.25403	1.54763	0.663624	1.15543	0.666264	0.99336	0.338137	1.04256	0.809896	0.419	n = 6-7
	C20:0	37.4451	0.792652	1.16501	1.33432	1.18149	0.613112	0.668079	1.24533	0.485844	0.73295	0.334714	0.509138	0.200263	0.454431	0.45289	0.002	n = 6-7
	C22:0	45.9656	0.675041	0.917824	1.00633	1.03913	0.919921	1.13952	1.30223	0.92592	0.94577	0.921887	0.990845	0.715849	0.977458	0.912955	0.349	n = 6-7
	C24:0	52.1198	0.574093	0.987159	1.17791	1.15684	0.962551	0.862338	1.27911	0.862673	0.850686	0.729351	0.944062	0.404361	0.81388	0.767502	0.081	n = 6-7
Unsaturated fatty acids	C16:1n7	24.3862	0.338642	0.634738	0.997631	1.19046	1.24642	1.59211		0.509539	0.864183	2.67548	0.647461	0.687118	0.329581	0.952227	0.084	n = 6
	C17:1n7	27.5031	0.509494	0.754141	1.30725	0.966422	0.921024	1.20392	1.33776	0.595316	0.779261	1.02395	0.826573	0.441727	0.451695	0.68642	0.064	n = 6-7
	C18:1n9	31.2115	0.630518	0.936135	0.10348	1.25255	0.957031	1.1386	1.98169	0.606458	1.22546	0.908331	0.859485	0.499168	0.670991	0.794983	0.441	n = 6-7
	C18:1t	30.7832	0.780038	0.956982	0.869353	1.104	0.745169	1.08334	1.46112	1.28372	0.549564	1.02871	0.538388	0.884	0.882591	0.861162	0.366	n = 6-7
	C20:1n9	39.2022	0.747438	0.914809	1.35984	1.1287	0.635025	0.835619	1.37856	0.734436	1.07384	0.649847	0.76252	0.525746	0.747642	0.749005	0.098	n = 6-7
	C24:1n9	53.1308	0.596063	0.770035	1.1976	1.15854	0.829011	1.07021	1.37854	0.848959	0.894483	0.729123	1.03742	0.628933	0.714019	0.808822	0.158	n = 6-7
	C18:2n6	33.8383	0.738598	1.01344	0.0801589	1.43263	0.734063	1.158	1.8431	0.545482	1.06838	0.545947	0.723131	0.253376	0.588465	0.620797	0.161	n = 6-7
	C18:3n3	36.9462	0.615224	0.953839	1.14668	1.51743	0.521108	1.02652	1.2192	0.53373	0.880864	0.557513	0.534047	0.181577	0.320798	0.501421	0.013	n = 6-7
	C18:3n6	35.4894	0.528457	0.989596	0.918658	1.02188	0.697101	0.867207	1.9771	0.393287	0.726962	0.421992	0.586083	0.27845	0.479392	0.481028	0.025	n = 6-7
	C20:2n6	42.2881	0.647914	0.833596	1.12933	1.0962	0.797742	1.12276	1.37245	0.748263	0.91957	0.670525	0.850896	0.508314	0.815748	0.752219	0.056	n = 6-7
	C20:4n6	45.9656	0.662994	0.930275	1.00618	1.0476	0.908787	1.14283	1.30134	0.934788	0.926612	0.927973	0.995539	0.723208	0.988504	0.916104	0.373	n = 6-7
	C20:5n3	48.7911	0.779574	1.10576	1.07756	1.30872	0.724717	0.823181	1.18049	0.58662	0.785686	0.682184	0.642834	0.258691	0.534061	0.581679	0.004	n = 6-7
	C22:2n6	50.1332	0.615615	0.975163	1.38253	1.55179	0.683487	0.60954	1.18187	1.40903	0.502611	0.702168	0.61776	0.359036	0.552615	0.690537	0.169	n = 6-7
	C22:6n3	54.8128	0.809377	1.06762	0.05664	1.26159	0.699168	1.34996	1.75564	0.908098	1.17709	0.755989	1.1044	0.521054	1.24568	0.952053	0.85	n = 6-7
