# Supplementary material for: Hepatocyte FBXW7-dependent activity of nutrient-sensing nuclear receptors controls systemic energy homeostasis and NASH progression in male mice
Source: Nat Commun. 2023 Nov 1;14:6982. doi: 10.1038/s41467-023-42785-3 (PMC10620240; doi:10.1038/s41467-023-42785-3)
Supplement: Supplementary file 9 — Supplementary Data 6 [file 41467_2023_42785_MOESM9_ESM.xlsx]

## Sheet: Supplementary Data 6
Supplementary Data 6. Primer sets used in this study.
Primers for mouse genotyping
Primer I for PCR genotyping of Fbxw7 mice	GGCTTAGCATATCAGCTATGG
Primer II for PCR genotyping of Fbxw7 mice	ATTGATACAAACTGGAGACGAGG
Primer III for PCR genotyping of Fbxw7 mice	ATAGTAATCCTCCTGCCTTGGC
Primers for mouse RT-qPCR
Gene	FW (5' 3')	RV (5' 3')
Abcd1	AAATCTACCCTCTAGTACGGCAG	TTTCCCGGCACAAGACTCG
Abcd2	CCATAGCAAGCGTGGAGGTAAC	CACTTCGCCCGCTGGTGTAATT
Acaa1a	TCTCCAGGACGTGAGGCTAAA	CGCTCAGAAATTGGGCGATG
Acaa1b	CAGGACGTGAAGCTAAAGCCT	CTCCGAAGTTATCCCCATAGGAA
Acaa2	GAGCATTGAAGAAAGCTGGGCTG	GAACCAGGTGTGCGGTGATTCTG
Acaca	CAGTGTGGGCTGGCTGGGGTC	CCACTGCCACTCCAGGGAAGAG
Acadl	TCTTTTCCTCGGAGCATGACA	GACCTCTCTACTCACTTCTCCAG
Acadm	GGGGAGGATGACGGAGCAGC	CGGGTACTTTAGGATCTGGG
Acads	TGGCGACGGTTACACACTG	GTAGGCCAGGTAATCCAAGCC
Acadvl	GTGAATGACCCTGCCAAGAACGAC	CCACAATCTCTGCCAAGCGAGC
Acat1	CCACTCCATGCACCACAGTAAAC	GTATGGGACATTGGACATGCTCTC
Acly	CATCGGCGTTGCGTTTGTGG	GCCCATACTCCTTCCTAGCA
Acox1	TAACTTCCTCACTCGAAGCCA	AGTTCCATGACCCATCTCTGTC
Acox2	AACCCAGGGGATCGAGTGT	CGCAGCTCAGTGTTTGGGAT
Acsl5	CTCTCATTGACTTGGACAACCAGTCTG	GCAAAAGACAGGAGCCCAGGTACTCTG
Acta2	TGCTGACAGAGGCACCACTGAA	CAGTTGTACGTCCAGAGGCATAG
Agpat1	TAAGATGGCCTTCTACAACGGC	CCATACAGGTATTTGACGTGGAG
Agpat2	CAGCCAGGTTCTACGCCAAG	TGATGCTCATGTTATCCACGGT
Akr1b10	GAGGACCTCTTCATCGTCAGCA	GCCAGTGGATTAGATACAGGTCC
Ankrd29	GCAGTGGCTTTACACCATTGGAG	TCCTCAGACGAAGTGGTGTTGG
Apaf1	CACGAGTTCGTGGCATATAGGC	GGAAATGGCTGTCGTCCAAGGA
Apcs	TGACCTTTCCCGCTCTCAGAGT	CTTCCATACCACGGACTGTGAC
Apoa4	CCAATGTGGTGTGGGATTACTT	AGTGACATCCGTCTTCTGAAAC
Apob	CCTGCTACTGTTCTTGGACACCAGC	CGTACTTTCGGAGGTGCTTGAATCG
Apoc2	GGGGTCTCGGTTCTTCCT	ATGCCTGCGTAAGTGCTCAT
Arbp	GCAGCAGATCCGCATGTCGCTCCG	GAGCTGGCACAGTGACCTCACACGG
Atf3	GAGGATTTTGCTAACCTGACACC	TTGACGGTAACTGACTCCAGC
Atg3	TAAGGCTGACGCTGGAGGTGAA	GTGCTCAACTGTTAAAGGCTGCC
Atg4a	CAGTCTCCACAGCGGATGAGTA	GTGTGATGGGTGCTTCTGAACC
Atg5	CTTGCATCAAGTTCAGCTCTTCC	AAGTGAGCCTCAACCGCATCCT
Atg7	CCTGTGAGCTTGGATCAAAGGC	GAGCAAGGAGACCAGAACAGTG
Atg9a	GTTAGCTGTGGAACACGTCCTC	GCAAGAATCACTCGGAGCAGCT
Atp5e	GCTACTCTGAAGCGACCCAG	GAACTCGGTCTTCAGGGCAT
Atp5h	GCTGGGCGTAAACTTGCTCTA	CAGACAGACTAGCCAACCTGG
Atp5j	TATTGGCCCAGAGTATCAGCA	GGGGTTTGTCGATGACTTCAAAT
Atp6v1b2	TGGCTCCAAAGCAGTGGTTCAG	CTCAGACACTGGTGTTCGGAGA
B-actin	TACAGCTTCACCACCACAGC	AAGGAAGGCTGGAAAAGAGC
Bax	AGGATGCGTCCACCAAGAAGCT	TCCGTGTCCACGTCAGCAATCA
Bcl2l13	GTCACAAGACCTGAAGGAGCCT	GCTTATTCCATCCGCTGGCATG
Bdh1	AGGCTGTGACTCTGGATTTGGG	CTGGATGGTTCTCAGTCGGTCA
Bnip3	CAGCGTTCCAGCCTCCGTCTC	GGTGTCTGGGAGCGAGGTGGG
Casp12	CAGATGAGGAACGTGTGTTGAGC	GGAACCAGTCTTGCCTACCTTC
Cav1	ATGTCTGGGGGCAAATACGTG	CGCGTCATACACTTGCTTCT
Ccl2	GCTACAAGAGGATCACCAGCAG	GTCTGGACCCATTCCTTCTTGG
Ccl20	GTGGGTTTCACAAGACAGATGGC	CCAGTTCTGCTTTGGATCAGCG
Ccn2	TGCGAAGCTGACCTGGAGGAAA	CCGCAGAACTTAGCCCTGTATG
Cd36	GATGTGCAAAACCCAGATGACGTG	GAACTGTGAAGTTGTCATCCTCTGTTCC
Cideb	CAATGGCCTGCTAAGGTCAGT	GATCACAGACACGGAAGGGTC
Clic6	GATGGTGAAGTCAAGACAGATGTG	CATTTCCCGCTGAGTTGGACTC
Cmpk2	AACTCTGCGGTGTTCCAAGACC	GGAACTTCCCTTTCTGGACCTC
Coasy	GGAAACCTGCTTCAGCCTCCAA	ATGCTCCCAAGTTCTTCAGCCG
Col1a1	CATGTTCAGCTTTGTGGACCTCCG	GGCAGATACAGATCAAGCATACCTCG
Col1a2	TTCTGTGGGTCCTGCTGGGAAA	TTGTCACCTCGGATGCCTTGAG
Col3a1	GACCAAAAGGTGATGCTGGACAG	CAAGACCTCGTGCTCCAGTTAG
Cox6a1	TCAACGTGTTCCTCAAGTCGC	AGGGTATGGTTACCGTCTCCC
Cox7a2	GCTGGCCCTTCGTCAGATT	GGCATCCCATTATCCTCCTGAA
Cox7b	TTGCCCTTAGCCAAAAACGC	TCATGGAAACTAGGTGCCCTC
Cpt1a	GTGAGTGGCGTCCTCTTTGGCAC	CGTCTGGAAGCTGTACAACATGGG
Cpt1b	GGGAGGCTCTGAGACACATCTACCTG	GGAGATGTCCACCTTGCAGTAGTTG
Cpt2	CAGCACAGCATCGTACCCACC	CTCCTTCCCAATGCCGTTCTC
Cs	CCCTGAGTGCCAGAAAATGCTG	CCACATGAGAAGGCAGAGCTGC
Ctsb	AGTCAACGTGGAGGTGTCTGCT	GTAGACTCCACCTGAAACCAGG
Cyp4a10	TTCCCTGATGGACGCTCTTTA	GCAAACCTGGAAGGGTCAAAC
Cyp4a14	TTTAGCCCTACAAGGTACTTGGA	GCAGCCACTGCCTTCGTAA
Cyp4a31	CTACTCAAGGCTCTCCAGCAGT	CCAGAACCATCGAGGAAAGGCA
Cyp4a32	TCCCTGATGGACGCTCTTTACC	AAGGGCAGGAATGAGTGGCTGT
Ddit3	GGAGGTCCTGTCCTCAGATGAA	GCTCCTCTGTCAGCCAAGCTAG
Decr1	CCAGTGTGTGATAGCCAGCAGA	TCAGGATCTCGAACATCACACCG
Dgat1	GCTCAGACATGGCAGCAGCAAATG	CCAATGATGAGTGTCACCCACACAG
Dgat2	CCTACTCCAAGCCCATCACCAC	GTGATTGTCAAAGAGCTTCACCAGG
Dtna	CGGCTTGATGAAGAACACAGGC	CGATGGTGAAGGAGATGTCAGG
Dusp8	CTTATCCAGCCTGCTACACGGA	AGCTTGCTGAGCAGGATGGACA
Ech1	GCTACCGCGATGACAGTTTC	TCAGAGATCGAAGGCTGATGTT
Echs1	AGCCTGTAGCTCACTGTTGTC	ATGTACTGAAAGTTAGCACCCG
Eci1	CAGAGTTCACCATCAGCCTGGA	GCCATACATCTCCAGCAAGTCC
Ehhadh	ATGGCTGAGTATCTGAGGCTG	GGTCCAAACTAGCTTTCTGGAG
Elovl6	GCTCAGCAAAGCACCCGAACTAGG	GGAGTACCAGGAGTACAGGAGCACAGTG
Epb41l4a	AACTCCTCCAGTGACCGCACTA	CTGAGTCTTCGCCACTGTTGTG
Fads1	ACCTGTCAGTCTTTGGCACCTC	TCCTTGCGGAAGCAGTTAGGCT
Fads2	TTCCTGGAGAGCCACTGGTTTG	GAAGAAGGACTGCTCCACATTGC
Fasn	CGGTCTGGAAAGCTGAAGGATC	GGAGTGAGGCTGGGTTGATACC
Fbxo32	GTACGATGTTACCCAAGAAGAGAGCAG	GGGAAAGTGAGACGGAGCAGC
Fbxw7	GGAGGATTACATCTGTCCAACCACC	CTCCAGTATCGACAAGTCTGAGCC
Fermt1	GCATTCAGGAGGATGAGCAGCT	CGATTTCCTCCAAGAGAACCGC
Fh1	GCAGTGGAAGTTCACAAGGTCCTG	CTGGACTTGCTGAACGTAACCAC
Foxo1	CGGAATGACCTCATGGATGG	GGTGAAGGGCATCTTTGGAC
Foxo3	CCAGATCTACGAGTGGATGGTGCG	GGCTGTGCAGGGACAGGTTGTG
G6pc	CGACTCGCTATCTCCAAGTGA	GGGCGTTGTCCAAACAGAAT
Gabarapl1	GTGCCCTCCGACCTCACTGTTG	GTCCAGGTGCTCCCATCTGCTG
Gabarapl2	GAAAAGGATCCAGCTTCCCTCC	TTCTCTCCGCTGTAGGCCACAT
Gck	GCCACAATGATCTCCTGCTACTATGAAG	CACCAGCTCCACATTCTGCATC
Gdf15	CCAACCAGAGCCGAGAGGACTC	GGGAGACCCTGACTCAGCGAC
Got2	GAGCGGCTGACCAAGGAGTT	TGAATGGCATGGGCAAGGTA
Gpam	CTTCAGAGGCTTCTAGGTCCCCTG	CGTTCTTCACGAGACAGTATGTGGC
Gpat4	GAAATGGTGGCATCTGTGTGGC	GCAGGCTTTCACCATTGCTCTC
Gpd1	CGCATCACTGTGGTACAAGAGG	CTTGGTGTTGTCACCGAAGCCA
Gyk	CCTCCTGACAACCGTAGCATATAAACTTG	GGAACGAAGTAGCAGCCATAAGAAGTACC
Gys1	CGGTTGTCGGACTTGCTAGATTGG	CATAGGTGAAGTGGTCTGGAAAGGC
Hadh	TCAAGCATGTGACCGTCATCG	TGGATTTTGCCAGGATGTCTTC
Hadha	GAGCTTTCGTCCTCTTCTGCT	CTGAAGGCACTCCGAGACT
Hadhb	ACTACATCAAAATGGGCTCTCAG	AGCAGAAATGGAATGCGGACC
Hmgcl	GCACTTTGCCAAAGCAGGTGAAG	CGGAAAGCATGTCGATCAGCCT
Hmgcs2	GGTCCTGCAAGTGAAGAGAGCG	GTCAGTTTGGTCCACATATTGGGCTG
Hprt	GCCCCAAAATGGTTAAGGTT	CAAGGGCATATCCAACAACA
Hsd17b4	AGGGGACTTCAAGGGAATTGG	GCCTGCTTCAACTGAATCGTAA
Igfbp1	CTGCCAAACTGCAACAAGAATG	GGTCCCCTCTAGTCTCCAGA
Il1b	GTTCTTTGAAGTTGACGGACCC	CAGCCACAATGAGTGATACTGC
Il1rn	TGTGCCTGTCTTGTGCCAAGTC	GCCTTTCTCAGAGCGGATGAAG
Il6	AAGTGCATCATCGTTGTTCA	GAGGATACCACTCCCAACAG
Itgbl1	TGAGGAGAGCACCAAGAAGTGC	GTCATCACACTCACAGGTCTTGC
Itpr3	GCAACCACATCTGGACGCTCTT	AGAAGGCACTGATGGTGTCCAG
Klf15	TACACCAAGAGCAGCCACCTCAAG	CGTGGGAAGCGATGCACTTTGATG
Lamp1	CCAGGCTTTCAAGGTGGACAGT	GGTAGGCAATGAGGACGATGAG
Lamp2	GAGCAGGTGCTTTCTGTGTCTAG	GCCTGAAAGACCAGCACCAACT
Ldha	AGACAAACTCAAGGGCGAGA	GCGGTGATAATGACCAGCTT
Ldlr	GAATCTACTGGTCCGACCTGTC	CTGTCCAGTAGATGTTGCGGTG
Lipa	ATCCTGGTGAGGAACACTCGGT	TAGAATCTGCCAGCAAGCCGTG
Lipe	GACCTCCGACTGGGTGCCTC	GCTGCCTCAGACACACTCCTGC
Lpin1	GTCCGTGGATTTGCACATGAAGTTG	CCATTCTCGCAGCTCCTTCTGAC
Lpin2	CCTGTTGCAGAAGATGTAGGTGATGTG	CCAGAATGGAAGAGTGAAGGCTCC
Lrp1	CGAGAGCCTTTGTGCTGGATGA	CGGATGTCCTTCTCAATGAGGG
Ltbp2	CTTCTCCTGCAAGGACTGTGAC	GACAGAGGCATTGGTAGGAACC
Map1lc3b	CGTCCGAGAAGACCTTCAAGCAG	GCCGTCTGATTATCTTGATGAGC
Mgll	CCCTACCAGGACCTGCCTCACC	CAGCCCCTTCAACATATGAGCC
Mpc1	CTCCAGAGATTATCAGTGGGCG	GAGCTACTTCGTTTGTTACATGGC
Mpc2	CTCAGTCCACTGTGTTGATGGC	ATCCGAAACAGCTGAGAGGCTC
Mttp	CAGTTCTCACAGTACCCGTTCTTGGTC	GGGAATACCACGTTGCACATCTCAGAG
Nbr1	CTGCTCCTTGTGACACAGACCA	GAACTCAGGAGTGGCTTCTGGA
Ndufa2	TTGCGTGAGATTCGCGTTCA	ATTCGCGGATCAGAATGGGC
Ndufa8	GGAGCTGCCAACTCTGGAAG	CCAGCGGCACAGCATAAAC
Ndufb3	ACAGACAGTGGAAAATTGAAGGG	GCCCATGTATCTCCAAGCCT
Ndufc1	GTAGTGCTGCGCTCGTTTTC	CCAACCAGTTAGGTTTGGCAT
Ndufs4	CAGAGAGAGATGGGAAAATCCTTTG	CTTCTTCTCTTCCACATCATAGCTCC
Optn	AGGTGGAGAGACTTGAAGTCGC	TCCTCGCTGTCTGCTTCTCAGT
Pank1	GTCAGCATCCTGGCAGTGTACT	GGTCTCACAACCAGTCAGCAAG
Pck1	CCAGGCAGTGAGGAAGTTCG	GAGGGTCAGTGAGAGCCAGC
Pcx	CTGAAGTTCCAAACAGTTCGAGG	CGCACGAAACACTCGGATG
Pdgfa	CTGGCTCGAAGTCAGATCCACA	GACTTGTCTCCAAGGCATCCTC
Pdhb	AGGAGGGAATTGAATGTGAGGT	ACTGGCTTCTATGGCTTCGAT
Pdk4	GATCCTAACCACCGCCAGCC	GCAAAGGACGTTCTTTCACAG
Pfkl	CCATCAGCAACAATGTGCCTGG	TGAGGCTGACTGCTTGATGCGA
Pfkm	GATCTTTGCCAACACCCCTGACTC	GGTCGGAGGTGTCCAGATCAATCTC
Ppargc1a	CAGTCCTTCCTCCATGCCTG	GGGTTTGTTCTGATCCTGTGG
Pgm1	AGCCAATGACCCAGATGCTGAC	TCCAGGAAGTGAAGAGCCACCA
Phkg2	GAGGATGAACTCCCTGACTGG	CTGACACCTCCATGATCTTCACTG
Phlda3	CGCCACATCTACTTCACGCTAG	CAGTCTGGATGGCCTGTTGATTC
Pink1	CGACAACATCCTTGTGGAGTGG	CATTGCCACCACGCTCTACACT
Pklr	GAGTCTTCCCCTTGCTCTACCGTGAG	GTATAGCCAGAGCCAGGTCGCCAG
Pla2g12b	GGTGCCAACAAATACCGCTGTG	CAAGGTCCACACGGTGTTGAAC
Plin1	GTTCCTCCTGCCACCAGACAAG	GGTGCTGACCCTCCTCACAAG
Plin4	GGAGGCTGCATGTGGGAAGC	GGCTGGTTACTAGGCTGCTGTAAGC
Pnpla2	CCGCTGGAGAGTGCAGTGTCCTTC	GCAAGACAGTGGCACAGAGGGCAG
Ppara	GGCGTTTCCTGAGACCCTCG	GGCTCTCTGTGTCCATG
Prkaa2	CTCTAGCTGTGAAAAAAGCCAAGTGG	CTCCGACTGTCTACCAGGTAAAGCTG
Prkag2	CAGAAAGTGGCGTTTATATGCGATTC	GGCTACCAAGGCAAAGAAGGC
Prkn	CCAGAGGAAAGTCACCTGCGAA	GTTCGAGCAGTGAGTCGCAATC
Pygl	GGCAGAAGTGGTGAACAATGACC	TCCGATAGGTCTGTGGCTGGAA
Rgs4	CTGAAGTCGGAATACAGCGAGG	CTGGTGCAAGAGTCCAGGTTCA
Scd1	CAGCCTGTTCGTTAGCACCTTCTTG	CACTGGCAGAGTAGTCGAAGGGGAAG
Sctr	TTCTCACCGTCTGCTCCTTCGT	TCTGCCAGAGAACATCCTCAGG
Sdha	GGAACACTCCAAAAACAGACCT	CCACCACTGGGTATTGAGTAGAA
Sdhb	ACCCCTTCTCTGTCTACCGCTGCCAC	GTTGACAGGCACACTCAGCACGGACT
Slc25a20	GGGTTTGGTCTGGGGAAGAAACTACAG	GTAAGCATTTGATCCGTTCTCCAGG
Slc27a5	CTGCGGTACTTGTGTAACGTCC	TCCGAATGGGACCAAAGCGTTG
Slc2a2	GCCATCAACATGATCTTCACGGCTG	CAGTCATGCTCACGTAACTCATCCAGG
Slc2a4	GCTCTCACAGTACTCCCTGCTCTCC	GGACATTGGACGCTCTCTCTCC
Sqstm1	GCTCTTCGGAAGTCAGCAAACC	GCAGTTTCCCGACTCCATCTGT
Srebf1	CTGCCCGGACACACCAGCTC	TGCCCAGGAGCCGACAGGAA
Stmn2	CAGAAGCTCCACGAACTCTAGC	TGCTTCAGCACCTGAGCCTCTT
Stx17	GCTGCTTCTCAGAGTCTGACTC	TGTCAGTGACCAGATGGCTCAG
Sucla2	GGGCAGAATATGCAATCAAGTTTTGGTC	GTTCTCGGCAGCCACATCTTCAATG
Suclg1	GAATGGGATACGACACGGGTCTTAC	CCAAAGCCTGCTGACTGTGAAAGG
Suclg2	CTGTGCCATCATTGCCAACG	ATGGGGAGTCCGCTGCTCTT
Tgfb2	TTGTTGCCCTCCTACAGACTGG	GTAAAGAGGGCGAAGGCAGCAA
Thy1	CCTTACCCTAGCCAACTTCACC	TTATGCCGCCACACTTGACCAG
Tnfa	CTTCCAGAACTCCAGGCGGTGC	CCATAGAACTGATGAGAGGGAGGC
Tnfrsf12a	GACCTCGACAAGTGCATGGACT	CGCCAAAACCAGGACCAGACTA
Tpi1	CGTGTTCGAGCAAACCAAGGTC	GGAGCTTCTCGTGTACTTCCTGTG
Trim63	CCTGCCCTGCCAACACAACC	CGTGTTCCTTGCACATCGGGTG
Trp53inp2	GCCTTTGTCTCTGAGGAGGATG	CCAGCTCTCATCCATCAAGGAG
Tyms	GCATGGAGAACTCCAGTACCTG	CACTCGTTTGGTTGTGAGCAGAG
Ucp2	AGGTCCGCTTCCAGGCTCAG	CCGGAGCATGGTAAGGGCACA
Ulk1	GCAGCAAAGACTCCTGTGACAC	CCACTACACAGCAGGCTATCAG
Uqcrc2	GCCACCTTCATCCGTCCTTCAACAGA	CGTATGTCCCAAGTTTCCACTCGCTG
Uqcrq	CCTACAGCTTGTCGCCCTTT	GATCAGGTAGACCACTACAAACG
Uvrag	CAAGCTGACAGAAAAGGAGCGAG	GGAAGAGTTTGCCTCAAGTCTGG
Primers for human RT-qPCR
Gene	FW (5' 3')	RV (5' 3')
ABCD1	CCTTCTGGAACGCCTGTGGTAT	TTCCAAGGCTGCCTTCTTCACG
ACAA1	GACAGGTCATCACGCTGCTCAA	CCAGGGTATTCAAAGACGGCAG
ACADM	GCGATGTTCAGATACTAGAGGAATTGTC	CAGGGCATACTTGGTAGCTTCATCC
ACOX1	GGCGCATACATGAAGGAGACCT	AGGTGAAAGCCTTCAGTCCAGC
AKR1B10	GAGGACCTGTTCATCGTCAGCA	CGTCCAGATAGCTCAGCTTCAG
ATG3	ACTGATGCTGGCGGTGAAGATG	GTGCTCAACTGTTAAAGGCTGCC
ATG5	CAGAAGCTGTTTCGTCCTGTGGC	CGGGTAGCTCAGATGTTCACTCAG
ATG7	CGTTGCCCACAGCATCATCTTC	CACTGAGGTTCACCATCCTTGG
B-ACTIN	CACCATTGGCAATGAGCGGTTC	AGGTCTTTGCGGATGTCCACGT
CPT1A	CAGGAGACAGAGTTCCCTGG	TCTAACGTCACGAAGAACGCT
FBXW7	CAGCAGTCACAGGCAAATGT	GCATCTCGAGAACCGCTAAC
GABARAPL1	GTGCATCATGAAGTTCCAGTACAAG	CTCTTGTCCAGATCAGGCACCC
HPRT1	CTAATCATTATGCTGAGGATTTGG	CTATTCAGTGCTTTGATGTAATCCAGC
HSD17B4	GAGAATGCCAGCAAGCCTCAGA	GCTGTAGACGTTGCACGACTAG
PDGFA	CAGCGACTCCTGGAGATAGACT	CGATGCTTCTCTTCCTCCGAATG
PINK1	GTGGACCATCTGGTTCAACAGG	GCAGCCAAAATCTGCGATCACC
PPARA	TCGGCGAGGATAGTTCTGGAAG	GACCACAGGATAAGTCACCGAG
PRKN	CCAGAGGAAAGTCACCTGCGAA	CTGAGGCTTCAAATACGGCACTG
RPLP0	CGAAATGTTTCATTGTGGGAG	CATTCCCCCGGATATGAGGCAGCAG
SLC25A20	ATCAGCCCGCTCAAGAACCT	CGGAAACAGTCAAAGGTCCCA
ULK1	GCAAGGACTCTTCCTGTGACAC	CCACTGCACATCAGGCTGTCTG
TBP	CCTTGTGCTCACCCACCAACAATTTAG	CCATTACGTCGTCTTCCTGAATCCCTTTAG
Primer sequences for mouse ChIP-qPCR
Gene	FW (5' 3')	RV (5' 3')
Acadm	CGAAGGTCACGTTCTTTCCAGAG	CCAAGTAAAGGTCACAGCTGACTG
Atp5e	AGGTGAGCAAGGTCAGTGTCAG	TAGCCTACAGTACCTGCATGATCG
Cpt1a	CCTTGAACCCCGTGCAAATATTGA	CCACGTTACCTCAACAGAGCAAAG
Esrra	GTGGCCCCGCCTTTCCCCGTGACCTTCATT	ACCCCTGAGGACCCTCAAGTGGAGAAGCAG
Fbxw7 set1	GGTTGTTGTGGCAGAAGACTACCAAG	GCACATACAGCGAATTGCATCTATCC
Fbxw7 set2	CCAACCTGCCCACCCTGTTCTC	GTGAATGTTCTAAATCAAGAGCAGCTTTCCC
Ndufa2	GGAGGTCAAGGTCATAGCTCCAG	GCGTGAGATTCGCGTTCACTTATG
Pdk4	GTGATCCCGACACGGTTTCCAT	AAGTCCTAGCGACCTGGGATCTAT
Plin5	GAAAGTTGAGGCAAAGATTGCACG	ATGGTGGGGATACATAGGGCATGA
Neg Ctr1	TTGGCATTGATATTGGGGGTGGGAGCAACT	GACTTCTTACTTTGACGCTTTCCTCCATCG
Neg Ctr2	CCAAGCACAAATATCTAATCACCCTTTC	CTTCTTGATAGGTTTATGGGTTGGGC
