# Supplementary material for: Hepatocyte FBXW7-dependent activity of nutrient-sensing nuclear receptors controls systemic energy homeostasis and NASH progression in male mice
Source: Nat Commun. 2023 Nov 1;14:6982. doi: 10.1038/s41467-023-42785-3 (PMC10620240; doi:10.1038/s41467-023-42785-3)
Supplement: Supplementary file 10 — Supplementary Data 7 [file 41467_2023_42785_MOESM10_ESM.xlsx]

## Sheet: Supplementary Data 7
Supplementary Data 7. Antibody list.
Antibodies	Immunoblot dilution	IP	ChIP	Source	Cat. No.	Clone	Manufacturer’s website:
Col1a1 antibody	1:200 dilution			Santa Cruz Biotechnology	sc-293182	3G3	https://www.scbt.com/p/col1a1-antibody-3g3
GDF15 antibody	1:1000 dilution			Proteintech	27455-1-AP		https://www.ptglab.com/products/GDF15-Antibody-27455-1-AP.htm#publications
TGF beta 2 antibody	1:1000 dilution			Proteintech	19999-1-AP		https://www.ptglab.com/products/TGFB2-Specific-Antibody-19999-1-AP.htm
CTGF antibody	1:200 dilution			Santa Cruz Biotechnology	sc-365970	E-5	https://www.scbt.com/p/ctgf-antibody-e-5?gclid=Cj0KCQiA4b2MBhD2ARIsAIrcB-RsbV3tU1zIEP2581W1P5QOdTjb_FsqLwt7jq5xXzw633ZxCqnj8SkaAuE_EALw_wcB
αSMA antibody	1:500 dilution			Thermo Fisher Scientific	14-9760-82	1A4	https://www.thermofisher.com/antibody/product/Alpha-Smooth-Muscle-Actin-Antibody-clone-1A4-Monoclonal/14-9760-82
Vinculin antibody	1:2000 dilution			Sigma-Aldrich	MAB3574	VIIF9	https://www.emdmillipore.com/CA/en/product/Anti-Vinculin-clone-VIIF9-7F9,MM_NF-MAB3574-25UG
Phospho-eIF2α (Ser51) antibody	1:1000 dilution			Cell Signaling Technology	9721S		https://www.cellsignal.com/products/primary-antibodies/phospho-eif2a-ser51-antibody/9721
eIF2α antibody	1:1000 dilution			Cell Signaling Technology	9722S		https://www.cellsignal.com/products/primary-antibodies/eif2a-antibody/9722?site-search-type=Products&N=4294956287&Ntt=elf2a+9722s&fromPage=plp&_requestid=429302
CHOP antibody	1:1000 dilution			Cell Signaling Technology	5554S	D46F1	https://www.cellsignal.com/products/primary-antibodies/chop-d46f1-rabbit-mab/5554
Caspase-12 antibody	1:1000 dilution			Cell Signaling Technology	35965S		https://www.cellsignal.com/products/primary-antibodies/caspase-12-antibody/35965
Caspase-3 antibody	1:1000 dilution			Cell Signaling Technology	9662S		https://www.cellsignal.com/products/primary-antibodies/caspase-3-antibody/9662
Cleaved PARP (Asp214) antibody	1:1000 dilution			Cell Signaling Technology	9544S		https://www.cellsignal.com/products/primary-antibodies/cleaved-parp-asp214-antibody-mouse-specific/9544
V5 tag antibody	1:2000 dilution	0.5 μg/IP		Abcam	ab9116		https://www.abcam.com/v5-tag-antibody-ab9116.html
LDHA antibody	1:1000 dilution			Cell Signaling Technology	2012S		https://www.cellsignal.com/products/primary-antibodies/ldha-antibody/2012
Citrate synthetase antibody	1:1000 dilution			Abcam	ab96600		https://www.abcam.com/citrate-synthetase-antibody-ab96600.html
Phospho-Acetyl-CoA Carboxylase (Ser79) antibody	1:1000 dilution			Cell Signaling Technology	3661S		https://www.cellsignal.com/products/primary-antibodies/phospho-acetyl-coa-carboxylase-ser79-antibody/3661
Acetyl-CoA Carboxylase antibody	1:1000 dilution			Cell Signaling Technology	3662S		https://www.cellsignal.com/products/primary-antibodies/acetyl-coa-carboxylase-antibody/3662
Fatty Acid Synthase (FASN) antibody	1:1000 dilution			ABclonal	A0461		https://abclonal.com/catalog-antibodies/FattyAcidSynthaseRabbitpAb/A0461
Lipin 1 antibody	1:1000 dilution			Abcam	ab70138		https://www.abcam.com/lipin-1-antibody-ab70138.html
GLUT-4 antibody	1:1000 dilution			Sigma-Aldrich	07-1404		https://www.sigmaaldrich.com/CA/en/product/mm/071404
Phospho-HSL (Ser563) antibody	1:1000 dilution			Cell Signaling Technology	4139S		https://www.cellsignal.com/products/primary-antibodies/phospho-hsl-ser563-antibody/4139
Phospho-HSL (Ser660) antibody	1:1000 dilution			Cell Signaling Technology	4126S		https://www.cellsignal.com/products/primary-antibodies/phospho-hsl-ser660-antibody/4126
HSL antibody	1:1000 dilution			Cell Signaling Technology	4107S		https://www.cellsignal.com/products/primary-antibodies/hsl-antibody/4107
Phospho-Glycogen Synthase (Ser641) antibody	1:2000 dilution			Cell Signaling Technology	47043T	D4H1B	https://www.cellsignal.com/products/primary-antibodies/phospho-glycogen-synthase-ser641-d4h1b-xp-rabbit-mab/47043?site-search-type=Products&N=4294956287&Ntt=+%28ser641%29+%28d4h1b%29+&fromPage=plp
Glycogen Synthase antibody	1:2000 dilution			Cell Signaling Technology	3886S	15B1	https://www.cellsignal.com/products/primary-antibodies/glycogen-synthase-15b1-rabbit-mab/3886
beta Actin antibody	1:2000 dilution			Abcam	ab8226	mAbcam 8226	https://www.abcam.com/beta-actin-antibody-mabcam-8226-loading-control-ab8226.html
CHREBP antibody	1:1000 dilution			Novus Biologicals	NB400-135		https://www.novusbio.com/products/chrebp-antibody_nb400-135
SREBP-1 antibody	1:500 dilution			Santa Cruz Biotechnology	8984X		https://datasheets.scbt.com/sc-8984.pdf
ATGL antibody	1:1000 dilution			ABclonal	A6245		https://abclonal.com/catalog-antibodies/ATGLPNPLA2RabbitpAb/A6245
CPT1A antibody	1:1000 dilution			ABclonal	A5307		https://abclonal.com/catalog-antibodies/CPT1ARabbitpAb/A5307
ACADM antibody	1:2000 dilution			St John's Laboratory	STJ96389		https://stjohnslabs.com/anti-acadm-antibody-internal-stj96389/
ACADL antibody	1:2000 dilution			ABclonal	A1266		https://abclonal.com/catalog-antibodies/ACADLPolyclonalAntibody/A1266
ACOX1 antibody	1:1000 dilution			ABclonal	A8091		https://abclonal.com/catalog-antibodies/ACOX1PolyclonalAntibody/A8091
HSD17B4 antibody	1:1000 dilution			St John's Laboratory	STJ96751		https://stjohnslabs.com/anti-hsd17b4-antibody-n-term-stj96751/
DECR1 antibody	1:1000 dilution			Epitomics	S2218		https://www.antibodypedia.com/gene/12737/DECR1/antibody/201195/S2218
PPARα antibody	1:200 dilution	0.5 μg/IP		Santa Cruz Biotechnology	sc-9000		https://datasheets.scbt.com/sc-9000.pdf
Phospho-AMPKα (Thr172) antibody	1:1000 dilution			Cell Signaling Technology	2535S	40H9	https://www.cellsignal.com/products/primary-antibodies/phospho-ampka-thr172-40h9-rabbit-mab/2535?_=1604894915134&Ntt=2535S&tahead=true
AMPKα antibody	1:1000 dilution			Cell Signaling Technology	2532S		https://www.cellsignal.com/products/primary-antibodies/ampka-antibody/2532?Ntk=Products&Ntt=2532
Cytochrome C antibody	1:1000 dilution			ABclonal	A13430		https://abclonal.com/catalog-antibodies/CytochromecRabbitpAb/A13430
Caspase-9 antibody	1:1000 dilution			Cell Signaling Technology	9504T		https://www.cellsignal.com/products/primary-antibodies/caspase-9-antibody-mouse-specific/9504
ULK1 antibody	1:1000 dilution			Cell Signaling Technology	8054S	D8H5	https://www.cellsignal.com/products/primary-antibodies/ulk1-d8h5-rabbit-mab/8054
Atg7 antibody	1:1000 dilution			Cell Signaling Technology	2631S		https://www.cellsignal.com/products/primary-antibodies/atg7-antibody/2631?site-search-type=Products&N=4294956287&Ntt=atg7+2631&fromPage=plp&_requestid=1637934
Atg5 antibody	1:1000 dilution			Cell Signaling Technology	12994S	D5F5U	https://www.cellsignal.com/products/primary-antibodies/atg5-d5f5u-rabbit-mab/12994
Atg3 antibody	1:1000 dilution			Cell Signaling Technology	3415S		https://www.cellsignal.com/products/primary-antibodies/atg3-antibody/3415
GABARAPL1 antibody	1:1000 dilution			Abcam	ab86497		https://www.abcam.com/gabarapl1-antibody-ab86497.html
p62/SQSTM1 antibody	1:1000 dilution			Novus Biologicals	H00008878-M01	2C11	https://www.novusbio.com/products/p62-sqstm1-antibody-2c11_h00008878-m01
LAMP2 antibody	1:1000 dilution			Abcam	ab13524	GL2A7	https://www.abcam.com/lamp2-antibody-gl2a7-ab13524.html
PINK1 antibody	1:1000 dilution			Santa Cruz Biotechnology	sc-517353	38CT20.8.5	https://www.scbt.com/p/pink1-antibody-38ct20-8-5
Parkin antibody	1:200 dilution			Santa Cruz Biotechnology	sc-32282	PRK8	https://www.scbt.com/p/parkin-antibody-prk8
BNIP3 antibody	1:1000 dilution			Abcam	ab10433	ANa40	https://www.abcam.com/bnip3-antibody-ana40-ab10433.html
Fis1 antibody	1:200 dilution			Santa Cruz Biotechnology	sc-98900		https://datasheets.scbt.com/sc-98900.pdf
Drp1 antibody	1:1000 dilution			BD Transduction Laboratories	611113	8/DLP1	https://www.bdbiosciences.com/en-us/products/reagents/microscopy-imaging-reagents/immunofluorescence-reagents/purified-mouse-anti-dlp1.611113
MFF antibody	1:1000 dilution			Proteintech	17090-1-AP		https://www.ptglab.com/products/MFF-Antibody-17090-1-AP.htm
Mfn2 antibody	1:1000 dilution			Sigma-Aldrich	M6319		https://www.sigmaaldrich.com/CA/en/product/sigma/m6319?gclid=Cj0KCQiA4b2MBhD2ARIsAIrcB-R8l-W_8EPk99MpeRbTCfH10KpiGiSPRmvGZzNfOEm_1Ugq3r5zdVAaAoecEALw_wcB
OPA1 antibody	1:1000 dilution			BD Transduction Laboratories	612607	18/OPA1	https://www.bdbiosciences.com/en-us/products/reagents/microscopy-imaging-reagents/immunofluorescence-reagents/purified-mouse-anti-opa1.612607
COX7A2 antibody	1:1000 dilution			ABclonal	A8406		https://abclonal.com/catalog-antibodies/COX7A2PolyclonalAntibody/A8406
UQCRQ antibody	1:1000 dilution			ABclonal	A9872		https://abclonal.com/catalog-antibodies/UQCRQRabbitpAb/A9872
Total OXPHOS Rodent WB antibody Cocktail	1:5000 dilution			Abcam	ab110413		https://www.abcam.com/total-oxphos-rodent-wb-antibody-cocktail-ab110413.html
NDUFB3 antibody	1:1000 dilution			ABclonal	A14378		https://abclonal.com/catalog-antibodies/NDUFB3PolyclonalAntibody/A14378
LC3B antibody	1:1000 dilution			Sigma-Aldrich	L7543		https://www.sigmaaldrich.com/CA/en/product/sigma/l7543
FoxO1 antibody	1:1000 dilution			Cell Signaling Technology	2880T	C29H4	https://www.cellsignal.com/products/primary-antibodies/foxo1-c29h4-rabbit-mab/2880
PDK4 antibody	1:1000 dilution			ABclonal	A13337		https://abclonal.com/catalog-antibodies/PDK4PolyclonalAntibody/A13337
Perilipin-1 antibody	1:1000 dilution			Cell Signaling Technology	9349S	D1D8	https://www.cellsignal.com/products/primary-antibodies/perilipin-1-d1d8-xp-rabbit-mab/9349
Phospho-mTOR (Ser2448) antibody	1:1000 dilution			Cell Signaling Technology	2971S		https://www.cellsignal.com/products/primary-antibodies/phospho-mtor-ser2448-antibody/2971
phospho-p70 S6 Kinase (Thr389) antibody	1:1000 dilution			Sigma-Aldrich	07-018-I		https://www.emdmillipore.com/CA/en/product/Anti-phospho-p70-S6-Kinase-Thr389-Antibody,MM_NF-07-018-I?ReferrerURL=https%3A%2F%2Fwww.google.com%2F
S6K1 antibody	1:1000 dilution			Abcam	ab32529	E343	https://www.abcam.com/s6k1-antibody-e343-ab32529.html
Phospho-ULK1 (Ser757) antibody	1:1000 dilution			Cell Signaling Technology	6888S		https://www.cellsignal.com/products/primary-antibodies/phospho-ulk1-ser757-antibody/6888
Phospho-JNK (Thr183/Tyr185) antibody	1:1000 dilution			Cell Signaling Technology	4668T	81E11	https://www.cellsignal.com/products/primary-antibodies/phospho-sapk-jnk-thr183-tyr185-81e11-rabbit-mab/4668?site-search-type=Products&Ns=productCitationsCount%7C1&N=4294956287&Ntt=jnk&fromPage=plp
JNK antibody	1:1000 dilution			Cell Signaling Technology	9252T		https://www.cellsignal.com/products/primary-antibodies/sapk-jnk-antibody/9252?site-search-type=Products&Ns=productCitationsCount%7C1&N=4294956287&Ntt=jnk&fromPage=plp
APOA4 antibody	1:1000 dilution			Proteintech	17996-1-AP		https://www.ptglab.com/products/APOA4-Antibody-17996-1-AP.htm
APCS antibody	1:1000 dilution			Proteintech	20773-1-AP		https://www.ptglab.com/products/APCS-Antibody-20773-1-AP.htm
IGFBP1 antibody	1:1000 dilution			Cell Signaling Technology	31025S	D4E9T	https://www.cellsignal.com/products/primary-antibodies/igfbp1-d4e9t-xp-rabbit-mab/31025
ERRα rabbit antibody	1:1000 dilution		10 μL	Abcam	ab76228		https://www.abcam.com/estrogen-related-receptor-alpha-antibody-epr46y-ab76228.html
PPARα rabbit antibody			4 μL	Millipore	MAB3890		https://www.emdmillipore.com/CA/en/product/Anti-PPAR-Antibody,MM_NF-MAB3890
FBXW7 antibody for mouse tissue	1:1000 dilution	0.5 μg/IP		R&D Systems	MAB7776	800201	https://www.rndsystems.com/products/human-fbxw7-cdc4-antibody-800201_mab7776
Lamin B1 antibody	1:1000 dilution			Cell Signaling Technology	12586S	D4Q4Z	https://www.cellsignal.com/products/primary-antibodies/lamin-b1-d4q4z-rabbit-mab/12586?utm_strategy=lev&utm_conv=mon&utm_stage=ous&utm_tactic=ppc&utm_region=hq&gclid=Cj0KCQiAkuP9BRCkARIsAKGLE8VtvgMbQUUx28nkmNiS3y1igcNtGp-MdcWDxeqkXjLqkZdygjjqZrAaAkKGEALw_wcB&gclsrc=aw.ds
alpha-Tubulin antibody	1:5000 dilution			Cedarlane	CLT9002	DM1A	https://www.biocompare.com/9776-Antibodies/91113-Mouse-AntiHuman-BetaTubulin-Monoclonal-antibody-Unconjugated-Clone-dm1a/
mTOR antibody	1:1000 dilution			Cell Signaling Technology	2983S		https://www.cellsignal.com/products/primary-antibodies/mtor-7c10-rabbit-mab/2983
Ubiquitin antibody	1:1000 dilution			Cell Signaling Technology	3933S		https://www.cellsignal.com/products/primary-antibodies/ubiquitin-antibody/3933
FBXW7 antibody for Human cell line	1:2000 dilution			Bethyl Laboratories	A301-721A		https://www.thermofisher.com/antibody/product/FBW7-Antibody-Polyclonal/A301-721A
Aif1 antibody	1:200 dilution			FUJIFILM Wako Pure Chemical Corporation	019-19741		https://labchem-wako.fujifilm.com/us/product/detail/W01W0101-1974.html
normal rabbit IgG		0.5 μg/IP		Invitrogen	10500C		https://www.thermofisher.com/antibody/product/Rabbit-IgG-Isotype-Control/10500C
normal mouse IgG		0.5 μg/IP		Invitrogen	10400C		https://www.thermofisher.com/antibody/product/Mouse-IgG-Isotype-Control/10400C
rabbit TrueBlot®: Anti-rabbit IgG HRP	1:4000 dilution			Rockland	18-8816-33		https://www.rockland.com/categories/trueblot/rabbit-trueblot-anti-rabbit-igg-hrp-18-8816-31/
Rabbit IgG, HRP-Linked Whole Ab	1:5000 dilution			VWR	CA95017-556L		https://ca.vwr.com/store/catalog/product.jsp?catalog_number=CA95017-556L
Mouse IgG, HRP-Linked Whole Ab	1:5000 dilution			VWR	CA95017-332L		https://ca.vwr.com/store/catalog/product.jsp?catalog_number=CA95017-332L
