# Supplementary material for: Hepatocyte FBXW7-dependent activity of nutrient-sensing nuclear receptors controls systemic energy homeostasis and NASH progression in male mice
Source: Nat Commun. 2023 Nov 1;14:6982. doi: 10.1038/s41467-023-42785-3 (PMC10620240; doi:10.1038/s41467-023-42785-3)
Supplement: Supplementary file 11 — Supplementary Data 8 [file 41467_2023_42785_MOESM11_ESM.xlsx]

## Sheet: Supplementary Data 8
Supplementary Data 8. CoA MRM and MS Parameters.
Compound Name	Precursor Ion	Product Ion	Retention time (min)	Fragmentor	Collision Energy
Acetyl-CoA	810.1	428	5.9	154	20
Acetyl-CoA	810.1	3003.2	5.9	154	24
Malonyl-CoA	854.1	347.2	4.5	158	24
Malonyl-CoA	854.1	303.2	4.5	158	32
HMG-CoA	912.17	428	4.7	196	28
HMG-CoA	912.17	405.2	4.7	154	32
Aceto-Acetyl-CoA	852.1	345.2	5.8	154	24
Aceto-Acetyl-CoA	852.1	261.2	5.8	154	44
CoA	768.1	428	4.8	144	16
CoA	768.1	261.2	4.8	144	24
Butyryl-CoA / Isobutyryl-CoA	838.1	428	8.8	152	20
Butyryl-CoA / Isobutyryl-CoA	838.1	331.2	8.8	152	24
Hydroxybutyry-CoA	854.2	428.1	6	195	24
Hydroxybutyry-CoA	854.2	347.2	6	195	32
Isovaleryl-CoA	852.18	428.1	10.4	190	24
Isovaleryl-CoA	852.18	345.2	10.4	190	28
Propionyl-CoA	824.1	428	7.2	158	20
Propionyl-CoA	824.1	317.2	7.2	158	24
Methylmalonyl-CoA/ Succinyl-CoA	868.1	428.1	4.7	152	20
Methylmalonyl-CoA/ Succinyl-CoA	868.1	361.2	4.7	152	28
