# Supplementary material for: Hepatocyte FBXW7-dependent activity of nutrient-sensing nuclear receptors controls systemic energy homeostasis and NASH progression in male mice
Source: Nat Commun. 2023 Nov 1;14:6982. doi: 10.1038/s41467-023-42785-3 (PMC10620240; doi:10.1038/s41467-023-42785-3)
Supplement: Supplementary file 13 — Source Data [file 41467_2023_42785_MOESM13_ESM.xlsx]

## Sheet: Fig.1
Fig. 1a				Fig. 1b			Fig. 1c												Fig. 1d												Fig. 1e								Fig. 1f			Fig. 1g
NAFL	NASH_F0-F2	NASH_F3-F4		Fibrosis 0-2	Fibrosis 3-4			Fbxw7 f/f					Fbxw7 LKO							Fbxw7 f/f					Fbxw7 LKO							Fbxw7 f/f			Fbxw7 LKO				Flox	Fbxw7 LKO			B cell	CD4+ T cell	CD8+ T cell	NK cell	Macrophages	Endothelial	CAFs
7.31437	4.60873	3.48393		7.31437	3.48393			1	2	3	4	5	1	2	3	4	5			1	2	3	4	5	1	2	3	4	5		Liver	1	2	3	1	2	3		0.3652	0.4525		Flox_1	0.0718	0	0.3958	0.0799	0.0191	0.1166	0.0084
6.43723	3.94686	4.67437		7.44769	4.67437		Akr1b10	0.987	1.203	0.994	0.888	0.928	1.134	1.115	1.176	1.173	1.162		Tnfa	1.208	1.255	1.143	0.655	0.739	1.34	0.989	1.524	1.75	1.61		Col1a1	1.04	0.597	1.363	2.138	2.802	3.019		0.3493	0.4973		Flox_2	0.0497	0	0.4125	0.0749	0.0159	0.1139	0.0082
7.44769	6.60645	2.82408		2.45186	2.82408		Ankrd29	0.745	0.928	0.573	1.448	1.307	1.597	1.559	1.559	1.171	1.036		Il1rn	0.744	1.814	1.151	0.634	0.657	1.771	3.361	3.029	2.821	2.905		Gdf15	1.088	0.965	0.947	1.556	1.759	1.39		0.3803	0.5182		Flox_3	0.0451	0	0.4159	0.0549	0.016	0.1197	0.0082
6.81123	1.54304	4.90387		5.12658	4.90387		Ccl20	1.384	0.572	0.283	0.527	2.233	11.461	6.635	12.677	6.641	4.769		Il1b	0.818	1.062	1.05	1.327	0.743	1.959	1.532	1.748	0.801	1.994		Tgfb2	1.11	1.012	0.878	1.746	1.539	1.371					Fbxw7_null_1	0.0692	0	0.3575	0.1081	0.0245	0.119	0.0119
6.26498	4.49732	4.37308		6.54117	4.37308		Clic6	1.107	0.981	0.7	0.613	1.598	5.228	3.912	5.904	7.459	5.32		Il6	0.785	1.048	1.08	1.328	0.759	1.258	1.437	2.822	1.845	1.316		Ctgf	0.943	0.927	1.13	1.586	2.016	1.651					Fbxw7_null_2	0.1244	0	0.3044	0.0795	0.024	0.1193	0.0118
1.9138	3.56729	7.21442		5.07657	7.21442		Col1a1	0.829	1.489	0.784	0.857	1.042	2.692	2.497	3.258	2.797	3.39		Ccl2	1.068	1.959	0.63	0.797	0.545	4.212	1.45	4.287	1.69	1.986		αSMA	0.91	1.192	0.897	1.907	2.29	1.579					Fbxw7_null_3	0.0754	0	0.3629	0.0943	0.026	0.1139	0.0131
3.66894	2.21404	4.91722		2.55035	4.91722		Col1a2	0.863	1.487	0.821	0.885	0.944	1.633	1.695	1.33	1.839	1.564														Serum
2.45186	3.19509	9.12377		9.75207	9.12377		Dtna	0.361	1.297	0.496	1.432	1.414	0.717	0.642	0.815	0.952	0.709		Tgfb2	1.111	1.263	0.791	1.028	0.808	3.013	1.883	3.045	2.896	2.921		Gdf15	0.871	0.816	1.313	1.693	1.764	2.787
5.68124	4.07896	1.3758		7.09105	1.3758		Dusp8	1.161	1.694	0.413	1.052	0.681	1.372	1.206	1.655	1.305	0.763		Ccn2	0.786	1.915	0.518	0.927	0.854	3.078	2.038	3.237	1.842	2.44		Tgfb2	0.762	0.832	1.407	2.839	4.045	5.887
5.12658	7.75523	4.60239		7.14359	4.60239		Epb41l4a	0.831	1.601	0.685	0.928	0.955	2.271	3.314	3.002	2.536	2.806		Acta2	0.851	1.041	0.733	1.331	1.044	1.237	1.286	1.583	1.387	1.204		Ctgf	0.941	0.763	1.296	2.4	2.776	4.988
6.54117	8.49922	3.44605		9.5537	3.44605		Fermt1	1.178	1.232	0.788	0.657	1.145	5.92	5.123	5.282	7.84	6.638		Col3a1	0.698	1.543	0.768	0.919	1.072	6.021	3.669	3.669	6.158	4.942
2.55306	7.08796	3.47054		3.70105	3.47054		Gdf15	0.914	1.415	1.007	0.965	0.7	3.138	2.159	2.118	1.509	1.38
5.50646	4.97936	5.68584		2.31029	5.68584		Itgbl1	0.785	1.419	0.664	1.139	0.993	2.569	3.238	2.273	3.627	2.741
5.07657	2.26519	4.12752		3.80483	4.12752		Ltbp2	1.087	1.069	1.133	1.309	0.403	2.602	3.063	3.187	1.839	1.885
2.55035	6.62556	3.53485		5.27588	3.53485		Pdgfa	0.814	1.247	1.037	1.095	0.808	1.002	0.929	0.938	0.898	0.828
9.75207	5.44719	3.95628		6.82786	3.95628		Rgs4	0.736	1.097	1.077	0.943	1.147	0.765	0.661	0.616	0.667	1.387
7.09105	4.71371	2.61243		6.23839	2.61243		Sctr	0.096	2.545	0.102	0.908	1.349	2.698	0.816	3.282	2.87	1.69
7.14359	5.30459	6.18841		7.37315	6.18841		Stmn2	0.828	1.082	0.794	0.97	1.327	0.939	2.662	1.225	1.485	0.601
9.5537	4.12236	7.70407		4.98904	7.70407		Thy1	0.978	1.487	0.677	1.177	0.682	1.431	1.493	1.975	1.805	1.773
3.70105	1.99144	6.28066		1.95155	6.28066		Tnfrsf12a	0.677	1.287	1.085	1.025	0.925	0.773	1.64	1.379	0.785	0.68
2.31029	3.67833	4.08707		0.843241	4.08707		Tyms	0.856	1.348	0.956	1.037	0.804	0.898	0.94	0.92	0.789	0.926
4.47414	4.10305	4.51354		4.38783	4.51354
3.80483	2.99712	6.23066		5.02857	6.23066
5.23268	5.06975	4.79314		3.22736	4.79314
5.27588	6.22644	4.33221		3.52003	4.33221
6.82786	2.80823	3.84641		8.34957	3.84641
6.23839	1.4137	0.456189		3.93323	0.456189
7.37315	7.05121	5.72358		2.20246	5.72358
4.98904	2.99088	3.45564		1.72135	3.45564
3.66385	5.78123	6.28247		4.37858	6.28247
6.3046	3.34623	3.74051		1.87498	3.74051
4.18102	3.11127	6.48427		3.55061	6.48427
1.95155	5.84212	3.74845		3.63126	3.74845
0.843241	8.2568	5.06704		3.94686	5.06704
4.38783	1.81203	2.27995		3.56729	2.27995
5.02857	3.11946	7.3943		7.08796	7.3943
7.77782	1.98678	5.76462		6.22644	5.76462
3.22736	7.39131	6.15039		1.4137	6.15039
3.52003	3.05968	6.5275		6.43723	6.5275
8.34957	5.21451	4.20688		6.81123	4.20688
3.93323	6.57023	1.40664		6.26498	1.40664
3.26387	5.28877	3.54396		1.9138	3.54396
2.20246	6.2351	2.34153		3.66894	2.34153
1.72135	7.7015	1.781		5.68124	1.781
4.37858	2.37601	2.65201		2.55306	2.65201
6.96122	1.58382	1.42036		5.50646	1.42036
1.87498	4.19607	3.17891		4.47414	3.17891
3.55061	6.80717	1.82415		5.23268	1.82415
3.63126	5.11442	2.34824		3.66385	2.34824
6.25228	6.12539	2.26064		6.3046	2.26064
	7.13138	4.99248		4.18102	4.99248
	10.3389	1.21008		7.77782	1.21008
	8.61442	0.970027		3.26387	0.970027
	10.4901	3.92754		6.96122	3.92754
	10.1719	7.88295		6.25228	7.88295
	8.26273	3.56072		4.60873	3.56072
	1.33839	2.87408		6.60645	2.87408
	6.15841	1.83262		1.54304	1.83262
	0.942272	4.99354		4.49732	4.99354
	2.07221	4.99342		2.21404	4.99342
	4.44202	2.59574		3.19509	2.59574
	3.57585	2.55027		4.07896	2.55027
	6.70184	9.84307		7.75523	9.84307
	4.2107	5.7926		8.49922	5.7926
	2.65326	4.02494		4.97936	4.02494
	2.70405	0.863018		2.26519	0.863018
	6.58917	1.83708		6.62556	1.83708
	2.44019	3.22748		5.44719	3.22748
	6.61328			4.71371
	2.82444			5.30459
	5.3384			4.12236
	5.08722			1.99144
	3.74796			3.67833
	2.12154			4.10305
	7.3696			2.99712
	1.76303			5.06975
	2.87618			2.80823
	6.01219			7.05121
	5.63369			2.99088
	2.52961			5.78123
	8.72272			3.34623
	7.95449			3.11127
	3.84212			5.84212
	1.17669			8.2568
	3.30343			1.81203
	5.13527			3.11946
	4.70438			1.98678
				7.39131
				3.05968
				5.21451
				6.57023
				5.28877
				6.2351
				7.7015
				2.37601
				1.58382
				4.19607
				6.80717
				5.11442
				6.12539
				7.13138
				10.3389
				8.61442
				10.4901
				10.1719
				8.26273
				1.33839
				6.15841
				0.942272
				2.07221
				4.44202
				3.57585
				6.70184
				4.2107
				2.65326
				2.70405
				6.58917
				2.44019
				6.61328
				2.82444
				5.3384
				5.08722
				3.74796
				2.12154
				7.3696
				1.76303
				2.87618
				6.01219
				5.63369
				2.52961
				8.72272
				7.95449
				3.84212
				1.17669
				3.30343
				5.13527
				4.70438
[truncated: 23 more columns]

## Sheet: Fig.2
Fig. 2b																																				Fig. 2c
	Fbxw7 f/f						Fbxw7 LKO							Summary	Fbxw7 LKO vs f/f			Fbxw7 f/f							Fbxw7 LKO								Summary	Fbxw7 LKO vs f/f			Fbxw7 f/f							Fbxw7 LKO
NEFA	1	2	3	4	5	6	1	2	3	4	5	6		NEFA	Avg FC		Esterified FA	1	2	3	4	5	6	7	1	2	3	4	5	6	7		Esterified FA	Avg FC			1	2	3	4	5	6	7	1	2	3	4	5	6
C6:0	0.876792	1.16406	0.957932	0.721218	0.900095	1.3799	1.02383	2.12211	1.20813	0.944761	2.22608	1.10052		C6:0	1.43757		C12:0	0.295435	1.02459	0.670709	1.75421	1.19391	1.07248	0.988658	1.32114	3.0533	3.22874	4.18118	2.10136	4.46087	3.48436		C12:0	3.11871		Non-esterified	0.723	0.938	1.091	0.662	1.066	1.519		0.261	0.283	0.343	0.461	0.439	0.179
C8:0	0.510374	1.82753	0.52008	0.740899	0.48352	1.9176	0.484228	2.65437	1.27429	2.82205	0.849064	0.487737		C8:0	1.42862		C14:0	0.503238	0.940908	0.106242	1.27191	1.22351	2.0684	0.885785	1.36502	2.29428	3.49305	3.51924	3.09412	3.70239	4.08121		C14:0	3.07847		Esterfied	0.428	0.934	0.549	0.786	1.621	1.352	1.33	0.375	0.466	0.556	0.404	0.606	0.513
C10.0	0.18673	1.78846	1.09815	0.593108	0.785146	1.54841	1.12948	2.29085	5.38496	2.6547	1.10946	1.59071		C10.0	2.36003		C16:0	0.53591	1.08213	0.0250334	1.35667	1.21754	1.80612	0.976597	1.21392	2.07182	0.195598	2.53671	1.94953	2.60289	3.30066		C16:0	1.98159
C12:0	0.659459	1.86158	1.32457	0.754677	0.963249	0.436465	1.69341	2.87192	0.175281	2.84568	1.32873	1.61429		C12:0	1.75489		C18:0	0.497408	1.17374	0.0224307	1.49086	1.2273	1.62232	0.965947	1.26946	1.66012	0.105405	1.82553	1.22055	1.81639	2.24166		C18:0	1.44845
C14:0	1.21903	1.41847	1.1018	0.768562	0.627866	0.864269	1.35387	3.03549	0.674421	3.74935	0.886679	2.69894		C14:0	2.06646		C20:0	0.669703	0.994778	0.169479	1.14623	1.48646	1.78174	0.751609	4.88791	7.18405	8.22814	7.28571	3.78077	4.11972	7.67936		C20:0	6.16652
C16:0	0.848701	1.44464	2.59545	0.658858	0.250225	0.202129	3.44648	7.90591	0.303189	6.82547	0.412981	4.39144		C16:0	3.88091		C22:0	0.0161822	1.35984	0.345244	1.39756	1.1206	1.58756	1.17301	1.03317	1.40476	1.54023	1.59042	1.40797	1.74408	1.99311		C22:0	1.53054
C18:0	1.011	1.23595	0.853046	0.480301	0.456473	1.96323	2.10574	4.57572	0.59325	2.47064	0.206567	1.66266		C18:0	1.93576		C24:0	0.397769	0.837978	0.463627	1.13961	1.5742	1.862	0.724812	2.45466	4.22081	5.03638	4.94632	4.11559	3.68711	5.46911		C24:0	4.27571
C20:0	0.871542	0.930953	1.2757	0.598371	0.624484	1.69895	3.14365	5.13833	1.13243	3.71782	0.501156	3.48954		C20:0	2.85382		C16:1n7	0.670475	0.537118	0.859293	0.898977	2.35756	0.676574		0.998277	1.87113	2.9409	3.50932	3.6743	4.69335			C16:1n7	2.94788
C16:1n7	1.32734	1.47752	1.39381	0.864799	0.52755	0.408983	9.69969	16.4952	1.95289	16.8317	3.39895	22.9238		C16:1n7	11.8837		C18:1n9	1.03981	0.925742	0.0200118	1.24997	1.03746	1.83326	0.89375	3.31638	4.92385	0.544281	6.5881	5.03376	5.98876	10.4232		C18:1n9	5.25976
C16:1n7t	1.21776	1.33598	1.50364	0.787308	0.590879	0.564439	3.51587	6.22683	0.691695	8.71984	1.36614	5.68308		C16:1n7t	4.36724		C20:1n9	0.851615	1.1705	0.194602	1.13416	1.0133	1.58921	1.04662	8.40383	10.2857	15.2894	12.6906	7.13991	9.39531	15.4999		C20:1n9	11.2435
C18:1n7	0.52405	1.03608	1.18413	0.528376	0.349441	2.37792	1.98289	4.03253	0.5607	4.73539	2.735			C18:1n7	2.8093		C24:1n9	0.488754	1.16388	0.598765	1.07931	1.25521	1.52978	0.88431	3.85039	4.9742	7.73614	7.48382	5.35517	6.91322	8.90498		C24:1n9	6.4597
C18:1n9	1.21082	1.4743	1.85313	0.884637	0.312864	0.264257	11.7235	32.3683	1.0803	23.363	1.22353	37.8475		C18:1n9	17.9344		C18:2n6	1.25028	1.15814	0.0455574	1.72598	0.750558	1.33559	0.733904	3.23758	4.44233	0.351369	6.27982	3.2177	5.076	8.07905		C18:2n6	4.38341
C18:2n6	1.09082	1.43158	2.21114	0.924682	0.218097	0.123681	12.2858	25.9399	0.822549	13.755	0.874564	22.8506		C18:2n6	12.7547		C18:3n3	1.48476	0.998414	0.173579	1.72283	0.746185	1.15351	0.72072	2.09718	3.25145	3.90879	5.17261	1.77635	3.4992	4.15602		C18:3n3	3.4088
C18:3n3	1.10773	1.16254	1.63027	0.682531	0.086996	1.32994	4.95959	10.4464	0.580858	6.08177	0.844769	9.44752		C18:3n3	5.39349		C18:3n6	1.0644	1.06241	0.277233	1.66479	0.907614	1.31661	0.706945	2.33811	4.37838	4.06453	4.52123	3.08426	3.83688	8.7475		C18:3n6	4.42441
C20:4n6	0.718305	1.75334	0.772015	0.120307	0.143269	2.49277	2.89656	8.61063	0.226232	3.86079	0.33391	2.61971		C20:4n6	3.0913		C20:2n6	1.03038	1.36354	0.165607	1.19122	0.89523	1.34914	1.00487	4.01497	5.16561	6.99821	6.79292	4.94343	6.95749	8.50479		C20:2n6	6.19677
																	C20:4n6	0.883091	1.19523	0.299624	1.21233	1.00062	1.38248	1.02662	0.889039	1.24745	1.34924	1.40477	1.21864	1.53247	1.74502		C20:4n6	1.34095
																	C20:5n3	0.863467	0.665626	0.266439	1.24089	1.33929	1.81005	0.814238	1.30289	1.84804	1.8009	2.18723	1.21121	1.37577	1.97294		C20:5n3	1.67128
																	C22:2n6	1.19829	1.03593	0.771846	1.08744	1.11906	0.787431		1.5497	2.45479	3.48028	3.90636	1.72055	1.5344	2.97513		C22:2n6	2.51731
																	C22:6n3	0.844703	1.26116	0.084443	1.38587	1.25339	1.31531	0.855122	1.61494	2.13022	0.113013	2.51724	1.39504	2.69356	3.50303		C22:6n3	1.99529
[truncated: 85 more columns]

## Sheet: Fig.3
Fig.3a				Fig.3c														Fig.3d														Fig.3e												Fig.3f			Fig.3g
Gene	FC.LKO vs. Flox	Pval.LKO vs. Flox			Fbxw7 f/f						Fbxw7 LKO								Fbxw7 f/f						Fbxw7 LKO								Fbxw7 f/f					Fbxw7 LKO						Ppara			NAFL	NASH_F0-F2	NASH_F3-F4
Cyp4a14	-8.69388	0.000932			1	2	3	4	5	6	1	2	3	4	5	6			1	2	3	4	5	6	1	2	3	4	5	6			1	2	3	4	5	1	2	3	4	5		Fbxw7 f/f	Fbxw7 LKO		38.5143	11.4557	10.0797
Cyp4a10	-6.23332	3.6e-05		Butyryl-CoA / Isobutyryl-CoA	0.704	0.792	0.97	0.747	1.544	1.244	0.353	0.473	0.171	0.444	0.111	0.023		Hepatic FAO activity IU/L/mg protein	115.86	84.47	85.2	90.63	75.24	69.62	13.82	21.48	28.12	20.71	18.41	20.27		Pnpla2	0.9	0.95	1.21	0.91	1.03	0.62	0.7	0.64	0.66	0.82		0.951	0.442		24.2248	6.49264	5.03314
Abcd2	-4.25748	0.0164		Hydroxybutyry-CoA	1.444	1.037	1.312	0.885	0.808	0.514	0.654	0.652	0.456	0.264	0.123	0.046																Lipe	0.93	1.01	1.14	1.03	0.9	0.49	0.51	0.41	0.47	0.4		0.721	0.467		21.7937	16.1232	4.94207
Cyp4a32	-3.41054	0.00094		Isovaleryl-CoA	0.945	0.789	1.057	0.871	1.241	1.097	0.266	0.2	0.317	0.112	0.136	0.077																Mgll	1.11	0.82	0.89	1.01	1.17	0.39	0.37	0.33	0.39	0.46		0.974	0.45		16.48	4.96011	16.7936
Cyp4a31	-2.78949	0.032		Methylmalonyl-CoA/ Succinyl-CoA	0.634	1.038	2.402	0.651	0.275		0.188	0.283	0.223	0.102																		Lipa	1.02	1.39	0.96	0.8	0.82	0.58	0.76	0.58	0.68	0.6		0.971	0.472		13.7512	3.8658	34.6101
Mgll	-2.54912	2.83e-06		Propionyl-CoA	1.249	0.775	0.892	1.086	1.042	0.955	0.3	0.454	0.272	0.21	0.089																	Cpt1a	0.96	0.95	1.01	0.87	1.21	0.41	0.35	0.36	0.41	0.54		1.383	0.451		1.37884	6.04582	18.2037
Cpt1a	-2.32947	1.18e-06																														Slc25a20	0.96	0.95	1.11	0.92	1.06	0.58	0.59	0.47	0.59	0.56					9.66399	3.45574	12.0581
Gck	-1.95884	0.0215																														Cpt2	0.9	0.85	1.11	1.11	1.03	0.69	0.65	0.65	0.77	0.73					1.32987	15.9028	6.67393
Acadm	-1.89212	3.33e-05																														Acads	1.09	1.03	1	0.96	0.92	0.69	0.72	0.59	0.66	0.61					13.6415	29.6506	3.93941
Got2	-1.75321	2.84e-05																														Acadm	1.15	1.13	0.93	0.97	0.82	0.62	0.55	0.49	0.58	0.57					27.1942	18.8633	11.7094
Acaa2	-1.72907	3.25e-05																														Acadl	0.97	1.08	1.07	0.96	0.91	0.77	0.79	0.59	0.8	0.72					20.905	19.06	1.35406
Slc25a20	-1.71713	0.000174																														Acadvl	1.1	1.09	1.08	1.08	0.65	0.75	0.76	0.67	0.75	0.67					1.46922	19.0231	5.53207
Acadvl	-1.68179	2e-05																														Echs1	1.07	1.04	0.97	0.99	0.93	0.83	0.85	0.75	0.94	0.74					22.4623	16.0946	9.85218
Cideb	-1.67018	7.08e-05																														Hadh	1.09	1.03	0.93	0.96	0.99	0.66	0.66	0.56	0.66	0.57					29.6444	14.3409	4.64079
Acadl	-1.65864	0.000116																														Acaa2	1.13	0.96	1.02	1	0.89	0.72	0.75	0.54	0.63	0.52					6.75603	16.5572	4.654
Hadha	-1.6358	5.04e-05																														Hadha	0.75	1.07	1.28	0.71	1.18	0.72	0.58	0.69	0.75	0.88					16.7044	23.5163	12.3192
Pla2g12b	-1.59107	0.000702																														Hadhb	1.09	0.73	1.03	1.1	1.05	0.8	0.8	0.58	0.7	0.74					11.8532	19.0559	9.45501
Hadhb	-1.56917	0.00185																														Abcd1	1.53	0.97	0.73	0.87	0.9	0.63	0.6	0.48	0.62	0.51					22.5834	16.7741	22.5087
Apob	-1.56917	0.00226																														Abcd2	0.7	1.38	0.86	1.16	0.91	0.24	0.27	0.49	0.23	0.16					23.9307	6.75355	26.4872
Hadh	-1.55833	0.000639																														Acox1	1.38	1.03	0.75	0.78	1.05	0.75	0.93	0.53	0.91	0.51					26.8342	21.3702	4.24392
Acox2	-1.55833	0.000771																														Acox2	1.07	1.03	0.96	0.95	0.98	0.7	0.73	0.56	0.68	0.62					2.73259	8.70708	15.7997
Acox1	-1.55833	0.00677																														Hsd17b4	1.07	1.03	1.01	0.89	1	0.74	0.69	0.59	0.69	0.62					16.1979	7.88766	15.1517
Ehhadh	-1.54756	0.0298																														Ehhadh	1.17	1.1	0.99	0.88	0.87	0.85	0.86	0.63	0.78	0.69					19.896	6.47938	22.5011
Hsd17b4	-1.53688	0.000538																														Ech1	1	0.93	1.09	0.92	1.06	0.58	0.59	0.49	0.61	0.52					9.94377	16.9515	21.128
Acaa1a	-1.49485	0.00105																														Acaa1a	1.15	0.95	1	0.91	0.99	0.61	0.59	0.47	0.58	0.49					27.5205	10.2526	4.25878
Acads	-1.46409	0.00125																														Acaa1b	1.23	0.81	0.97	0.87	1.12	0.79	0.58	0.54	0.68	0.26					25.9926	6.8583	21.0398
Abcd1	-1.46409	0.00177																														Eci1	0.93	1.05	1.11	1.01	0.9	0.63	0.6	0.59	0.57	0.64					19.7604	4.01462	2.44499
Cpt2	-1.40444	0.00255																														Decr1	0.96	1.05	1.05	0.97	0.97	0.49	0.54	0.47	0.58	0.64					33.0327	17.0144	21.8646
Lipe	-1.37554	0.0413																														Cyp4a10	1.2	0.99	1.06	0.56	1.19	0.25	0.71	0.21	0.73	0.64					13.0768	2.59938	21.453
Echs1	-1.3566	0.00502																														Cyp4a14	1.59	1.26	0.25	1.43	0.47	0.12	0.38	0.41	0.27	0.35					19.1397	15.1102	17.3268
Pnpla2	-1.3566	0.00901																														Cyp4a31	1.4	1.32	0.59	0.87	0.82	0.3	0.48	0.59	0.25	0.47					20.0782	6.20915	11.6311
Lipa	-1.31951	0.0298																														Cyp4a32	1.12	0.9	1.06	0.8	1.12	0.42	0.61	0.36	0.72	0.61					11.4443	13.7481	9.84682
Mttp	-1.30134	0.0213																																													4.19623	10.1069	9.87208
Cav1	11.7942	2.75e-06																																													0.53739	11.3134	6.94003
Pklr	-1.33793	0.0966																																													15.0838	2.95569	13.1844
Slc27a5	-1.22264	0.0969																																													9.23284	9.46358	10.8556
Lrp1	-1.20581	0.0969																																													22.3372	8.61713	11.8146
Acaca	-1.1487	0.271																																													3.48448	14.4002	4.96324
Fasn	-1.1487	0.271																																													11.1524	25.8476	16.112
Acly	1.22264	0.32																																													6.29169	11.8849	19.1292
Dgat1	-1.11729	0.321																																													7.09044	28.6581	11.961
Cd36	1.04972	0.786																																													6.97872	15.1097	7.68716
Pfkl	-1.03526	0.792																																													2.78268	9.52307	2.68402
Ldlr	1.02811	0.839																																													3.12161	15.8663	2.50996
																																															16.7	4.76544	11.0007
																																															9.61886	3.53105	4.92451
																																															4.86611	5.25809	8.14342
																																															2.90814	29.0232	5.31909
																																															5.44202	24.1625	2.12868
																																															2.63889	23.5134	2.7499
																																																29.5228	8.37305
																																																15.5657	2.3085
																																																25.882	4.28793
																																																28.6696	4.77562
																																																24.5282	15.8351
																																																20.8023	3.47932
																																																2.34076	1.46555
																																																29.3883	3.81702
																																																1.5716	13.584
																																																0.550821	13.9844
																																																16.2189	2.42141
																																																14.7854	4.13266
																																																15.1446	29.2406
																																																8.76161	15.3995
																																																3.57351	22.7604
																																																1.42778	2.96298
																																																29.0363	4.00035
																																																26.7753	3.87178
																																																13.1324
																																																5.74435
																																																10.2119
																																																11.0645
																																																4.72412
																																																3.94549
																																																4.30478
																																																4.96435
																																																9.43175
																																																9.42688
																																																26.6871
																																																6.92578
																																																1.31555
																																																5.48779
																																																10.1973
																																																1.42167
																																																6.84933
																																																3.08556
																																																6.60066

## Sheet: Fig.4
Fig 4a				Fig 4b			Fig 4c			Fig 4e												Fig 4f								Fig 4g												Fig 4h
Term: GO_Cellular_Component_2021	Overlap	P-value -log10		mtDNA/nDNA ratio			Serum Cytochrome C				Fbxw7 f/f					Fbxw7 LKO							F-2 w7 f/f fed			F-2 w7 LKO fed					Fbxw7 f/f					Fbxw7 LKO							Fbxw7 f/f			Fbxw7 LKO
mitochondrial matrix (GO:0005759)	108/348	38.8537		Fbxw7 f/f	Fbxw7 LKO		Fbxw7 f/f	Fbxw7 LKO			1	2	3	4	5	1	2	3	4	5			1	2	3	1	2	3			1	2	3	4	5	1	2	3	4	5			1	2	3	1	2	3
peroxisome (GO:0005777)	45/128	18.8637		1.23	0.82		0.681	2.085		Ulk1	0.93	1.32	1.09	0.88	0.78	0.73	0.55	0.61	0.63	0.69		ULK1	0.906	1.126	0.968	0.563	0.408	0.446		Pink1	1.03	1.31	0.93	0.99	0.75	0.53	0.45	0.51	0.64	0.64		Pink1	1.14	0.813	1.047	1.622	1.531	1.474
microbody lumen (GO:0031907)	26/49	16.4414		0.72	0.86		1.095	1.603		Atg9a	0.89	1.31	0.98	1.01	0.81	0.68	0.79	0.74	0.61	0.74		Atg7	1.232	0.979	0.789	0.62	0.528	0.367		Prkn	0.8	1.23	0.66	1.24	1.07	0.31	0.25	0.24	0.23	0.23		Parkin	0.945	1.046	1.008	0.659	0.536	0.52
lysosomal lumen (GO:0043202)	18/86	4.31522		0.83	0.68		1.224	2.257		Atg7	0.96	1.21	0.9	0.94	0.99	0.55	0.79	0.83	0.66	0.72		Atg5	0.989	1.136	0.875	0.615	0.539	0.539		Nbr1	0.89	1.23	0.98	0.92	0.97	0.79	0.8	0.68	0.76	0.77		Bnip3	0.948	1.035	1.018	0.74	0.48	0.361
				0.91	0.85					Atg5	1.01	1.19	0.9	0.95	0.95	0.7	0.72	0.69	0.76	0.73		Atg5-Atg12	1.076	0.975	0.95	0.778	0.601	0.65		Optn	0.96	1.21	1.02	0.94	0.87	0.65	0.63	0.59	0.76	0.75
				1.23	0.57					Atg4a	0.96	1.24	0.94	0.94	0.91	0.58	0.57	0.65	0.64	0.58		Atg3	0.791	1.024	1.186	0.554	0.556	0.413		Bnip3	0.94	1.2	0.95	0.89	1.02	0.38	0.36	0.38	0.42	0.42
				1.08	0.74					Trp53inp2	0.75	1.15	1.02	1.1	0.98	0.47	0.46	0.59	0.5	0.44		Gabarapl1	1.185	1.035	0.78	0.347	0.246	0.225		Bcl2l13	0.97	1.28	1.05	0.88	0.82	0.88	0.77	0.87	0.54	0.88
										Atg3	0.98	1.08	0.96	0.95	1.02	0.58	0.64	0.64	0.63	0.61		P62	0.92	1.089	0.991	1.843	2.153	1.251
										Gabarapl1	0.9	1.37	1.11	0.79	0.83	0.72	0.51	0.58	0.58	0.59		LAMP2	1.034	1.037	0.928	0.879	0.784	0.636
										Gabarapl2	0.99	1.18	1.03	0.99	0.81	0.65	0.37	0.6	0.61	0.56
										Sqstm1	0.95	1.17	1	0.95	0.92	0.79	0.78	0.78	0.75	0.78
										Uvrag	0.91	1.27	0.98	0.99	0.86	0.85	0.78	0.85	0.86	0.81
										Stx17	0.98	1.15	0.99	0.9	0.98	0.64	0.59	0.67	0.63	0.7
										Lamp1	0.97	1.15	0.98	1.03	0.87	0.79	0.84	0.78	0.8	0.85
										Lamp2	0.91	1.21	1.03	1.02	0.83	0.67	0.65	0.69	0.69	0.77
										Atp6v1b2	0.96	1.38	0.98	0.87	0.81	0.75	0.62	0.66	0.69	0.66
										Ctsb	1.05	1.33	0.99	0.73	0.91	0.8	0.83	0.71	0.73	0.71
[truncated: 29 more columns]

## Sheet: Fig.5
Fig.5b												Fig.5c								Fig.5d			Fig.5f																	Fig.5g			Fig.5h
	Fbxw7 f/f					Fbxw7 LKO							Fbxw7 f/f			Fbxw7 LKO				ATP				Fbxw7 f/f								Fbxw7 LKO								L-amino acids (nmol/mg liver)				Fbxw7 f/f fed			Fbxw7 LKO fed
	1	2	3	4	5	1	2	3	4	5			1	2	3	1	2	3		Fbxw7 f/f	Fbxw7 LKO			1	2	3	4	5	6	7	8	1	2	3	4	5	6	7		Fbxw7 f/f	Fbxw7 LKO			1	2	3	1	2	3
Suclg1	1.148	0.936	1.075	0.76	1.082	0.784	0.694	0.714	0.699	0.714		Cox7a2	1.193	0.825	0.981	0.66	0.569	0.585		1.183	0.895		Fed	1.621	1.327	1.487	1.399	1.336	1.464	1.473		1.787	2.121	1.934	1.725	2.028	1.872	1.588		273.7	232.2		Cpt1a	1.004	1.11	0.886	0.096	0.099	0.135
Suclg2	1.12	1.082	0.951	0.925	0.922	0.778	0.746	0.663	0.789	0.661		Uqcrc2	1.045	0.959	0.996	0.796	0.689	0.627		0.993	0.826		Fasted	1.081	1.194	1.156	0.755	1.01	0.857	1.088	1.073	1.749	1.821	1.694	1.62	1.912	1.826	1.693		267.1	244.2		LC3BII / LC3BI	1.253	1.099	0.648	0.782	0.801	0.903
Sucla2	1.185	0.966	0.976	0.993	0.88	0.763	0.753	0.719	0.705	0.742		Uqcrq	1.273	0.935	0.792	0.553	0.424	0.283		1.021	0.86																			247.5	217.9		p62	0.739	1.192	1.069	1.531	1.479	1.37
Sdha	1.052	1.221	0.831	0.945	0.951	0.806	0.941	0.734	0.894	0.692		Sdhb	0.954	1.048	0.998	0.65	0.545	0.286		0.961	0.697																			248.2	224.4
Sdhb	1.119	0.981	0.991	1.03	0.878	0.746	0.65	0.608	0.474	0.471		Ndufb3	1.099	0.941	0.96	0.648	0.386	0.308		1.08	0.859																			225.2	235.1
Fh1	1.094	0.92	1.133	0.92	0.933	0.745	0.674	0.753	0.99	0.742										0.762	0.91																			276.4	115.3
Ndufa2	1.217	0.932	0.989	0.907	0.955	0.773	0.789	0.706	0.604	0.456																														259.9	243.6
Ndufa8	1.071	0.898	1.01	1.017	1.003	0.969	0.841	0.87	0.712	0.58
Ndufb3	1.004	0.89	1.004	1.051	1.051	0.691	0.772	0.64	0.743	0.649
Ndufc1	1.001	1.018	1.08	0.918	0.984	0.827	0.686	0.735	0.676	0.597
Ndufs4	1.045	0.938	1.06	0.999	0.958	0.843	0.757	0.692	0.657	0.535
Uqcrc2	0.963	1.028	1.032	0.97	1.007	0.827	0.824	0.838	0.799	0.74
Uqcrq	1.166	0.987	1.025	0.963	0.859	0.74	0.62	0.679	0.551	0.452
Cox6a1	0.973	0.96	1.169	1.068	0.83	0.737	0.638	0.702	0.561	0.432
Cox7a2	1.132	0.932	0.999	0.979	0.958	0.858	0.945	0.846	0.817	0.607
Cox7b	1.102	0.761	0.966	1.149	1.021	0.892	0.807	0.74	0.509	0.547
Atp5h	1.003	0.907	1.128	1.003	0.959	0.792	0.779	0.888	0.707	0.655
Atp5j	1.013	0.929	0.972	1.049	1.038	0.942	0.894	0.798	0.639	0.678
Atp5e	1.065	0.766	1.091	1.036	1.043	0.963	0.853	0.824	0.66	0.542
[truncated: 73 more columns]

## Sheet: Fig.6
Fig 6a																	Fig 6b																Fig 6c																Fig 6d
Day	Fbxw7 f/f								Fbxw7 LKO									Fbxw7 f/f							Fbxw7 LKO									Fbxw7 f/f							Fbxw7 LKO
	1	2	3	4	5	6	7	8	1	2	3	4	5	6	7		Hour (plot)	1	2	3	4	5	6	7	1	2	3	4	5	6	7			1	2	3	4	5	6	7	1	2	3	4	5	6	7		Hour (plot)
0	27.98	25.42	30.51	30.81	25.29	27.49	33.19	25.56	27.34	28.05	25.23	28.51	28.82	29.73	25.87		0	90.5966	95.0236	92.3292	90.4943	75.3379	101.165	102.966	104.232	66.9028	86.053	80.107	75.6731	77.246	86.9436		Normal diet	107.49	103.61	99.54	98.45	86.33	99.8	103.25	105.07	92.12	102.3	88.67	100.06	95.69	99		0
1	27.17	24.25	28.6	28.7	24.68	25.1	32.84	25.18	25.54	26.28	23.7	26.39	26.36	29.58	25.42		1	91.3274	87.7883	112.367	83.262	67.1471	83.1118	80.9316	92.543	92.4005	83.283	78.8836	71.9482	90.2388	78.4131		Keto diet	102.35	103.05	110.23	104.33	92.17	105.47	104.55	99.08	90.06	101.86	93.43	93.04	93.72	90.9		1
2	25.42	23.04	28.3	28.25	24.48	25.48	32.6	24.83	24.15	25.72	23.13	25.48	25.92	28.97	24.94		2	91.9976	97.5346	99.7352	73.5431	63.2979	79.5	95.1248	96.3805	67.8814	97.0317	71.6793	82.4791	87.3245	83.3521																		2
5	25.59	24.65	26.79	27.41	23.64	27	29.64	22.61	25.7	24.77	21.96	24.55	25.7	26.08	22.79		3	97.8034	87.9564	82.9472	75.6365	69.9871	92.9094	80.9262	95.1856	72.7244	83.2949	78.7666	70.5295	76.0282	77.9507																		3
8	25.3	23.53	24.6	25.89	22.89	26.6	28.65	21.64	24.38	23.91	18.63	21.42	24.52	24.41	21.38		4	93.3537	117.081	83.8985	85.6244	69.2456	90.5145	85.1409	89.0857	92.3346	84.0639	73.5974	77.8742	78.169	87.2631																		4
11	25.08	23.06	24.62	26.73	23.42	26.38	27.84	21.67	24.28	24.2	19.96	20.93	25.64	24.12	20.67		5	94.9167	90.9069	90.315	80.6681	64.766	75.6117	98.1809	96.6147	69.8974	103.588	76.6966	77.9855	73.7454	95.3675																		5
14	26.27	24.38	26.1	26.42	24.66	27.28	27.86	21.74	24.46	24.02	19.72	21.16	25.69	23.65	20.62		6	88.1068	88.9357	89.1865	80.6802	77.9889	82.6238	84.8904	91.2323	77.3267	87.9708	73.6886	71.9829	74.6256	78.3065																		6
17	25.96	24.58	25.7	25.6	24.54	27.14	29.9	21.92	24.7	23.69	18.18	19.89	24.58	22.94	19.72		7	98.6192	94.8999	89.3786	85.9954	73.0443	95.0208	91.1453	96.8298	84.7824	102.151	77.9016	79.9572	86.938	88.9278																		7
20	26.28	24.23	25.71	25.54	24.25	26.42	30.72	22.4	24.75	22.96	19.68	18.4	25	24.03	19.06		8	129.374	120.449	114.809	124.235	97.6959	125.202	115.37	118.073	107.555	117.565	98.9687	113.131	107.746	115.513																		8
																	9	125.819	117.535	114.263	115.978	95.2499	120.934	129.128	115.587	93.8263	116.739	84.0787	119.466	112.627	119.038																		9
																	10	122.811	104.715	120.318	89.2272	88.9354	92.7778	120.45	116.49	115.192	133.342	96.9262	123.265	114.905	110.581																		10
																	11	125.029	114.744	117.959	117.272	99.1885	131.657	117.733	108.113	92.6086	120	104.067	128.95	112.027	121.163																		11
																	12	115.739	131.738	98.8944	134.391	100.663	101.807	122.208	119.027	113.848	107.382	107.822	127.926	113.124	131.76																		12
																	13	109.467	124.864	116.154	122.694	97.1417	115.905	94.9072	110.837	115.831	121.518	109.978	128.648	91.7854	98.1841																		13
																	14	101.49	115.607	117.567	127.035	109.543	119.178	124.903	125.582	108.082	92.519	106.072	125.55	114.24	99.178																		14
																	15	115.652	87.501	103.065	111.534	93.6634	116.012	122.143	119.328	95.8059	106.199	76.7096	121.892	111.873	108.866																		15
																	16	96.6267	109.171	86.9371	92.6489	103.075	101.839	117.52	105.389	77.585	90.8676	114.341	125.42	90.927	109.932																		16
																	17	124.525	87.8039	112.456	83.2441	88.2342	96.5695	105.764	97.4545	110.262	86.2657	88.7311	122.6	82.5716	107.394																		17
																	18	121.808	116.586	100.891	119.049	108.348	100.48	92.9865	115.854	75.0072	110.901	77.459	92.1965	111.138	104.987																		18
																	19	128.416	117.774	78.6032	114.735	91.2998	105.622	116.69	102.981	101.15	87.0856	113.751	119.954	113.338	102.565																		19
																	20	120.106	95.5951	92.1564	93.074	80.7263	99.4851	89.2529	110.123	79.0762	107.461	94.4054	109.932	104.351	103.519																		20
																	21	99.2125	89.4045	89.0993	78.1261	88.241	80.9715	86.492	100.781	104.887	114.523	70.9233	82.2712	78.2257	79.153																		21
																	22	91.3944	108.943	80.1088	88.6822	81.926	85.2379	97.0992	98.1384	86.3389	95.9064	76.8053	89.2763	92.8483	105.508																		22
																	23	116.261	92.5836	117.351	104.472	95.6626	109.222	102.806	110.03	107.695	113.22	95.9728	87.6494	110.137	99.2897																		23
																	24	96.7397	95.1912	87.7623	88.8689	77.7727	91.5508	106.415	90.8918	93.9395	108.487	88.5011	75.0083	86.1733	81.9245																		24
																	25	92.1123	89.1905	115.611	101.579	80.1779	97.8338	101.502	102.978	83.4468	106.666	84.4484	79.9099	78.5473	84.7766																		25
																	26	95.2659	89.6986	95.6032	88.3526	70.2076	87.5076	106.245	89.4382	92.524	97.0835	78.6793	80.8286	83.4474	88.6981																		26
																	27	92.6685	84.9939	96.8433	91.7997	80.2423	102.898	92.501	84.2767	75.394	93.4638	86.1736	72.0258	78.9927	76.1687																		27
																	28	90.0702	84.3606	110.564	96.2707	70.0404	86.7336	95.3896	87.6275	78.9884	87.3288	80.8336	81.629	72.3392	84.2221																		28
																	29	105.267	93.0474	93.3658	91.4998	69.5297	95.1191	96.1686	86.4013	68.9494	84.2922	85.029	75.6591	79.1657	81.357																		29
																	30	92.4665	89.6855	99.9962	95.1055	77.8745	91.7884	96.8918	84.5161	81.9054	84.2754	89.6946	76.5868	78.8715	73.7726																		30
																	31	101.302	90.5878	103.489	99.1884	68.0951	100.799	100.538	95.5477	80.3888	90.8762	91.2945	80.1199	86.8505	83.3805																		31
																	32	116.947	114.318	119.039	119.265	95.7047	113.459	111.776	110.133	105.346	109.827	109.339	109.092	95.6136	106.617																		32
																	33	118.38	110.74	120.898	111.274	86.7669	111.172	102.459	104.651	103.206	106.826	104.447	97.0456	98.1602	107.581																		33
																	34	106.683	121.659	120.835	98.8532	92.4378	100.798	93.7264	99.2959	96.9451	109.515	120.141	110.132	91.2827	91.4304																		34
																	35	114.462	103.629	113.543	115.297	90.6785	112.079	85.9814	88.8908	105.162	105.859	121.078	109.225	106.387	104.73																		35
																	36	113.993	109.563	110.354	96.2374	93.3274	111.696	112.759	95.6365	102.895	108.947	106.605	107.187	80.1173	97.3012																		36
																	37	116.889	110.014	110.414	102.874	100.118	115.917	98.2538	100.579	105.051	127.451	109.674	102.754	111.891	99.1223																		37
																	38	107.117	105.974	102.23	107.39	98.0564	101.052	102.896	116.104	109.983	112.2	91.0838	115.517	118.516	98.9926																		38
																	39	111.784	115.04	98.2694	105.434	89.5192	106.54	110.284	107.121	98.558	115.095	101.65	102.54	110.44	93.6532																		39
																	40	118.595	97.5125	105.803	114.126	95.5916	99.2435	111.745	103.933	104.134	98.207	112.367	89.6623	76.8925	103.158																		40
																	41	115.872	114.078	99.7685	99.5953	89.4656	105.511	101.572	103.571	92.3149	98.8619	94.8245	91.8117	107.017	101.448																		41
																	42	123.596	96.7876	91.1773	114.744	90.6774	99.4446	105.9	113.651	104.111	107.902	105.336	108.196	108.225	99.652																		42
																	43	123.789	114.94	113.613	96.6781	84.623	117.241	106.196	104.95	90.1354	102.433	92.8498	113.129	118.723	97.4856																		43
																	44	114.196	97.497	96.4743	83.0406	86.7252	100.862	112.534	98.4246	110.877	119.862	103.706	99.124	106.509	89.9604																		44
																	45	97.0685	90.3213	95.0659	105.525	78.4095	89.6337	101.86	89.4866	96.8697	114.149	78.8063	70.1114	85.0562	83.4116																		45
																	46	95.837	98.9686	109.918	84.7511	80.0019	88.9119	94.0349	97.6783	74.6275	101.465	84.0043	84.4483	93.172	91.5946																		46
																	47	93.6543	91.9502	91.1776	87.0769	74.2485	103.039	98.6965	82.5397	91.6626	108.319	74.9121	76.0744	81.2587	76.6865																		47
																	48	84.7623	108.176	95.7883	89.3488	71.832	85.52	91.4255	80.8739	77.4453	100.366	90.3215	71.7311	76.4635	89.5498																		48
																	49	89.381	94.5398	100.176	90.1908	90.2708	96.3601	106.156	95.8514	70.9951	102.99	77.5595	73.3493	77.14	73.035																		49
																	50	87.795	91.1322	116.404	81.1385	78.2297	104.512	101.099	82.0682	84.335	92.9788	77.7193	65.5052	69.8269	93.886																		50
																	51	88.7201	89.3428	100.975	82.4129	74.9553	85.073	85.2132	89.8166	73.7957	93.2624	72.2202	69.0306	73.4578	75.6408																		51
																	52	87.8239	95.469	102.688	81.0683	93.0245	87.9197	83.7245	81.2453	70.0832	85.6939	84.6291	87.978	87.7067	77.5925																		52
																	53	83.9706	92.4925	92.8706	91.8192	78.6349	102.94	97.2809	72.8376	71.1941	81.0903	81.8268	75.9763	76.7227	87.4748																		53
																	54	98.4116	89.3881	85.2394	84.5227	78.0198	87.1927	88.5847	80.7014	73.968	82.2055	79.748	71.3407	86.2467	76.8102																		54
																	55	95.2347	102.415	92.1733	91.6021	85.1739	98.0918	92.8654	83.7062	81.0707	90.8731	86.4885	72.8349	83.3515	83.2667																		55
																	56	126.004	117.133	111.818	114.689	97.8978	114.315	118.157	108.812	101.686	102.571	99.9829	104.793	101.934	106.822																		56
																	57	127.667	105.468	113.138	120.037	99.0096	126.922	108.861	107.367	114.151	125.493	97.7694	97.8195	112.305	96.2035																		57
																	58	119.678	116.471	122.038	100.231	104.326	110.437	102.844	101.632	112.988	127.802	106.868	104.534	100.512	97.9994																		58
																	59	108.469	109.825	124.38	115.79	101.914	120.946	108.596	104.87	105.196	112.459	111.679	98.499	101.496	107.681																		59
																	60	131.311	105.917	130.589	106.519	106.283	101.759	113.798	101.288	115.841	106.326	95.4643	112.307	106.316	105.284																		60
																	61	103.875	110.908	122.403	120.337	103.361	129.053	126.164	106.264	101.636	115.16	99.3821	110.367	121.123	116.144																		61
																	62	102.006	109.788	135.122	119.761	114.941	122.364	117.728	110.896	117.286	108.053	111.608	115.806	119.733	107.817																		62
																	63	111.415	115.241	121.396	116.572	112.38	108.25	113.279	103.86	100.7	101.489	104.875	114.136	109.264	100.754																		63
																	64	103.146	104.422	124.566	124.571	119.906	104.429	112.517	97.5738	100.858	105.017	96.5088	97.5415	87.9887	116.388																		64
																	65	125.471	111.825	113.811	119.394	116.101	107.766	116.483	107.333	85.2548	89.4471	85.697	109.928	90.5845	99.3625																		65
																	66	107.393	104.404	116.704	112.262	102.252	107.973	113.56	90.8084	77.8307	109.848	96.7241	116.262	88.4691	92.6132																		66
																	67	99.4291	108.702	117.976	117.359	96.5038	121.001	128.72	91.4064	97.3971	106.881	100.839	111.469	109.059	108.047																		67
																	68	109.654	97.1773	112.017	100.23	85.3402	112.526	104.016	95.1514	98.7445	118.073	92.7387	96.3723	103.169	81.384																		68
																	69	95.3289	92.1635	100.723	97.8181	85.094	97.5477	95.8515	95.4278	72.1717	100.027	74.4613	85.5381	87.1206	76.2112																		69
																	70	88.1739	110.551	89.3621	98.2251	82.7988	89.7472	113.187	92.8583	65.986	104.576	80.6333	79.502	100.184	75.5499																		70
																	71	85.9589	90.4801	92.523	89.6334	83.7139	103.375	86.719	80.4433	69.977	83.0015	66.6928	82.1583	77.9023	90.7889																		71
																	72	81.6393	90.5274	84.0568	93.9457	94.9644	86.858	82.5969	88.3164	88.2808	95.505	78.3796	69.9046	82.9302	66.3333																		72
																	73	80.8291	91.7885	91.3871	89.3051	77.4244	99.3105	96.2131	76.7624	64.9092	83.5746	73.0195	71.578	72.8386	66.2669																		73
																	74	86.2473	82.9923	84.7095	85.9389	70.8141	96.8332	87.7565	86.488	66.8096	90.9508	67.1019	75.1004	75.6457	73.1236																		74
																	75	79.0575	86.4868	121.196	100.265	85.7064	86.2389	78.5534	82.9058	67.65	83.6819	77.6868	68.0181	73.7164	67.6381																		75
																	76	84.221	111.374	99.425	83.5041	73.9772	97.5024	82.7292	78.7734	67.4785	79.3619	67.2594	68.5011	78.6962	71.3787																		76
																	77	77.0226	90.4857	120.315	86.836	72.3147	83.953	96.9525	87.9353	62.3488	95.9252	65.5901	71.9151	70.8312	83.7205																		77
																	78	83.4812	92.2313	94.2743	86.6007	72.9367	91.417	89.6399	82.0758	79.7452	83.6806	74.7401	86.3223	75.4633	68.1602																		78
																	79	95.6884	95.265	104.454	90.0303	82.2072	104.924	93.8948	89.9478	67.0442	93.7851	78.2857	78.055	80.5167	92.3098																		79
																	80	118.248	115.74	116.628	117.078	101.004	128.597	109.757	110.6	99.6949	103.305	109.061	97.2125	111.736	105.789																		80
																	81	112.445	115.281	126.836	136.723	109.933	129.751	115.236	114.728	93.4501	111.463	114.811	110.924	99.433	93.3428																		81
																	82	102.537	116.853	141.861	136.803	107.167	142.381	114.432	116.032	109.539	113.921	122.429	103.366	110.582	103.948																		82
																	83	115.237	116.665	130.194	121.107	115.991	125.32	105.008	118.934	98.1919	101.677	125.284	118.385	109.234	97.8521																		83
																	84	103.023	131.258	138.187	128.663	113.487	133.609	129.393	107.607	113.649	122.115	112.383	120.118	103.043	108.044																		84
																	85	110.68	110.268	141.358	129.157	107.426	115.134	119.569	123.698	95.4882	107.869	112.81	110.789	129.779	99.7314																		85
																	86	102.192	120.44	135.312	121.717	122.502	124.69	126.312	125.84	105.46	107.583	120.508	109.625	111.931	105.985																		86
																	87	93.8825	109.573	124.944	113.839	130.207	120.781	118.361	139.951	86.7035	108.257	111.965	109.242	102.743	104.527																		87
																	88	103.332	117.007	121.727	126.803	123.558	107.646	132.943	121.215	89.522	84.9467	98.7135	110.133	112.813	95.2392																		88
																	89	102.603	107.681	130.982	118.863	103.947	114.134	111.255	125.14	103.459	102.693	100.278	102.712	85.5122	95.4218																		89
																	90	109.558	123.035	124.1	123.496	106.079	125.03	133.134	141.166	78.1549	90.4805	106.302	109.873	93.8434	90.9287																		90
																	91	117.49	105.555	127.841	125.558	119.541	127.272	118.122	113.178	107.29	118.843	100.974	117.211	114.08	91.4759																		91
																	92	107.623	112.4	115.782	118.909	94.2087	94.6036	118.403	108.978	106.872	113.391	85.3961	88.5794	103.614	71.6497																		92
																	93	91.673	95.9693	109.571	111.341	87.3809	94.8009	98.6156	103.719	75.69	99.2788	79.1811	78.9109	89.2588	94.7639																		93
																	94	92.6173	94.1959	104.262	100.494	88.6905	100.69	90.9955	89.6246	79.0722	94.4262	83.776	96.9486	84.1677	73.0987																		94
[truncated: 98 more columns]

## Sheet: Fig.7
Fig 7a																																									Fig 7c								Fig 7d
	Fbxw7 f/f fed					Fbxw7 LKO fed					Fbxw7 f/f fasted					Fbxw7 LKO fasted					Fbxw7 f/f keto diet						Fbxw7 LKO keto diet							Fed Fbxw7 LKO vs Fbxw7 f/f		Fasted Fbxw7 LKO vs Fbxw7 f/f		Keto diet Fbxw7 LKO vs Fbxw7 f/f				Fbxw7 f/f Fasted			Fbxw7 LKO Fasted
	1	2	3	4	5	1	2	3	4	5	1	2	3	4	5	1	2	3	4	5	1	2	3	4	5	6	1	2	3	4	5		Summary	Avg FC	p-value	Avg FC	p-value	Avg FC	p-value			1	2	3	1	2	3
Ankrd29	0.745	0.928	0.573	1.448	1.307	1.597	1.559	1.559	1.171	1.036	0.7923	0.59979	1.49031	0.991357	1.12624	1.34625	1.40388	2.80251	2.81168	1.38685	0.694	1.167	1.151	1.264	0.823	0.9	1.457	1.467	1.23	1.18	1.346		Ankrd29	1.3844	0.0944386	1.95024	0.0374274	1.336	0.0167223		p-mTOR S2448/mTOR	0.88	1.138	0.982	2.11	1.794	2.053		p-mTOR S2448/mTOR
Tyms	0.856	1.348	0.956	1.037	0.804	0.898	0.94	0.92	0.789	0.926	0.908371	0.883484	1.08258	1.03507	1.0905	0.714932	0.680995	0.752262	0.789593	0.89819	0.625	1.051	0.991	1.074	1.055	1.204	1.037	1.908	2.293	1.212	1.026		Tyms	0.8946	0.320007	0.767195	0.00371112	1.4952	0.0770313		mTOR	1.217	0.72	1.063	0.852	1.138	1.059		mTOR
Dusp8	1.161	1.694	0.413	1.052	0.681	1.372	1.206	1.655	1.305	0.763	0.441459	1.3943	0.973403	0.956951	1.23389	3.92926	3.30409	9.45983	4.017	3.20812	0.971	0.894	1.067	1.055	0.961	1.052	0.731	1.942	2.874	1.268	0.803		Dusp8	1.2602	0.350782	4.78366	0.0130708	1.5236	0.183122		p-p70S6K1 T389/p70S6K1	1.148	0.88	0.971	3.105	2.529	3.433		p-p70S6K1 T389/p70S6K1
Pdgfa	0.814	1.247	1.037	1.095	0.808	1.002	0.929	0.938	0.898	0.828	0.789001	0.991021	1.19753	0.911336	1.11111	1.08866	1.04265	1.42985	1.16049	1.23232	0.934	1.183	1.131	0.909	0.721	1.123	1.321	2.994	2.882	1.22	1.599		Pdgfa	0.919	0.388979	1.1908	0.0900875	2.0032	0.0207516		p70S6K1	0.955	1.009	1.035	1.11	1.047	0.741		p70S6K1
Tnfrsf12a	0.677	1.287	1.085	1.025	0.925	0.773	1.64	1.379	0.785	0.68	1.06444	0.74356	1.14367	0.919271	1.12906	1.28928	1.00425	1.15208	1.72745	0.85775	1.016	1.143	1.096	1.143	0.857	0.746	1.074	4.148	3.428	0.762	0.696		Tnfrsf12a	1.0514	0.817888	1.20616	0.251924	2.0216	0.159293		p-Ulk1 S757/Ulk1	1.051	0.781	1.168	11.642	18.366	10.497		p-Ulk1 S757/Ulk1
Rgs4	0.736	1.097	1.077	0.943	1.147	0.765	0.661	0.616	0.667	1.387	1.01746	0.903721	1.12326	1.12679	0.828778	0.82966	0.953095	1.06242	1.41686	1.05537	0.755	0.989	1.16	1.133	1.003	0.959	1.227	2.54	4.346	1.214	0.993		Rgs4	0.8192	0.296725	1.06348	0.594278	2.064	0.0971328		Ulk1	0.96	1.109	0.931	0.292	0.208	0.389		Ulk1
Dtna	0.361	1.297	0.496	1.432	1.414	0.717	0.642	0.815	0.952	0.709	0.615353	0.907799	1.19212	0.67831	1.60642	2.13851	3.59464	1.97807	1.99634	1.58408	0.746	1.171	0.691	1.044	1.221	1.127	1.837	6.01	3.512	3.277	2.031		Dtna	0.767	0.362925	2.25833	0.0123577	3.3334	0.00756447		p-p54 JNK T183,Y185/p54 JNK	1.223	1.087	0.69	2.368	3.169	3.593		p-p54 JNK T183,Y185/p54 JNK
Akr1b10	0.987	1.203	0.994	0.888	0.928	1.134	1.115	1.176	1.173	1.162	0.875602	0.783043	1.09404	1.16623	1.08108	1.25139	0.961681	1.13754	1.194	1.33932	0.69	1.193	0.946	1.017	1.021	1.133	1.531	6.891	5.695	1.636	1.658		Akr1b10	1.152	0.0258035	1.17679	0.10388	3.4822	0.0427873		p54 JNK	0.961	1.033	1.006	1.015	0.963	1.072		p54 JNK
Col1a2	0.863	1.487	0.821	0.885	0.944	1.633	1.695	1.33	1.839	1.564	0.582582	0.853109	0.89701	1.34196	1.32534	1.49264	1.39179	0.976507	0.958709	1.02041	0.912	1.317	0.991	0.988	0.944	0.848	1.621	7.097	9.594	1.416	0.896		Col1a2	1.6122	0.00341847	1.16801	0.391128	4.1248	0.082725		p-p46 JNK T183,Y185/p46 JNK	0.914	0.94	1.146	1.651	1.847	1.638		p-p46 JNK T183,Y185/p46 JNK
Stmn2	0.828	1.082	0.794	0.97	1.327	0.939	2.662	1.225	1.485	0.601	1.62731	0.426997	0.397481	1.26722	1.28099	4.817	2.27863	3.47304	2.67611	2.70563	0.515	1.166	0.805	1.259	1.026	1.229	1.023	9.594	7.929	1.555	0.822		Stmn2	1.3824	0.325811	3.19008	0.00277004	4.1846	0.0957478		p46 JNK	0.927	1.078	0.996	0.985	0.839	0.892		p46 JNK
Itgbl1	0.785	1.419	0.664	1.139	0.993	2.569	3.238	2.273	3.627	2.741	0.921313	1.32958	1.00929	0.760182	0.979636	4.78055	4.68268	5.18683	4.34559	4.45334	0.917	1.253	0.648	0.979	0.997	1.206	1.63	6.94	7.89	4.17	2.79		Itgbl1	2.8896	0.000131692	4.6898	2.52114e-08	4.684	0.00784889
Gdf15	0.914	1.415	1.007	0.965	0.7	3.138	2.159	2.118	1.509	1.38	0.854216	1.25127	0.701829	1.37657	0.816119	3.57772	9.42601	6.30291	6.59329	8.06468	0.555	1.197	0.806	0.512	1.808	1.121	0.714	1.872	1.542	0.864	0.734		Gdf15	2.0608	0.0128219	6.79292	0.000376681	1.1452	0.646175
Thy1	0.978	1.487	0.677	1.177	0.682	1.431	1.493	1.975	1.805	1.773	0.812466	1.14997	1.07376	0.925422	1.03838	2.37207	2.7055	2.07539	2.4755	1.90936	0.734	0.82	1.027	1.184	1.148	1.086	1.992	13.968	13.633	3.247	2.127		Thy1	1.6954	0.00549658	2.30757	2.81619e-05	6.9934	0.041209
Ccl20	1.384	0.572	0.283	0.527	2.233	11.461	6.635	12.677	6.641	4.769	0.929247	0.729796	1.39219	0.921622	1.02714	3.97194	1.64684	3.60994	2.83227	4.84873	0.322	1.195	1.012	1.921	0.114	1.436	2.983	19.655	11.172	3.231	2.415		Ccl20	8.4366	0.00150107	3.38195	0.00257381	7.8912	0.0497926
Col1a1	0.829	1.489	0.784	0.857	1.042	2.692	2.497	3.258	2.797	3.39	0.564493	1.06689	0.661868	1.42111	1.28563	2.56703	3.03133	2.69828	2.62489	2.58115	1.007	1.602	0.717	0.983	0.966	0.725	3.249	23.591	27.193	3.352	3.261		Col1a1	2.9268	1.86575e-05	2.70054	1.85878e-05	12.1292	0.0498851
Ltbp2	1.087	1.069	1.133	1.309	0.403	2.602	3.063	3.187	1.839	1.885	0.737787	0.727817	1.31273	1.10834	1.11333	3.77534	3.64739	2.79827	4.82054	2.99934	0.706	1.204	1.196	1.002	0.765	1.127	4.281	23.392	32.288	4.734	3.845		Ltbp2	2.5152	0.00158045	3.60818	0.00011472	13.708	0.041932
Sctr	0.096	2.545	0.102	0.908	1.349	2.698	0.816	3.282	2.87	1.69	0.151248	1.45081	0.187959	1.67401	1.53598	4.92658	8.87959	3.99559	7.47871	4.09104	1.351	1.606	0.996	1.3	0.264	0.483	1.951	50.698	20.377	6.538	1.291		Sctr	2.2712	0.0817358	5.8743	0.0015474	16.171	0.10401
Epb41l4a	0.831	1.601	0.685	0.928	0.955	2.271	3.314	3.002	2.536	2.806	1.16211	0.984375	1	0.75	1.10352	4.86914	7.27734	7.28906	5.01172	5.24609	0.718	1.015	1.335	0.915	1.012	1.005	4.506	36.807	34.702	6.529	5.967		Epb41l4a	2.7858	7.27783e-05	5.93867	2.0596e-05	17.7022	0.0335652
Fermt1	1.178	1.232	0.788	0.657	1.145	5.92	5.123	5.282	7.84	6.638	1.25595	0.951581	1.16499	0.893507	0.733977	6.65687	6.70235	5.15813	4.42835	5.28687	0.773	1.163	1.116	1.427	0.313	1.208	7.717	87.311	89.455	11.26	11.028		Fermt1	6.1606	7.89392e-06	5.64652	7.41455e-06	41.3542	0.0449862
Clic6	1.107	0.981	0.7	0.613	1.598	5.228	3.912	5.904	7.459	5.32	0.498828	0.330815	1.26335	1.93149	0.975514	10.1394	8.52566	8.77963	8.47877	8.33681	0.473	0.668	1.692	1.669	0.76	0.739	11.225	81.493	104.228	9.738	10.293		Clic6	5.5646	6.31173e-05	8.85204	9.35224e-08	43.3954	0.0478206
Tnfa	1.208	1.255	1.143	0.655	0.739	1.34	0.989	1.524	1.75	1.61	1.30824	1.07655	1.16487	0.369944	1.08039	1.35945	1.94956	1.18152	2.40271	1.6257	0.888	0.811	0.77	1.535	0.843	1.152	1.365	8.217	6.838	1.95	1.617		Tnfa	1.4426	0.0409444	1.70379	0.0321592	3.9974	0.0499962
Il1rn	0.744	1.814	1.151	0.634	0.657	1.771	3.361	3.029	2.821	2.905	0.490623	1.26815	0.936022	1.2026	1.10261	2.09754	1.68907	2.86947	1.74176	1.67745	1.008	0.947	0.957	1.406	0.783	0.899	1.907	9.264	5.193	1.968	2.783		Il1rn	2.7774	0.000939854	2.01506	0.00515477	4.223	0.0310128
Il1b	0.818	1.062	1.05	1.327	0.743	1.959	1.532	1.748	0.801	1.994	0.541327	1.03221	0.615056	1.66279	1.14862	2.7144	4.23166	2.21769	3.18976	1.62398	1.317	1.969	0.728	0.887	0.519	0.579	1.503	6.266	6.929	2.046	1.216		Il1b	1.6068	0.0359075	2.7955	0.00618734	3.592	0.0499734
Il6	0.785	1.048	1.08	1.328	0.759	1.258	1.437	2.822	1.845	1.316	1.05443	0.410725	2.11287	1.12673	0.29524	2.17614	2.56979	3.13718	2.35188	1.27736	0.799	0.97	1.182	0.868	1.03	1.15	1.018	3.286	4.116	1.435	1.435		Il6	1.7356	0.0443552	2.30247	0.0188556	2.258	0.0490721
Ccl2	1.068	1.959	0.63	0.797	0.545	4.212	1.45	4.287	1.69	1.986	0.558667	1.28255	1.30216	0.984318	0.872305	4.70596	4.9748	13.0566	6.30496	8.23719	0.994	1.694	1.039	0.921	0.348	1.004	1.804	5.137	7.09	1.677	1.289		Ccl2	2.725	0.0345385	7.45589	0.00302358	3.3994	0.0496855
Tgfb2	1.111	1.263	0.791	1.028	0.808	3.013	1.883	3.045	2.896	2.921	1.02924	0.865328	1.28766	0.973125	0.844654	4.19374	4.37094	6.68193	3.9176	6.38955	0.982	1.003	1.064	1.152	0.721	1.078	4.269	15.39	15.443	5.731	4.591		Tgfb2	2.7516	7.64215e-05	5.11075	0.000121123	9.0848	0.00729436
Ccn2	0.786	1.915	0.518	0.927	0.854	3.078	2.038	3.237	1.842	2.44	0.492301	0.839297	1.3278	1.13316	1.20744	1.883	3.95305	2.58621	2.06354	3.83919	0.429	0.619	1.034	1.398	1.002	1.519	2.278	9.177	11.337	2.608	2.874		Ccn2	2.527	0.00306828	2.865	0.00375295	5.6548	0.0251844
Acta2	0.851	1.041	0.733	1.331	1.044	1.237	1.286	1.583	1.387	1.204	0.686893	1.11165	0.927184	1.11165	1.16262	1.0534	1.46117	1.17476	1.15049	1.24515	0.778	1.238	0.845	1.204	0.596	1.34	1.656	12.273	15.589	3.636	1.818		Acta2	1.3394	0.0242426	1.21699	0.0872285	6.9944	0.0480815
Col3a1	0.698	1.543	0.768	0.919	1.072	6.021	3.669	3.669	6.158	4.942	0.483915	0.935388	0.671803	1.40173	1.50716	1.93025	2.29657	2.60476	3.68343	5.01757	0.699	1.428	0.968	1.013	1.2	0.692	2.645	18.552	30.242	7.773	6.861		Col3a1	4.8918	0.000121851	3.10652	0.00759548	13.2146	0.0241986
Ddit3	0.704	1.035	0.903	1.044	1.314	1.265	1.156	1.325	1.437	1.355	0.627523	0.751376	1.24954	0.710092	1.66147	1.46789	2.59083	3.60826	5.96147	3.94862	0.589	1.13	0.998	0.994	1.162	1.126	1.652	3.547	1.921	1.518	1.396		Ddit3	1.3076	0.02351	3.51541	0.0117734	2.0068	0.0233176
Atf3	0.857	1.179	0.649	1.459	0.857	1.116	1.882	1.856	1.463	1.466	0.410847	1.48068	1.00594	1.3373	0.76523	2.57058	1.58247	1.89822	2.68351	2.4792	1.051	1.044	1.298	0.908	0.462	1.237	1.626	7.318	4.68	1.823	1.471		Atf3	1.5566	0.0247162	2.24279	0.00256477	3.3836	0.0484393
Phlda3	0.613	0.796	0.765	1.127	1.699	1.978	2.128	1.853	2.08	1.117	0.572987	0.481677	1.13923	1.57434	1.23177	1.85623	1.89484	1.85868	1.91077	2.41145	0.889227	0.993522	0.798643	0.763459	1.14522	1.40993	3.55691	5.62021	6.0445	2.74275	3.21679		Phlda3	1.8312	0.01456	1.9864	0.0028341	4.23623	0.000505814
Bax	0.952044	1.19293	1.08571	0.899315	0.870002	1.36993	1.38903	1.08773	1.20401	1.38876	1.06145	0.844287	1.01237	1.00985	1.07205	1.47609	1.14211	1.40826	1.0308	1.48397	0.848	0.947	0.937	1.174	1.033	1.062	1.118	2.482	2.422	1.44	1.263		Bax	1.28789	0.0101542	1.30825	0.016328	1.745	0.0220414
Apaf1	0.891897	1.39509	0.949004	0.878277	0.885731	1.59609	1.43391	1.35653	1.05973	1.26544	0.916865	0.849421	1.09162	1.18754	0.954547	1.31999	1.54805	1.29474	1.25921	1.57812	1.07	0.363	1.008	1.195	1.088	1.276	1.354	5.453	5.625	1.948	1.708		Apaf1	1.34234	0.0335259	1.40002	0.00232185	3.2176	0.0316374
Casp12	0.833	1.203	1.202	0.729	1.033	1.953	1.804	2.03	1.188	2.364	0.917826	0.991947	1.30124	0.647877	1.14111	3.34553	2.13214	2.00037	2.27214	2.26574	0.505	1.025	0.698	1.177	1.266	1.329	2.686	8.787	8.058	3.733	3.161		Casp12	1.8678	0.00382284	2.40318	0.000727412	5.285	0.00547337
[truncated: 53 more columns]

## Sheet: Fig.8
Fig 8a				Fig 8b					Fig 8c
Predicted TFs	-log10 p	-log10 p		Correlation with ESRRA	NAFL	NASH 0-2	NASH 3-4			HFD: WT								HFD: ERRa 3SA								HFD: ERRa 3SA+Vehicle				HFD: ERRa 3SA+C29					HFD: WT				HFD: ERRa KO						HFD ERRa 3SA vs WT		HFD ERRa 3SA + C29 vs Veh		HFD ERRa KO vs WT
regulating Fbxw7 DEGs	Fbxw7 substrates	Nutrient-sensitive		AKR1B10	-0.2824	0.1566	-0.02878			1	2	3	4	5	6	7	8	1	2	3	4	5	6	7	8	1	2	3	4	1	2	3	4	5	1	2	3	4	1	2	3	4		Summary	Avg FC	p-value	Avg FC	p-value	Avg FC
Junb	2.85	1.696		P	0.0459	0.1474	0.8158		Akr1b10	0.867	0.714	1.163	1.052	1.393	0.776	1.304	0.731	1.551	1.085	1.984	0.87	1.452	1.606	1.093	1.504	1.172	0.885	1.003	0.939	0.709	0.976	0.835	0.913	0.917	1.144	1.082	0.904	0.87	0.624	0.624	0.729	0.493		Akr1b10	1.39312	0.0257882	0.87	0.129953	0.6175
Esrra	2.258	4.5962		ANKRD29	-0.02732	0.139	0.02008		Ankrd29	1.146	1.354	1.183	1.055	0.995	0.899	0.805	0.563	1.982	0.89	0.941	1.233	1.582	1.702	0.954	1.756	1.053	1.072	1.072	0.804	0.818	0.633	0.898	0.549	0.752	1.2	0.842	0.819	1.139	0.472	0.51	0.195	0.677		Ankrd29	1.38	0.0471015	0.73	0.0212922	0.4635
Myc	2.168	2.8667		P	0.8506	0.1991	0.8709		Ccl20	1.403	0.84	0.897	1.578	0.133	1.179	1.611	0.359	2.247	2.776	2.046	4.573	5.629	3.359	1.2	3.059	1.849	1.166	0.457	0.527	0.335	0.23	0.074	0.052	0.175	1.755	0.842	0.842	0.561	0.862	1.13	1.767	0.593		Ccl20	3.11113	0.00155657	0.1732	0.0251709	1.088
Jun	2.072	2.233		CCL20	-0.02374	0.0379	-0.1672		Clic6	0.745	0.631	0.813	1.211	0.674	0.549	2.009	1.367	2.744	0.084	1.08	1.339	1.603	2.439	1.868	0.733	0.626	0.266	0.191	2.917	1.064	1	0.553	0.465	0.291	0.984	0.715	1.9	0.401	0.522	1.339	0.963	0.723		Clic6	1.48625	0.193867	0.6746	0.600286	0.88675
Spi1	1.836	1.7554		P	0.87	0.7275	0.173		Col1a1	1.369	1.2	0.875	0.675	0.606	0.744	1.806	0.726	1.322	0.985	1.012	2.025	2.216	2.501	1.196	3.289	0.881	1.127	0.684	1.308	0.684	0.89	0.453	0.489	0.317	1.599	1.29	0.472	0.638	0.205	0.142	0.088	0.152		Col1a1	1.81825	0.0260195	0.5666	0.0342475	0.14675
Ppargc1a	1.347	0		CFAP221	-0.1876	0.2526	-0.09555		Col1a2	1.366	1.647	0.929	0.92	0.609	0.594	1.433	0.502	1.164	1.296	1.351	2.063	2.593	2.143	1.235	2.539	0.919	1.097	0.694	1.291	0.723	0.82	0.506	0.521	0.159	0.963	1.47	0.677	0.89	0.563	0.555	0.475	0.693		Col1a2	1.798	0.00882011	0.5458	0.0322804	0.5715
Srebf1	1.09	4.5731		P	0.192	0.0183	0.4383		Dtna	1.035	0.629	1.371	1.301	0.523	1.275	1.266	0.601	0.763	0.745	0.605	0.69	1.952	1.414	0.681	0.695	0.724	1.301	0.669	1.306	0.883	1.375	0.898	0.597	0.122	0.713	1.947	0.078	1.263	0.459	1.138	0.321	0.88		Dtna	0.943125	0.792085	0.775	0.447229	0.6995
Ppara	0	5.7509		CLIC6	-0.1074	0.2025	0.1186		Dusp8	0.655	1.094	0.519	0.574	0.662	0.986	3.053	0.455	2.129	1.439	1.145	1.511	3.063	1.828	1.046	4.127	0.972	1.024	0.855	1.148	1.053	0.771	0.466	0.59	0.428	1.137	1.316	0.844	0.703	0.785	0.412	0.695	0.427		Dusp8	2.036	0.0498451	0.6616	0.0470878	0.57975
				P	0.4577	0.0599	0.3352		Epb41l4a	0.418	1.445	0.686	1.767	0.886	0.633	1.267	0.899	0.753	1.202	0.569	2.008	0.924	0.994	0.725	0.756	1.11	0.93	1.106	0.853	0.833	1.114	0.987	0.902	0.61	1.576	0.805	0.912	0.708	0.583	0.665	0.365	0.813		Epb41l4a	0.991375	0.969855	0.8892	0.351931	0.6065
				COL1A1	0.2588	0.5252	0.2689		Fermt1	0.941	0.994	1.995	1.387	0.527	0.796	0.96	0.4	0.967	1.353	0.297	0.783	1.237	0.819	1.211	0.756	1.474	1.046	0.644	0.835	0.307	1.018	1.223	0.559	0.735	1.19	1.357	0.665	0.788	0.173	0.553	0.683	0.821		Fermt1	0.927875	0.742249	0.7684	0.370069	0.5575
				P	0.0696	<0.0001	0.0266		Gdf15	1.45	1.967	0.819	0.453	0.344	0.422	1.565	0.98	1.565	1.088	1.527	3.163	1.241	1.543	1.435	2.101	1.359	1.005	0.682	0.954	0.097	0.573	0.178	0.501	0.358	1.236	0.827	0.856	1.08	0.153	0.172	0.443	0.339		Gdf15	1.70788	0.0416778	0.3414	0.00447308	0.27675
				COL1A2	0.1648	0.4896	0.2199		Itgbl1	0.905	0.7	1.036	1.459	0.698	0.93	1.834	0.438	1.784	1.206	1.766	1.841	2.733	2.093	1.087	2.22	0.728	1.422	0.423	1.427	1.462	2.096	1.12	0.891	0.938	1.513	0.632	0.767	1.088	0.587	0.515	0.346	0.484		Itgbl1	1.84125	0.00420147	1.3014	0.399726	0.483
				P	0.2529	<0.0001	0.0716		Ltbp2	1.176	0.675	1.309	1.332	0.687	1.075	0.962	0.784	1.287	1.423	1.536	2.026	2.806	1.675	1.213	1.247	0.856	1.057	0.927	1.161	1.181	1.454	0.715	0.862	0.683	1.461	1.139	0.479	0.922	0.433	0.262	0.17	0.421		Ltbp2	1.65163	0.00830362	0.979	0.908308	0.3215
				DTNA	0.03625	0.3917	0.04501		Pdgfa	1.355	1.221	1.009	0.857	0.699	0.964	1.041	0.854	0.992	0.86	0.68	1.208	1.417	1.556	1.066	1.65	1.209	0.907	0.895	0.989	0.87	0.882	0.729	0.617	0.646	1.078	1.02	0.864	1.038	0.576	0.364	0.447	0.724		Pdgfa	1.17863	0.229204	0.7488	0.026115	0.52775
				P	0.8026	0.0002	0.7155		Rgs4	0.92	1.094	1.075	1.414	0.58	1.189	0.979	0.75	0.858	0.982	0.982	0.976	0.867	1.094	0.695	1.722	0.921	0.937	1.202	0.94	0.456	0.523	0.764	0.774	0.905	1.525	0.945	0.619	0.91	0.936	1.26	1.239	1.152		Rgs4	1.022	0.879583	0.6844	0.0260485	1.14675
				DUSP8	0.06161	0.5093	0.4569		Sctr	0.519	0.151	0.303	0.724	2.711	1.562	0.826	1.205	0.91	0.426	0.619	0.325	0.574	1.06	0.432	0.602	1.643	1.088	0.872	0.397	0.315	0.494	0.585	0.383	0.587	2.037	0.772	0.478	0.713	0.07	0.226	0.037	0.081		Sctr	0.6185	0.233918	0.4728	0.0599123	0.1035
				P	0.6708	<0.0001	<0.0001		Stmn2	1.777	0.801	0.41	0.979	1.193	0.979	1.433	0.428	0.566	0.849	1.003	0.626	1.37	0.946	0.861	0.855	0.797	1.317	0.964	0.922	0.405	0.397	0.848	0.223	0.281	0.391	1.629	1.067	0.913	0.615	0.259	0.143	0.457		Stmn2	0.8845	0.547776	0.4308	0.00883102	0.3685
				EPB41L4A	-0.03318	0.4954	0.2237		Thy1	0.957	0.827	1.166	1.162	0.896	1.033	1.162	0.796	1.263	1.111	1.158	1.312	1.466	1.786	1.207	1.276	1.377	0.998	0.839	0.786	0.706	0.783	0.675	0.487	0.741	1.004	1.262	0.755	0.98	0.818	0.664	0.661	0.299		Thy1	1.32238	0.00396994	0.6784	0.0435422	0.6105
				P	0.8191	<0.0001	0.0667		Tnfrsf12a	1.582	1.358	0.751	0.555	0.631	0.753	1.582	0.788	1.073	1.092	0.805	0.839	0.931	1.174	0.735	2.123	1.078	1.074	0.814	1.034	0.879	1.03	0.965	0.716	0.885	0.574	1.493	0.958	0.975	1.059	1.082	1.282	1.2		Tnfrsf12a	1.0965	0.665712	0.895	0.237567	1.15575
				FERMT1	0.1011	0.2404	0.2889		Tyms	1.097	1.323	0.939	1.045	0.757	0.948	1.112	0.778	1.06	0.958	1.132	1.463	1.256	1.243	1.124	1.309	0.947	1.026	1.092	0.934	0.472	0.869	0.842	0.878	0.756	1.008	1.066	0.915	1.012	0.645	0.658	1.008	0.794		Tyms	1.19312	0.0419371	0.7634	0.0370996	0.77625
				P	0.4847	0.0249	0.0169
				GDF15	-0.09426	0.3324	-0.07169		Tnfa	0.795	0.664	1.218	0.84	0.465	1.74	1.188	1.09	3.27	2.304	1.964	2.006	1.618	1.265	1.783	2.272	0.981	1.621	0.772	0.625	0.542	0.875	0.791	0.988	1.402	1.51523	1.45351	0.726754	0.304505	1.69883	0.548871	0.373593	0.165458		Tnfa	2.06025	0.0009126	0.9196	0.758455	0.696687
				P	0.515	0.0017	0.5613		Il1rn	0.873	1.227	1.231	0.576	0.48	1.333	1.288	0.993	1.024	1.057	0.835	1.602	1.905	2.106	1.14	2.329	1.157	0.936	0.886	1.021	0.911	0.976	1.275	0.933	0.923	1.3439	0.838814	0.766535	1.05075	0.476789	0.423791	0.38062	0.547687		Il1rn	1.49975	0.048356	1.0036	0.970434	0.457222
				HECW1	0.1008	0.1305	0.03466		Il1b	0.6906	1.0252	1.6829	0.3335	0.8414	0.3526	1.3908	1.6829	0.8385	0.693	0.3663	0.7479	1.3669	2.1524	0.5868	1.0725	1.057	0.793	1.343	0.807	1.091	0.481	1.275	0.807	0.488	0.958652	0.682584	0.900675	1.45809	1.60668	0.474368	0.186737	0.837452		Il1b	0.978038	0.937916	0.8284	0.447163	0.776308
				P	0.4861	0.2281	0.779		Il6	0.52	1.48	1.671	0.075	0.812	0.103	3.043	0.297	0.437	0.486	0.655	0.611	2.014	3.905	0.914	2.115	1.574	0.536	0.473	1.418	0.042	2.113	1.746	0.76	1.239	0.688751	0.683994	1.21593	1.41133	0.425448	0.239327	0.470431	0.261894		Il6	1.39212	0.496026	1.18	0.722025	0.349275
				HSD17B14	0.01148	-0.1107	0.09791		Ccl2	0.934	1.215	0.745	0.359	0.437	0.927	2.697	0.686	1.267	0.793	0.705	1.091	1.823	2.85	0.72	2.961	1.02	0.357	1.36	1.264	0.709	0.452	0.438	0.334	2.351	0.881061	0.49907	0.839332	1.78054	1.08848	1.1347	0.416767	0.612301		Ccl2	1.52625	0.229987	0.8568	0.770493	0.813062
				P	0.937	0.3074	0.427
				IL32	0.2258	0.2814	0.1243		Tgfb2	1.393	0.851	1.286	1.281	0.825	0.863	0.945	0.556	2.441	1.359	1.673	1.662	1.844	2.17	1.096	1.331	0.927	0.73	1.186	1.157	0.761	1.271	0.753	0.722	1.353	0.898599	1.30654	0.923862	0.871002	0.646512	0.812674	0.804268	0.536165		Tgfb2	1.697	0.00242049	0.972	0.883383	0.699905
				P	0.1148	0.0083	0.3127		Ccn2	0.7125	1.4054	1.0541	1.1416	0.6399	0.769	1.4152	0.8622	1.0951	1.2449	0.9633	1.5867	1.8739	2.1155	0.715	1.8226	0.626	2.294	0.641	0.439	0.806	1.204	0.814	1.03	0.806	1.02676	1.25536	0.863402	0.854472	0.647568	1.21681	1.47233	0.354315		Ccn2	1.42712	0.0565561	0.932	0.867106	0.922757
				ITGBL1	-0.07842	0.379	0.1075		Acta2	1.13209	0.794977	1.13602	1.73988	0.781319	0.945392	0.869938	0.600395	1.21334	1.51991	0.968608	1.30494	1.55184	1.48348	1.10495	1.34163	1.65	0.736	0.875	0.739	0.51	0.645	1.016	0.739	1.078	0.836981	1.0892	1.23393	0.839886	0.762213	0.805673	0.718603	0.535243		Acta2	1.31109	0.047999	0.7976	0.405002	0.705433
				P	0.5883	0.0003	0.3831		Col3a1	1.81771	1.16645	1.88835	0.992588	0.383454	0.312542	1.06594	0.372968	1.19096	0.676951	1.54448	1.63255	3.49944	2.3329	1.44105	4.33828	0.835	1.185	0.815	1.165	0.776	1.145	1.094	0.642	0.345	1.43143	1.31718	0.557658	0.693734	0.299879	0.264704	0.331586	0.310455		Col3a1	2.08208	0.0452451	0.8004	0.328132	0.301656
				LTBP2	0.3305	0.5506	0.2784
				P	0.0191	<0.0001	0.0215		Ddit3	1.404	1.404	1.185	0.939	0.512	0.532	1.319	0.704	1.064	0.815	1.053	1.296	0.793	1.079	1.06	1.63	0.98	1.076	0.957	0.987	0.644	1.025	0.791	0.877	0.681	0.688982	1.18307	0.625265	1.50268	0.509636	0.343299	0.328175	0.799704		Ddit3	1.09875	0.556874	0.8036	0.0467364	0.495204
				PDGFA	0.1527	0.428	0.1723		Atf3	0.91	1.563	0.763	1.053	0.835	0.929	1.361	0.586	0.942	0.712	2.173	1.728	2.312	1.226	1.086	1.999	0.768	0.704	1.5	1.028	0.719	0.861	1.071	0.835	1.747	0.915489	0.775186	1.08871	1.22062	0.857147	0.488901	0.693811	0.701062		Atf3	1.52225	0.0495739	1.0466	0.864002	0.68523
				P	0.2899	<0.0001	0.16		Phlda3	0.925	1.622	0.884	1.108	0.679	0.4	1.679	0.703	0.938	1.096	4.063	2.484	2.162	1.622	1.074	1.744	1.076	1.058	1.095	0.772	0.404	0.401	0.443	0.189	0.914	0.96887	1.64077	0.770772	0.619586	0.285067	0.171868	0.541253	0.386724		Phlda3	1.89787	0.0406264	0.4702	0.00994856	0.346228
				PPAPDC1A	-0.01887	0.2606	-0.01943		Bax	1.228	1.382	0.954	0.822	0.723	0.833	1.138	0.921	1.092	0.836	0.884	1.166	1.134	1.363	1.095	1.626	1.227	0.732	1.072	0.969	0.914	1.157	0.886	1.098	1.376	1.00861	0.854037	1.0298	1.10755	0.868965	0.623028	0.830683	0.705819		Bax	1.1495	0.23458	1.0862	0.546782	0.757124
				P	0.8965	0.0148	0.875		Apaf1	1.039	1.676	1.248	1.129	0.559	0.667	0.976	0.707	0.564	0.669	0.611	1.079	1	1.202	0.785	1.569	1.739	0.588	0.962	0.711	0.556	1.112	0.646	0.789	1.53	0.793751	0.799272	1.28055	1.12643	0.698223	0.463859	0.745747	0.591217		Apaf1	0.934875	0.718526	0.9266	0.815923	0.624761
				RGS4	0.07968	0.2348	0.2668		Casp12	1.128	1.09	1.156	0.832	0.92	0.809	1.031	1.035	0.855	0.722	0.932	0.84	1.568	1.898	1.328	1.484	1.432	0.837	0.733	0.998	1.167	1.259	0.881	0.794	1.167	0.983836	0.930766	0.886683	1.19872	0.758641	0.743029	0.833059	0.702948		Casp12	1.20337	0.218022	1.0536	0.761735	0.759419
				P	0.5823	0.0286	0.0279
				SCTR	0.1089	0.09895	0.1055
				P	0.4517	0.3619	0.3918
				STMN2	0.08451	0.3354	0.232
				P	0.5596	0.0015	0.0569
				THY1	0.08667	0.3679	0.2347
				P	0.5495	0.0005	0.054
				TNFRSF12A	-0.07563	0.37	0.1578
				P	0.6017	0.0004	0.1987
				TYMS	0.05345	0.2487	0.1795
				P	0.7124	0.0202	0.143
				#sig	2	18	4
				inflammation
				TNF	0.2395	0.3955	0.2639
				P	0.0939	0.0001	0.0296
				IL1RN	0.3232	0.321	0.441
				P	0.022	0.0024	0.0002
				IL1B	0.2531	0.4451	0.3212
				P	0.0762	<0.0001	0.0076
				IL6	0.01936	-0.2599	-0.06717
				P	0.8938	0.015	0.5863
				CCL2	0.2145	0.2077	0.06428
				P	0.1347	0.0536	0.6025
				fibrogenesis
				TGFB2	-0.09804	0.291	-0.07532
				P	0.4982	0.0063	0.5416
				CCN2	0.2522	0.4345	0.2295
				P	0.0772	<0.0001	0.0598
				ACTA2	-0.2265	0.3	0.05879
				P	0.1137	0.0048	0.6339
				COL3A1	0.1285	0.5114	0.1736
				P	0.3736	<0.0001	0.1567
				ER stress & Apoptosis vs Avg mHprt&mB-actin
				DDIT3	-0.1934	-0.1487	-0.2563
				P	0.1785	0.1694	0.0349
				ATF3	-0.2002	0.1707	0.1136
				P	0.1633	0.1139	0.3563
				PHLDA3	-0.009748	0.294	0.2856
				P	0.9464	0.0057	0.0182
				BAX	0.1243	0.152	0.03905
				P	0.3897	0.1599	0.7519
				APAF1	0.07006	0.1924	0.2901
				P	0.6288	0.0742	0.0164
[truncated: 75 more columns]

## Sheet: Supp Fig.1
Fig. s1a			Fig. s1b			Fig. s1f												Fig. s1g																Fig. s1i						Fig. s1j							Fig.s1p
Normal liver	Cirrhotic liver		Normal	Tumor			Fbxw7 f/f					Fbxw7 LKO							Fbxw7 f/f							Fbxw7 LKO								13 genes	214 genes	348 genes	141 genes	342 genes		-log10 p	Collagen-containing extracellular matrix (GO:0062023)	Focal adhesion (GO:0005925)	Endoplasmic reticulum lumen (GO:0005788)	Basement membrane (GO:0005604)				Ev DMSO
6.96673	6.07313		130	762			1	2	3	4	5	1	2	3	4	5			1	2	3	4	5	6	7	1	2	3	4	5	6	7		AKR1B10	ABCG1	ABCC9	ABCC9	AADAT		Fbxw7	30.6	19.4	11.2	7.9				1	2
6.59658	6.31462		432	352		Fbxw7	0.87	0.83	0.85	1.18	1.28	0.14	0.13	0.09	0.1	0.09		Liver weight (g)	1.621	1.327	1.487	1.399	1.336	1.464	1.473	1.787	2.121	1.934	1.725	2.028	1.872	1.588		CLIC6	ACE2	ACADS	ACADSB	ABCC1		NASH F4	33.4	4.2	6.4	10.3			AKR1B10	0.88	1.136
6.90633	6.6768		346	443																														COL1A1	ADAMTS10	ACADSB	ACAP1	ABCC9		Fbxw7&NASH F4	38.5	4.9	11.4	14.2			PDGFA	0.89	1.126
7.07237	6.4342		864	450																														COL1A2	ADAMTS15	ACTA2	ADAMTS10	ACAD11
6.88495	6.56031		293	358																														DNASE2B	ADAMTSL2	ADAMTS1	ADAMTS9	ACADSB		# genes	Collagen-containing extracellular matrix (GO:0062023)	Focal adhesion (GO:0005925)	Endoplasmic reticulum lumen (GO:0005788)	Basement membrane (GO:0005604)
6.58377	6.58303		437	161																														EPB41L4A	ADORA1	ADAMTS10	ADAMTSL2	ACAP1		Fbxw7	162	142	97	27
6.48288	6.52504		611	340																														FERMT1	AEBP1	ADAMTS15	AEBP1	ACSM5		NASH F4	95	43	40	19
6.20131	6.28389		490	336																														LTBP2	AKR1B10	ADAMTS2	AKR1B10	ACTA2		Fbxw7&NASH F4	59	20	26	15
6.30843	6.60796		475	210																														PDGFA	ANTXR1	ADAMTS9	AKR1D1	ADAM19
6.35414	6.34898		355	143																														THY1	ANXA13	ADAMTSL2	ANXA2	ADAM33
	6.12694		585	95																														TNFRSF12A	ANXA2	ADORA1	B3GNT3	ADAMTS10
	6.69152		154	208																														WNT4	ANXA3	ADRA2B	BCHE	ADAMTS2
	6.87912		340	366																														ZWINT	ANXA8	ADTRP	BCL2	ADAMTS5
			265	256																															AQP4	AEBP1	BICC1	ADAMTS9
			328	195																															B3GNT3	AGPAT4	C7	ADAMTSL2
			444	686																															BCKDHA	AKR1B10	CCDC80	ADRA1A
			154	321																															BICC1	AKR1D1	CCND1	ADRA2B
			527	327																															C7	ANTXR1	CD34	AEBP1
			481	324																															CACNB3	ANXA1	CDH6	AGPAT4
			174	222																															CAPG	ANXA13	CIT	AGRN
			364	200																															CAPN6	ANXA2	CLCF1	AKR1B10
			210	183																															CCDC80	ANXA3	CLIC6	AKR1D1
			160	214																															CD34	APLP1	CNTNAP1	ANKS6
			225	638																															CD52	AQP4	COL15A1	ANXA1
			297	306																															CDCP1	ARHGEF25	COL16A1	ANXA2
			560	118																															CDH6	ARNT2	COL1A1	ANXA3
			167	121																															CDK1	ASNS	COL1A2	APLP1
			395	207																															CDT1	ASPG	COL3A1	ARAP3
			784	135																															CHAF1B	ATF5	COL4A1	ARHGAP27
			226	570																															CIT	AVPR1A	COL4A2	ARHGEF17
			235	629																															CLCF1	B3GNT3	COL4A3	ARHGEF25
			780	187																															CLIC5	BAMBI	COL4A4	ARNT2
			331	222																															CLIC6	BCL2	COL5A1	ASNS
			348	146																															CLMP	BDNF	CRISPLD2	ATF5
			411	109																															COL14A1	BICC1	DAGLA	ATP2A3
			239	172																															COL15A1	BTNL9	DBN1	AVPR1A
			141	326																															COL16A1	C7	DCLK1	B3GNT3
			359	392																															COL1A1	CACNB3	DGAT2	BAMBI
			467	421																															COL1A2	CAPG	DKK3	BBOX1
			402	483																															COL3A1	CAPN6	DPT	BCHE
			342	173																															COL4A3	CAV1	DPYSL3	BCL2
			454	394																															COL4A4	CCDC80	EFEMP1	BICC1
			499	344																															COL4A5	CCND2	ELF3	C7
			577	215																															COL5A1	CCR2	EPB41L4A	CACNB3
			186	166																															CPXM1	CD200	EPCAM	CAPN6
			397	300																															CREB3L1	CD34	ESRP1	CAT
			667	95																															CRISPLD2	CD52	F3	CCDC80
			435	51																															CRYAB	CDC42EP3	FBLIM1	CCND1
			188	261																															DAGLA	CDCP1	FBLN5	CD34
			133	390																															DERL3	CDH6	FERMT1	CDH6
			609	278																															DHRS9	CFAP43	FHL2	CHAC2
			213	203																															DKK3	CHAF1B	FHOD1	CIT
			499	182																															DNASE2B	CHST15	FOXJ1	CKB
			242	184																															DPT	CIT	GLIS2	CLCF1
			379	118																															DPYSL3	CKB	GNMT	CLDN7
			633	315																															EFEMP1	CLCF1	GOLM1	CLEC1B
			216	336																															EGFLAM	CLDN7	GPC4	CLIC6
			257	299																															EHF	CLEC1B	GRAMD1B	CLMP
			188	381																															ELOVL7	CLIC5	GSN	CNTNAP1
			127	300																															EMP1	CLIC6	HEPH	COL15A1
			401	223																															ENPP2	CLMP	HSPB8	COL16A1
			315	354																															EPB41L1	CNTNAP1	IER3	COL1A1
			398	161																															EPB41L4A	COL14A1	IGFBP7	COL1A2
			174	121																															EPCAM	COL15A1	IKBKE	COL3A1
			232	841																															ESRP1	COL16A1	INMT	COL4A1
			360	199																															ESRRG	COL1A1	ISLR	COL4A2
			397	351																															EVC	COL1A2	ITGB6	COL4A3
			493	269																															EVC2	COL3A1	JAG1	COL4A4
			495	232																															EVPL	COL4A1	KCNAB2	COL5A1
			320	386																															F3	COL4A2	KCNN2	COL6A6
			222	247																															FABP5	COL4A3	KRT7	CPED1
			201	170																															FBLN1	COL4A4	LAIR1	CPZ
			145	324																															FBLN5	COL4A5	LAMA2	CRISPLD2
			191	213																															FBN1	COL5A1	LAMA3	CRYAB
			269	62																															FCGBP	CPXM1	LAMC3	CTSK
			376	222																															FERMT1	CPZ	LGALS3	CXCL14
			1168	182																															FHL2	CRIM1	LGALS4	CYGB
			519	466																															FILIP1L	CRISPLD2	LOXL1	CYP2E1
			707	136																															FLRT2	CRYAB	LOXL4	DAGLA
			297	83																															FMO1	CTSE	LRRC1	DBN1
			676	274																															FRAS1	CTSK	LTBP2	DCLK1
			254	536																															FUT2	CXCL14	LUM	DCN
			235	117																															GCNT4	CYBRD1	MFAP4	DGAT2
			318	244																															GEM	CYGB	MGP	DKK3
			443	168																															GGT6	CYP2E1	MICAL1	DLG3
			303	239																															GLIS2	DAGLA	MICALL2	DMPK
			358	268																															GLS	DBN1	MMP2	DPT
			245	212																															GNMT	DCLK1	MOXD1	DPYD
			386	89																															GOLM1	DCN	MRC2	DPYSL3
			248	233																															GPC3	DGAT2	MXRA8	DTX3
			493	250																															GPC4	DKK3	MYOF	DZIP1L
			489	82																															GPRC5A	DLG3	NEURL3	EDN1
			289	752																															GPSM2	DPT	NTRK2	EFEMP1
			478	113																															GRAMD1B	DPYSL3	OAT	EFEMP2
			603	375																															GSN	DTX3	OSBPL3	EGFLAM
			476	293																															HBEGF	DZIP1L	PAQR4	EGR1
			258	177																															HELLS	ECM1	PAQR5	EHD2
			159	238																															HJURP	EDN1	PCSK5	ELF3
			1092	291																															HKDC1	EFEMP1	PDGFA	ELOVL7
			268	149																															HMGCR	EGFLAM	PDGFD	EPB41L4A
			214	862																															HSPA2	EGR1	PDZK1IP1	EPCAM
			344	207																															HSPB6	EHD2	PFKP	ESRP1
			223	395																															HSPB8	EHF	PHLDA3	ETNPPL
			447	231																															ID4	ELOVL7	PKP3	EVA1B
			200	113																															IDI1	ENHO	PLAT	F13B
			489	218																															IGDCC4	ENPP2	PLAU	F3
			608	469																															IGFALS	EPB41L4A	PMEPA1	FAM107A
			270	422																															IGFBP7	EPCAM	PODN	FAM169B
			629	438																															INMT	ESRP1	PODXL	FAM227A
			224	185																															ITGA3	ESRRG	PRR16	FAM81A
			364	151																															ITGB6	EVC2	PTGDS	FBLIM1
			325	256																															ITGB8	EVPL	PTGIS	FBLN1
			325	151																															JAG1	F3	PTK7	FBLN2
			314	176																															KCNAB2	FAM107A	PTPN14	FBLN5
			234	85																															KCNN2	FAM167A	PZP	FBN1
			274	164																															KRT7	FAM227A	RELB	FCHSD1
			388	138																															KRTCAP3	FBLIM1	RGS10	FERMT1
			287	147																															LAMA2	FBLN1	RGS5	FHL2
			271	150																															LAMC2	FBLN2	RHBDF1	FHOD1
			266	189																															LAMC3	FBLN5	S100A6	FILIP1L
			417	478																															LCN2	FBN1	SCNN1A	FLNA
			325	126																															LGALS3	FERMT1	SLC52A3	FLRT2
			277	107																															LGALS4	FHL2	SLC6A8	FMNL3
			465	276																															LOXL1	FILIP1L	SLCO2A1	FMOD
			371	1166																															LOXL4	FLNA	SMARCD3	FOXJ1
			198	357																															LRP4	FLRT2	SMOC2	FRMD6
			515	419																															LRRC1	FMOD	SOD3	FRZB
			636	170																															LTBP2	FOXJ1	SOX4	FSTL1
			284	333																															LUM	FRAS1	SOX9	GABBR1
			279	330																															MAMDC2	FRMD6	SPINT1	GALNT15
			514	233																															MAP1A	FRZB	SPINT2	GBE1
			258	168																															MARCKS	FSTL1	SPSB1	GCK
			294	588																															MARK1	GABBR1	ST14	GCNT4
			143	178																															MCM10	GABBR2	SYT1	GDF2
			267	152																															MFAP4	GALNT15	TBC1D30	GEM
			430	251																															MGP	GCK	THBS2	GGT6
			283	259																															MKI67	GCNT4	THY1	GLIPR2
			453	260																															MKRN2OS	GDF2	TNFRSF12A	GLIS2
			302	436																															MMP19	GEM	VANGL2	GLIS3
			257	358																															MMP2	GGT6	WFDC2	GLS
			349	303																															MOXD1	GJA1	WNT4	GMIP
			233	223																															MST1R	GLIPR2		GOLM1
			222	166																															MXRA8	GLIS2		GPC3
			167	72																															NEB	GLIS3		GPC4
			219	219																															NEURL3	GLS		GPR180
			205	136																															NTRK2	GNMT		GRAMD1B
			206	587																															OSBPL3	GOLM1		GSN
			559	157																															PALLD	GPC3		HDAC11
			247	75																															PAQR4	GPC4		HDAC7
			163	322																															PAQR5	GRAMD1B		HEPH
			165	355																															PCLO	GRAMD4		HEYL
			394	199																															PCSK5	GSN		HKDC1
			675	298																															PDGFA	HEPH		HPGD
			396	117																															PDGFD	HEYL		HSPA2
			371	343																															PDZK1IP1	HKDC1		HSPB6
			369	114																															PHLDA3	HSPA2		HSPB8
			441	152																															PKP3	HSPB6		HSPG2
			665	220																															PLAU	HSPB8		ID4
			310	234																															PMEPA1	ID4		IER3
			255	293																															PODN	IER3		IGDCC4
			333	170																															PRKAA2	IGDCC4		IGFALS
			201	156																															PRR15L	IGFALS		IGFBP7
			544	183																															PRR16	IGFBP7		IKBKE
			328	190																															PTGDS	IGSF9		INMT
			162	250																															PTK7	IL17RB		ISLR
			174	226																															PTPN14	IL17RE		ISYNA1
			262	152																															PTTG1	INMT		ITGA3
			238	136																															PYROXD2	ISLR		ITGB6
			467	102																															PZP	ITGA3		ITGB8
			197	158																															RCAN2	ITGB6		ITPR3
			125	283																															RGS10	ITGB8		IYD
			415	83																															RGS5	ITPR3		JAG1
			169	296																															S100A6	JAG1		JAM3
			412	136																															SEMA3C	JAM3		KCNAB2
			107	252																															SLC34A2	KCNAB2		KCNN2
			147	133																															SLC52A3	KCNN2		KCTD17
			273	547																															SLC6A8	KCTD12		KIRREL
			141	281																															SLCO2A1	KIRREL		KRT17
			193	390																															SMARCD3	KRT17		KRT7
			236	279																															SMOC2	KRT7		L3MBTL3
			346	156																															SOD3	LAMA2		LAIR1
			370	355																															SOX4	LAMA3		LAMA2
			269	270																															SOX9	LAMB1		LAMA3
			259	390																															SPECC1	LAMC2		LAMC2
			179	296																															SPINT1	LAMC3		LAMC3
			204	103																															SPINT2	LBH		LGALS3
			197	246																															SPP1	LCN2		LGALS4
			213	292																															SPRN	LGALS3		LIMK2
			406	258																															SPSB1	LGALS4		LIPC
			170	145																															ST14	LHFP		LMAN1
			353	210																															SULF1	LIPC		LOXL1
			290	72																															SULF2	LOXL1		LOXL2
			457	162																															SVEP1	LOXL2		LOXL4
			290	151																															SYT1	LOXL4		LPCAT4
			243	112																															TGFB2	LRRC1		LRRC1
			156	58																															THBS1	LRRC32		LRRC32
			148	719																															THBS2	LTBP2		LRRK2
			292	336																															THOP1	LUM		LTBP2
			167	262																															THY1	MAMDC2		LTBP4
			148	70																															TLR5	MAML2		LUM
			178	449																															TMC4	MAP1A		MAFF
			334	145																															TMEM132A	MAP3K12		MAP1A
			174	372																															TMEM144	MARCKS		MAP3K12
			125	173																															TMEM246	MCAM		MCAM
			151	284																															TNFRSF12A	MFAP4		MEX3A
			81	63																															TOP2A	MFGE8		MFAP4
			149	217																															TPPP3	MGAT3		MFGE8
			151	133																															TRIM59	MGP		MFSD10
			128	107																															TSPAN8	MICALL2		MGP
			243	29																															VANGL2	MMP11		MICAL1
			153	318																															WFDC2	MMP19		MICALL2
			245	175																															WNT10A	MMP2		MMP11
			100	218																															WNT4	MOB3B		MMP2
			86	125																															ZWINT	MOXD1		MOB3B
			26	405																																MRC2		MOXD1
			96	327																																MRVI1		MRC2
			97	88																																MST1R		MRVI1
			103	225																																MTCL1		MTCL1
			211	266																																MXRA8		MTFR1
			361	261																																MYOF		MXRA8
			192	189																																NAAA		MYOF
			77	220																																NEB		NAAA
			128	267																																NES		NES
			46	187																																NEURL3		NEURL3
			231	39																																NOTCH3		NOTCH3
				211																																NPHP1		NPHP1
				246																																NTRK2		NTRK2
				211																																OAT		OAT
				140																																OSBPL3		OSBPL3
				309																																OSMR		OSMR
				110																																PALLD		PAIP2B
				231																																PAQR4		PALLD
				134																																PAQR5		PAQR4
				193																																PCK2		PAQR5
				97																																PCLO		PCSK5
				303																																PCSK5		PDE1A
				677																																PDE1A		PDE9A
				336																																PDGFA		PDGFA
				295																																PDGFD		PDGFD
				223																																PDGFRA		PDGFRA
				294																																PDZK1IP1		PDZK1IP1
				260																																PFKP		PFKP
				33																																PHLDA3		PHLDA3
				163																																PHLDB1		PHLDB1
				220																																PKP3		PKP3
				104																																PLAC8		PLAT
				97																																PLAGL1		PLAU
				176																																PLAT		PLEKHG2
				401																																PLAU		PLEKHH1
				179																																PLEKHG2		PLP2
				217																																PLEKHH1		PLXNA3
				238																																PLP2		PLXNB3
				233																																PLXNA3		PMEPA1
				355																																PLXNB3		PMP22
				130																																PMEPA1		PNPLA3
				313																																PMP22		PODN
				153																																PNPLA3		PODXL
				54																																PODN		PRELP
				421																																PODXL		PROM1
				215																																PPP1R1B		PRR15L
				173																																PRDM16		PRR16
				173																																PRELP		PRSS23
				243																																PRKAA2		PTGDS
				147																																PRKG1		PTGIS
				335																																PROM1		PTK7
				92																																PRR15L		PTPN14
				105																																PRR16		QSOX1
				53																																PRSS23		RAB11FIP5
				749																																PTGDS		RAB34
				111																																PTH1R		RCAN2
				270																																PTK7		RCAN3
				608																																PTPDC1		RELB
				283																																PTPN13		RELN
				321																																PTPN14		RFX4
				358																																PYROXD2		RGS10
				67																																RCAN2		RHBDF1
				449																																RCAN3		RORC
				141																																RELN		S100A11
				220																																RFX4		S100A6
				118																																RGS10		SALL2
				254																																RHBDF1		SCNN1A
				100																																S100A13		SLC30A10
				392																																S100A6		SLC44A3
				175																																SALL2		SLC4A3
				215																																SEC14L4		SLC52A3
				182																																SEMA3E		SLC6A8
				327																																SEMA5B		SLCO2A1
				72																																SLC34A2		SLCO3A1
				293																																SLC44A3		SLPI
				300																																SLC4A3		SMARCD3
				148																																SLC52A3		SMOC2
				507																																SLC6A8		SOD3
				125																																SLC7A1		SOX17
				249																																SLCO2A1		SOX4
				298																																SMARCD3		SOX9
				405																																SMOC2		SPARCL1
				296																																SOD3		SPINT1
				132																																SOX17		SPINT2
				228																																SOX4		SPON2
				211																																SOX9		SPSB1
				181																																SPARCL1		SPTB
				219																																SPECC1		ST14
				496																																SPINT1		SULT1B1
				261																																SPINT2		SVEP1
				213																																SPP1		SYDE2
				311																																SPSB1		SYT1
				182																																SPTB		TBC1D30
				265																																ST14		TBX2
				91																																STON1		TCTN2
				479																																SULF1		TFF2
				183																																SULF2		TGFB2
				152																																SULT1C2		TGFB3
				122																																SVEP1		THBS1
				213																																SYT1		THBS2
				404																																SYT7		THRB
				146																																TFF2		THY1
				411																																TGFB2		TM4SF1
				298																																TGFB3		TMC4
				179																																THBS1		TMEM132A
				235																																THBS2		TMEM159
				258																																THOP1		TMEM173
				87																																THY1		TMEM51
				178																																TLR5		TMSB10
				432																																TM4SF1		TNFAIP2
				175																																TMC4		TNFRSF12A
				461																																TMEM119		TNFRSF21
				151																																TMEM132A		TPM1
				273																																TMEM159		TPPP3
				308																																TMEM246		TRIM46
				422																																TMEM51		TTLL3
				183																																TNFRSF12A		TTPA
				485																																TNFRSF21		TTYH3
				209																																TPM1		TUBA1A
				269																																TPPP3		TUSC3
				144																																TRIM46		UNC5B
				282																																TSPAN8		VANGL2
				255																																TTC21A		VEGFC
				175																																TUBA1A		VIM
				264																																VANGL2		WFDC2
				58																																VEGFC		WTIP
				205																																VIM		YBX3
				305																																WFDC2		ZDHHC13
				101																																WNT4
				242																																WNT7B
				408																																WTIP
				620																																YBX3
				205																																ZDHHC13
				461																																ZWINT
				323
				161
				207
				187
				275
				197
				242
				322
				233
				283
				430
				228
				339
				402
				262
				335
				347
				204
				232
				107
				65
				469
				160
[truncated: 14 more columns]

## Sheet: Supp Fig.2
Fig s2a			Fig s2b												Fig s2c								Fig s2d												Fig s2e			Fig s2f			Fig s2g
Liver triglyceride (mg/g)				Fbxw7 f/f					Fbxw7 LKO							Fbxw7 f/f			Fbxw7 LKO					Fbxw7 f/f					Fbxw7 LKO						Fbxw7 f/f	Fbxw7 LKO		CoA				Fbxw7 f/f					Fbxw7 LKO
Fbxw7 f/f ctr	Fbxw7 LKO ctr			1	2	3	4	5	1	2	3	4	5			1	2	3	1	2	3			1	2	3	4	5	1	2	3	4	5		1.03239	0.559082		Fbxw7 f/f	Fbxw7 LKO			1	2	3	4	5	1	2	3
7.35	25		Fads1	0.889	1.43	0.98	0.908	0.793	1.011	0.827	0.824	0.889	0.782		p-GS S641/GS	0.98	0.97	1.05	1.66	1.75	1.85		Pygl	1.015	1.431	0.854	0.928	0.772	0.552	0.587	0.591	0.537	0.614		1.03437	0.604112		0.978	0.485		Pank1	0.893	0.972	1.067	0.995	1.073	0.528	0.442	0.431
10.22	22.2		Fads2	0.936	1.453	0.949	0.804	0.858	0.795	0.727	0.662	0.724	0.907		GS	0.926679	1.0271	1.04622	0.462145	0.567119	0.343842		Pgm1	1.015	1.431	0.854	0.928	0.772	0.552	0.606	0.587	0.591	0.537		0.933237	0.630678		1.023	0.616		Coasy	0.913	0.988	0.998	1.008	1.092	0.692	0.603	0.79
7.07	30.39																																					1.461	0.39
7	12.46																																					0.905	0.341
	15.33																																					0.87	0.142
	18																																					0.762	0.041
[truncated: 49 more columns]

[truncated: 7 more sheets: Supp Fig.3, Supp Fig.4, Supp Fig.5, Supp Fig.6, Supp Fig.7, Supp Fig.8, Supp Fig.9]
